# Supplementary material for: Crystal structure of tetra­aqua­(di­methyl­formamide)­tetra­kis­(μ-N,2-dioxido­benzene-1-carboximidato)tetra­kis­(μ-tri­methyl­acetato)­tetra­manganese(III)sodiumyttrium–di­methyl­formamide–water (1/8.04/0.62)
Source: Acta Crystallogr E Crystallogr Commun. 2015 Oct 10;71(Pt 11):1300–6. doi: 10.1107/S2056989015018216 (PMC4645067; doi:10.1107/S2056989015018216)
Supplement: Supplementary file 1 [file e-71-01300-sup1.cif]

##############################################################################
#                                                                            #
# This CIF contains the data in a paper accepted for publication in          #
# Acta Crystallographica Section E. It conforms to the requirements of       #
# Notes for Authors for Acta Crystallographica Section E, and has been       #
# peer reviewed under the auspices of the IUCr Commission on Journals.       #
#                                                                            #
# Full details of the Crystallographic Information File format               #
# are given in the paper "The Crystallographic Information File (CIF):       #
# a New Standard Archive File for Crystallography" by S. R. Hall, F. H.      #
# Allen and I. D. Brown [Acta Cryst. (1991), A47, 655-685].                  #
#                                                                            #
# The current version of the core CIF dictionary is obtainable from          #
# ftp://ftp.iucr.org/pub/cif_core.dic.                                       #
#                                                                            #
# Software is freely available for graphical display of the structure(s)     #
# in this CIF. For information consult the CIF software page                 #
# http://www.iucr.org/resources/cif/software.                                #
#                                                                            #
# This file may be used for bona fide research purposes within the           #
# scientific community so long as proper attribution is given to the journal # 
# article from which it was obtained.                                        #
#                                                                            #
##############################################################################
data_I
_database_code_depnum_ccdc_archive 'CCDC 1428526'
_audit_creation_method     'SHELXL-2014/7'
_journal_date_recd_electronic     2015-09-01
_journal_date_accepted     2015-09-29
_journal_name_full     'Acta Crystallographica, Section E'
_journal_year     2015
_journal_volume     71
_journal_issue     11
_journal_page_first     1300
_journal_page_last     1306
_journal_paper_category     GM
_journal_paper_doi     10.1107/S2056989015018216
_journal_coeditor_code     BG2568
_publ_contact_author_name     'Curtis M. Zaleski'
_publ_contact_author_address
;
Department of Chemistry
Shippensburg University
1871 Old Main Dr.
Shippensburg, PA 17257, USA
;
_publ_contact_author_email     'cmzaleski@ship.edu'
_publ_contact_author_fax     '717-477-4048'
_publ_contact_author_phone     '717-477-1522'
_publ_section_title
;\
Crystal structure of
tetraaqua(dimethylformamide)tetrakis(\m-<i>N</i>,2-dioxidobenzene-1-\
carboximidato)tetrakis(\m-trimethylacetato)tetramanganese(III)sodiumyttrium-\
-dimethylformamide--water (1/8.04/0.62)
;
loop_
    _publ_author_name
    _publ_author_footnote
    _publ_author_address
    'Travis, Jordan R.' .
;
Department of Chemistry
Shippensburg University
1871 Old Main Dr.
Shippensburg, PA 17257,
USA
;
    'Zeller, Matthias' .
;
Department of Chemistry
Youngstown State University
1 University Plaza
Youngstown, OH 44555,
USA
;
    'Zaleski, Curtis M.' .
;
Department of Chemistry
Shippensburg University
1871 Old Main Dr.
Shippensburg, PA 17257,
USA
;
_publ_section_synopsis
;
The title compound is an example of a 12-metallacrown-4 self-assembled
supramolecular coordination complex with ring Mn^III^ ions. A Y^III^ ion and
Na^+^ ion are captured on opposite sides of the metallacrown cavity, and the
Y^III^ ion is tethered to the metallacrown with four trimethylacetate anions.
;
_chemical_name_systematic
;\
Tetraaqua(dimethylformamide)tetrakis(\m-<i>N</i>,2-dioxidobenzene-\
1-carboximidato)tetrakis(\m-trimethylacetato)tetramanganese(III)sodiumyttrium--\
dimethylformamide--water (1/8.04/0.62)
;
_chemical_name_common     ?
_chemical_formula_moiety
               'C48.73 H61.21 Mn4 N4.24 Na O24 Y, 8.043(C3 H7 N O), 0.618(H2 O)'
_chemical_formula_sum     'C72.85 H118.75 Mn4 N12.29 Na O32.66 Y'
_chemical_formula_iupac
;
[Y Na Mn4 (C7 H4 N O3)4 (C5 H9 O2)4 (C3 H7 N O)\
0.24 (H2 O)3.76], 8.04C3 H7 N O, 0.62H2 O
;
_chemical_formula_weight     2021.04
_chemical_melting_point     ?
_shelx_space_group_comment
;
The symmetry employed for this shelxl refinement is uniquely defined
by the following loop, which should always be used as a source of
symmetry information in preference to the above space-group names.
They are only intended as comments.
;
_space_group_crystal_system     triclinic
_space_group_name_H-M_alt     'P -1'
_space_group_name_Hall     '-P 1'
loop_
    _space_group_symop_operation_xyz
    'x, y, z'
    '-x, -y, -z'
_cell_length_a     14.8659(9)
_cell_length_b     17.3261(10)
_cell_length_c     19.2709(11)
_cell_angle_alpha     83.488(3)
_cell_angle_beta     82.499(3)
_cell_angle_gamma     72.805(3)
_cell_volume     4686.5(5)
_cell_formula_units_Z     2
_cell_measurement_reflns_used     9921
_cell_measurement_theta_min     2.6780
_cell_measurement_theta_max     66.8161
_cell_measurement_temperature     100(2)
_exptl_crystal_description     plate
_exptl_crystal_colour     black
_exptl_crystal_size_max     0.150
_exptl_crystal_size_mid     0.140
_exptl_crystal_size_min     0.100
_exptl_crystal_density_diffrn     1.432
_exptl_crystal_density_meas     ?
_exptl_crystal_density_method     ?
_exptl_crystal_F_000     2106.3
_exptl_absorpt_coefficient_mu     5.826
_exptl_absorpt_correction_type     multi-scan
_exptl_absorpt_process_details
;
(SADABS; Bruker, 2014)
;
_shelx_estimated_absorpt_T_min     0.475
_shelx_estimated_absorpt_T_max     0.593
_exptl_absorpt_correction_T_min     0.5716
_exptl_absorpt_correction_T_max     0.7529
_diffrn_ambient_temperature     100(2)
_diffrn_radiation_type     CuK\a
_diffrn_radiation_wavelength     1.54178
_diffrn_radiation_monochromator
                                   'laterally graded multilayer (Goebel) mirror'
_diffrn_measurement_device_type     'Bruker X8 Prospector CCD'
_diffrn_measurement_method     'omega and phi scans'
_diffrn_detector_area_resol_mean     ?
_diffrn_reflns_number     59383
_diffrn_reflns_av_R_equivalents     0.0446
_diffrn_reflns_theta_min     2.320
_diffrn_reflns_theta_max     66.852
_diffrn_reflns_theta_full     66.852
_diffrn_measured_fraction_theta_max     0.983
_diffrn_measured_fraction_theta_full     0.983
_diffrn_reflns_limit_h_min     -17
_diffrn_reflns_limit_h_max     17
_diffrn_reflns_limit_k_min     -20
_diffrn_reflns_limit_k_max     20
_diffrn_reflns_limit_l_min     -22
_diffrn_reflns_limit_l_max     22
_refine_special_details
;
For all of the disordered solvate water and DMF molecules, neighboring atoms
were restrained to have similar Uij components of their ADPs if closter
than 1.7 Angstoms (SIMU restraints in Shelxl).
The geometries of the DMF molecules associated with N7, N8B, N9, N9B,
N10, N10B, N11, N12, N12B, N13, and N13B were restrained to be similar to the
DMF molecule associated with N5 (esd = 0.02 Angstrom).  For the DMF
molecules associated with N7B and N11B, the geometries were restrained to
be similar to the DMF molecule associated with N5 (esd = 0.001 Angstrom).
For the DMF molecules associated with N8B, N11B, and N13B, the carbon, oxygen,
and nitrogen atoms were restrained to lie in the same plane
(0.01 Angstroms cubed).
A water molecule (O24C) and DMF molecule associated with N13 are
disordered over a binding site to Na1. The atoms O24 and O24C were
given identical coordinates, and to avoid correlation of the thermal
parameters, the ADP of O24 and O24C were constrained to be identical. Subject
to these and the above conditions, the occupancy ratio of the
disordered water and DMF molecules refined to 0.758(8) to 0.242(8).
Correlated to the occupation of the binding site is a DMF molecule
associated with N13B and a DMF molecule associated with N7 that is
disordered over two sites with different orientations. Subject to the
above restraints, the occupancy ratio of the DMF molecule associated with
N13B refined to 0.252(5), and the occupancy ratio of the disordered DMF
molecule associated with N7 refined to 0.748(5) to 0.252(5). In addition,
two partially occupied water molecules associated with O33 and O34
are correlated to these water and DMF molecules. The occupancy of
the water molecule of O33 and the water molecule of O34 are 0.257(14)
and 0.361(13), respectively.
Several DMF molecules are disordered, and the above restraints were used
to model the data. The DMF molecule associated with
N8 is flipped disordered over two sites, and the occupancy ratio refined
to 0.813(7) to 0.187(7). The DMF molecule associated with N9 is flipped
disordered over two sites, and the occupancy ratio refined to 0.813(7) to
0.187(7). The DMF molecule associated with N10 is disordered over two sites
with different orientations, and the occupancy ratio refined to 0.795(6)
to 0.205(6). The DMF molecule associated with N11 is flipped disordered over
two sites, and the occupancy ratio refined to 0.790(9) to 0.210(9). Two DMF
molecules associated with N12 and N12B are partially occupied.
The occupancy of the DMF molecule N12 and the DMF molecule 12B are 0.662(8)
and 0.129(7), respectively.
For the water molecules, the oxygen-hydrogen bond distances were
restrained to 0.84(2) Angstrom. The hydrogen-hydrogen distances for
the water molecules associated with O24, O33, and O34 were restrained to
1.36(2) Angstroms. For the water molecule O24C, the hydrogen atoms were
restrained to a distance of at least 2.90(2) Angstroms from Na1. For the
water molecules associated with O33 and O34, the hydrogen
atoms were refined as riding on the oxygen atoms.
For the methyl group carbon atoms 56B, 62B, 63B, 69, 69B, 71B, 72B, 74,
74B, 75, and 75B, hydrogen atoms were placed in tetrahedral positions
with an ideal staggered geometry (AFIX 33).
All other methyl group hydrogen atoms were allowed to rotate.
All other hydrogen atoms were placed in calculated positions and refined
as riding on their carrier atoms with C-H distances of 0.95 Angstrom for
sp2 carbon atoms and 0.98 Angstrom for methyl carbon atoms. The Uiso
values for hydrogen atoms were set to a multiple of the value of the
carrying carbon atom (1.2 times for sp2 hybridized carbon atoms or 1.5
times for methyl carbon atoms and water oxygen atoms).
The following low angle reflections were affected by the
beam stop and were omitted from the refinement:
1 0 0, 0 1 0, -1 -1 1, and -1 1 0.
;
_reflns_number_total     16375
_reflns_number_gt     14639
_reflns_threshold_expression     'I > 2\s(I)'
_refine_ls_structure_factor_coef     Fsqd
_refine_ls_matrix_type     full
_refine_ls_R_factor_all     0.0578
_refine_ls_R_factor_gt     0.0525
_refine_ls_wR_factor_gt     0.1384
_refine_ls_wR_factor_ref     0.1421
_refine_ls_goodness_of_fit_ref     1.020
_refine_ls_restrained_S_all     1.015
_refine_ls_number_reflns     16375
_refine_ls_number_parameters     1537
_refine_ls_number_restraints     1505
_refine_ls_hydrogen_treatment     mixed
_refine_ls_weighting_scheme     calc
_refine_ls_weighting_details
             'w=1/[\s^2^(Fo^2^)+(0.0737P)^2^+11.1250P] where P=(Fo^2^+2Fc^2^)/3'
_atom_sites_solution_hydrogens     mixed
_atom_sites_solution_primary     direct
_atom_sites_solution_secondary     difmap
_refine_ls_shift/su_max     0.005
_refine_ls_shift/su_mean     0.000
_refine_diff_density_max     1.727
_refine_diff_density_min     -0.577
_refine_ls_extinction_method     none
_refine_ls_extinction_coef     .
loop_
    _atom_type_symbol
    _atom_type_description
    _atom_type_scat_dispersion_real
    _atom_type_scat_dispersion_imag
    _atom_type_scat_source
    'C' 'C' 0.0181 0.0091
                         'International Tables Vol C Tables 4.2.6.8 and 6.1.1.4'
    'H' 'H' 0.0000 0.0000
                         'International Tables Vol C Tables 4.2.6.8 and 6.1.1.4'
    'N' 'N' 0.0311 0.0180
                         'International Tables Vol C Tables 4.2.6.8 and 6.1.1.4'
    'O' 'O' 0.0492 0.0322
                         'International Tables Vol C Tables 4.2.6.8 and 6.1.1.4'
    'Na' 'Na' 0.1353 0.1239
                         'International Tables Vol C Tables 4.2.6.8 and 6.1.1.4'
    'Mn' 'Mn' -0.5299 2.8052
                         'International Tables Vol C Tables 4.2.6.8 and 6.1.1.4'
    'Y' 'Y' -0.2670 2.0244
                         'International Tables Vol C Tables 4.2.6.8 and 6.1.1.4'
_computing_data_collection
;
APEX2 (Bruker, 2014)
;
_computing_cell_refinement
;
SAINT (Bruker, 2014)
;
_computing_data_reduction
;
SAINT (Bruker, 2014)
;
_computing_structure_solution
;
SHELXS97 (Sheldrick, 2008)
;
_computing_structure_refinement
;
SHELXL2014 (Sheldrick, 2008) and
<i>SHELXLE Rev714</i> (H\"ubschle <i>et al.</i>,  2011)
;
_computing_molecular_graphics
;
Mercury (Macrae <i>et al.</i>,  2006)
;
_computing_publication_material
;
publCIF (Westrip, 2010)
;
loop_
    _atom_site_type_symbol
    _atom_site_label
    _atom_site_fract_x
    _atom_site_fract_y
    _atom_site_fract_z
    _atom_site_U_iso_or_equiv
    _atom_site_adp_type
    _atom_site_calc_flag
    _atom_site_occupancy
    _atom_site_disorder_assembly
    _atom_site_disorder_group
    C C1 0.7096(2) 0.7443(2) 0.05094(17) 0.0206(7) Uani d 1 . .
    C C2 0.6469(3) 0.7852(2) -0.00412(18) 0.0240(7) Uani d 1 . .
    C C3 0.5705(3) 0.8557(2) 0.00655(18) 0.0241(7) Uani d 1 . .
    C C4 0.5182(3) 0.8919(2) -0.05003(19) 0.0277(8) Uani d 1 . .
    H H4 0.4674 0.9399 -0.0441 0.033 Uiso calc 1 . .
    C C5 0.5393(3) 0.8590(3) -0.1141(2) 0.0319(9) Uani d 1 . .
    H H5 0.5032 0.8849 -0.1518 0.038 Uiso calc 1 . .
    C C6 0.6124(3) 0.7886(3) -0.1243(2) 0.0359(9) Uani d 1 . .
    H H6 0.6255 0.7656 -0.1683 0.043 Uiso calc 1 . .
    C C7 0.6660(3) 0.7522(2) -0.0695(2) 0.0302(8) Uani d 1 . .
    H H7 0.7164 0.7041 -0.0763 0.036 Uiso calc 1 . .
    C C8 0.5234(2) 0.9402(2) 0.26837(18) 0.0212(7) Uani d 1 . .
    C C9 0.4547(3) 0.9900(2) 0.31967(19) 0.0245(7) Uani d 1 . .
    C C10 0.4589(3) 0.9758(2) 0.39318(19) 0.0246(7) Uani d 1 . .
    C C11 0.3913(3) 1.0274(2) 0.4371(2) 0.0289(8) Uani d 1 . .
    H H11 0.3937 1.0185 0.4865 0.035 Uiso calc 1 . .
    C C12 0.3214(3) 1.0907(2) 0.4107(2) 0.0340(9) Uani d 1 . .
    H H12 0.2768 1.1254 0.4418 0.041 Uiso calc 1 . .
    C C13 0.3150(3) 1.1048(3) 0.3384(2) 0.0388(10) Uani d 1 . .
    H H13 0.2660 1.1481 0.3202 0.047 Uiso calc 1 . .
    C C14 0.3812(3) 1.0545(2) 0.2938(2) 0.0330(9) Uani d 1 . .
    H H14 0.3771 1.0636 0.2446 0.040 Uiso calc 1 . .
    C C15 0.7409(3) 0.7195(2) 0.45908(18) 0.0226(7) Uani d 1 . .
    C C16 0.7741(3) 0.6612(2) 0.51876(18) 0.0248(8) Uani d 1 . .
    C C17 0.8440(3) 0.5863(2) 0.50983(19) 0.0258(8) Uani d 1 . .
    C C18 0.8731(3) 0.5362(2) 0.5704(2) 0.0312(8) Uani d 1 . .
    H H18 0.9202 0.4858 0.5656 0.037 Uiso calc 1 . .
    C C19 0.8348(3) 0.5590(2) 0.6365(2) 0.0349(9) Uani d 1 . .
    H H19 0.8564 0.5244 0.6765 0.042 Uiso calc 1 . .
    C C20 0.7645(3) 0.6322(3) 0.6456(2) 0.0374(10) Uani d 1 . .
    H H20 0.7379 0.6473 0.6913 0.045 Uiso calc 1 . .
    C C21 0.7344(3) 0.6823(2) 0.5869(2) 0.0315(9) Uani d 1 . .
    H H21 0.6860 0.7318 0.5927 0.038 Uiso calc 1 . .
    C C22 0.9346(2) 0.5280(2) 0.24097(18) 0.0223(7) Uani d 1 . .
    C C23 0.9801(3) 0.4625(2) 0.1944(2) 0.0255(8) Uani d 1 . .
    C C24 0.9629(3) 0.4678(2) 0.12331(19) 0.0254(8) Uani d 1 . .
    C C25 1.0121(3) 0.4030(2) 0.0831(2) 0.0307(8) Uani d 1 . .
    H H25 1.0020 0.4059 0.0351 0.037 Uiso calc 1 . .
    C C26 1.0744(3) 0.3355(2) 0.1116(2) 0.0357(9) Uani d 1 . .
    H H26 1.1068 0.2924 0.0831 0.043 Uiso calc 1 . .
    C C27 1.0910(3) 0.3289(2) 0.1818(2) 0.0398(10) Uani d 1 . .
    H H27 1.1337 0.2816 0.2014 0.048 Uiso calc 1 . .
    C C28 1.0442(3) 0.3923(2) 0.2223(2) 0.0319(9) Uani d 1 . .
    H H28 1.0555 0.3885 0.2702 0.038 Uiso calc 1 . .
    C C29 0.9785(3) 0.7356(2) 0.0956(2) 0.0275(8) Uani d 1 . .
    C C30 1.0344(3) 0.7837(3) 0.0444(2) 0.0411(11) Uani d 1 . .
    C C31 1.0753(4) 0.8352(3) 0.0832(3) 0.0509(13) Uani d 1 . .
    H H31A 1.1078 0.8671 0.0492 0.076 Uiso calc 1 . .
    H H31B 1.1204 0.8000 0.1142 0.076 Uiso calc 1 . .
    H H31C 1.0240 0.8719 0.1112 0.076 Uiso calc 1 . .
    C C32 1.1134(4) 0.7254(4) 0.0017(3) 0.0678(18) Uani d 1 . .
    H H32A 1.0862 0.6939 -0.0244 0.102 Uiso calc 1 . .
    H H32B 1.1565 0.6886 0.0333 0.102 Uiso calc 1 . .
    H H32C 1.1484 0.7561 -0.0314 0.102 Uiso calc 1 . .
    C C33 0.9635(5) 0.8392(3) -0.0041(3) 0.0616(16) Uani d 1 . .
    H H33A 0.9130 0.8765 0.0239 0.092 Uiso calc 1 . .
    H H33B 0.9361 0.8061 -0.0283 0.092 Uiso calc 1 . .
    H H33C 0.9962 0.8702 -0.0388 0.092 Uiso calc 1 . .
    C C34 0.7526(3) 0.9651(2) 0.12915(19) 0.0290(8) Uani d 1 . .
    C C35 0.7756(3) 1.0463(2) 0.1244(2) 0.0371(10) Uani d 1 . .
    C C36 0.7445(4) 1.0949(3) 0.0567(3) 0.0551(13) Uani d 1 . .
    H H36A 0.7590 1.1468 0.0535 0.083 Uiso calc 1 . .
    H H36B 0.6762 1.1046 0.0562 0.083 Uiso calc 1 . .
    H H36C 0.7782 1.0645 0.0166 0.083 Uiso calc 1 . .
    C C37 0.7184(3) 1.0906(3) 0.1889(3) 0.0492(12) Uani d 1 . .
    H H37A 0.6511 1.0959 0.1883 0.074 Uiso calc 1 . .
    H H37B 0.7276 1.1446 0.1870 0.074 Uiso calc 1 . .
    H H37C 0.7406 1.0593 0.2322 0.074 Uiso calc 1 . .
    C C38 0.8809(3) 1.0344(3) 0.1280(3) 0.0458(11) Uani d 1 . .
    H H38A 0.9175 1.0059 0.0878 0.069 Uiso calc 1 . .
    H H38B 0.9002 1.0023 0.1717 0.069 Uiso calc 1 . .
    H H38C 0.8925 1.0873 0.1270 0.069 Uiso calc 1 . .
    C C39 0.7880(3) 0.9357(2) 0.3575(2) 0.0286(8) Uani d 1 . .
    C C40 0.8520(3) 0.9791(3) 0.3829(2) 0.0401(10) Uani d 1 . .
    C C41 0.9221(3) 1.0004(3) 0.3245(3) 0.0461(11) Uani d 1 . .
    H H41A 0.9637 0.9507 0.3053 0.069 Uiso calc 1 . .
    H H41B 0.9602 1.0291 0.3434 0.069 Uiso calc 1 . .
    H H41C 0.8876 1.0353 0.2872 0.069 Uiso calc 1 . .
    C C42 0.9077(4) 0.9190(4) 0.4386(3) 0.0657(17) Uani d 1 . .
    H H42A 0.9432 0.8685 0.4175 0.099 Uiso calc 1 . .
    H H42B 0.8635 0.9075 0.4779 0.099 Uiso calc 1 . .
    H H42C 0.9519 0.9430 0.4557 0.099 Uiso calc 1 . .
    C C43 0.7913(5) 1.0551(4) 0.4162(4) 0.0710(19) Uani d 1 . .
    H H43A 0.7548 1.0922 0.3810 0.107 Uiso calc 1 . .
    H H43B 0.8321 1.0816 0.4345 0.107 Uiso calc 1 . .
    H H43C 0.7479 1.0406 0.4548 0.107 Uiso calc 1 . .
    C C44 1.0183(3) 0.7055(2) 0.32290(19) 0.0292(8) Uani d 1 . .
    C C45 1.1210(3) 0.7093(3) 0.3051(2) 0.0350(9) Uani d 1 . .
    C C46 1.1251(3) 0.7950(3) 0.2804(3) 0.0467(11) Uani d 1 . .
    H H46A 1.0880 0.8152 0.2403 0.070 Uiso calc 1 . .
    H H46B 1.1911 0.7944 0.2663 0.070 Uiso calc 1 . .
    H H46C 1.0989 0.8304 0.3187 0.070 Uiso calc 1 . .
    C C47 1.1641(3) 0.6538(3) 0.2449(3) 0.0471(11) Uani d 1 . .
    H H47A 1.1253 0.6716 0.2055 0.071 Uiso calc 1 . .
    H H47B 1.1658 0.5978 0.2615 0.071 Uiso calc 1 . .
    H H47C 1.2286 0.6567 0.2295 0.071 Uiso calc 1 . .
    C C48 1.1755(4) 0.6780(3) 0.3692(3) 0.0542(13) Uani d 1 . .
    H H48A 1.1759 0.6217 0.3828 0.081 Uiso calc 1 . .
    H H48B 1.1449 0.7114 0.4082 0.081 Uiso calc 1 . .
    H H48C 1.2408 0.6808 0.3579 0.081 Uiso calc 1 . .
    O O26 0.3919(2) 0.8164(2) 0.29808(18) 0.0521(8) Uani d 1 A 1
    C C52 0.3186(3) 0.8741(3) 0.3082(3) 0.0495(12) Uani d 1 A 1
    H H52 0.2980 0.9116 0.2696 0.059 Uiso calc 1 A 1
    N N6 0.2689(3) 0.8853(3) 0.3696(2) 0.0510(10) Uani d 1 A 1
    C C53 0.2997(5) 0.8315(4) 0.4300(3) 0.0709(17) Uani d 1 A 1
    H H53A 0.3443 0.7810 0.4145 0.106 Uiso calc 1 A 1
    H H53B 0.2448 0.8196 0.4581 0.106 Uiso calc 1 A 1
    H H53C 0.3309 0.8573 0.4585 0.106 Uiso calc 1 A 1
    C C54 0.1848(4) 0.9538(4) 0.3792(4) 0.0719(19) Uani d 1 A 1
    H H54A 0.1966 0.9910 0.4092 0.108 Uiso calc 1 A 1
    H H54B 0.1316 0.9342 0.4013 0.108 Uiso calc 1 A 1
    H H54C 0.1695 0.9822 0.3334 0.108 Uiso calc 1 A 1
    O O27 0.4821(5) 0.7058(5) 0.5099(3) 0.099(2) Uani d 0.748(5) B 1
    C C55 0.4849(6) 0.7581(7) 0.5502(4) 0.082(2) Uani d 0.748(5) B 1
    H H55 0.5191 0.7953 0.5308 0.099 Uiso calc 0.748(5) B 1
    N N7 0.4468(6) 0.7670(6) 0.6144(4) 0.089(2) Uani d 0.748(5) B 1
    C C56 0.3832(8) 0.7197(8) 0.6489(6) 0.123(4) Uani d 0.748(5) B 1
    H H56A 0.4048 0.6947 0.6943 0.184 Uiso calc 0.748(5) B 1
    H H56B 0.3839 0.6773 0.6190 0.184 Uiso calc 0.748(5) B 1
    H H56C 0.3186 0.7556 0.6563 0.184 Uiso calc 0.748(5) B 1
    C C57 0.4594(8) 0.8258(8) 0.6569(6) 0.106(3) Uani d 0.748(5) B 1
    H H57A 0.4864 0.8647 0.6270 0.127 Uiso calc 0.748(5) B 1
    H H57B 0.5023 0.7980 0.6923 0.127 Uiso calc 0.748(5) B 1
    H H57C 0.3980 0.8545 0.6804 0.127 Uiso calc 0.748(5) B 1
    O O27B 0.486(2) 0.7133(14) 0.7576(9) 0.175(10) Uani d 0.252(5) B 2
    C C55B 0.4904(18) 0.7687(13) 0.7122(8) 0.116(6) Uani d 0.252(5) B 2
    H H55B 0.5196 0.8075 0.7223 0.140 Uiso calc 0.252(5) B 2
    N N7B 0.4572(12) 0.7783(8) 0.6510(7) 0.098(4) Uani d 0.252(5) B 2
    C C56B 0.4258(19) 0.7137(11) 0.6292(11) 0.125(7) Uani d 0.252(5) B 2
    H H56D 0.4030 0.7296 0.5827 0.188 Uiso calc 0.252(5) B 2
    H H56E 0.4787 0.6641 0.6271 0.188 Uiso calc 0.252(5) B 2
    H H56F 0.3743 0.7040 0.6631 0.188 Uiso calc 0.252(5) B 2
    C C57B 0.4632(18) 0.8464(12) 0.6004(10) 0.096(5) Uani d 0.252(5) B 2
    H H57D 0.5255 0.8554 0.5993 0.115 Uiso calc 0.252(5) B 2
    H H57E 0.4137 0.8952 0.6142 0.115 Uiso calc 0.252(5) B 2
    H H57F 0.4546 0.8342 0.5537 0.115 Uiso calc 0.252(5) B 2
    O O28 0.7538(3) 0.4474(3) 0.2625(3) 0.0522(12) Uani d 0.813(7) C 1
    C C58 0.8097(5) 0.3802(4) 0.2689(4) 0.0566(16) Uani d 0.813(7) C 1
    H H58 0.8491 0.3708 0.3058 0.068 Uiso calc 0.813(7) C 1
    N N8 0.8218(5) 0.3195(4) 0.2308(4) 0.0559(14) Uani d 0.813(7) C 1
    C C59 0.7602(8) 0.3316(6) 0.1739(5) 0.090(3) Uani d 0.813(7) C 1
    H H59A 0.7993 0.3163 0.1299 0.134 Uiso calc 0.813(7) C 1
    H H59B 0.7235 0.3888 0.1687 0.134 Uiso calc 0.813(7) C 1
    H H59C 0.7170 0.2979 0.1856 0.134 Uiso calc 0.813(7) C 1
    C C60 0.8925(7) 0.2423(5) 0.2366(5) 0.078(2) Uani d 0.813(7) C 1
    H H60A 0.9309 0.2324 0.1914 0.117 Uiso calc 0.813(7) C 1
    H H60B 0.8613 0.1993 0.2497 0.117 Uiso calc 0.813(7) C 1
    H H60C 0.9331 0.2424 0.2727 0.117 Uiso calc 0.813(7) C 1
    O O28B 0.7439(16) 0.4344(12) 0.2246(14) 0.068(5) Uani d 0.187(7) C 2
    C C58B 0.8040(16) 0.3744(12) 0.2020(13) 0.060(3) Uani d 0.187(7) C 2
    H H58B 0.8433 0.3831 0.1607 0.072 Uiso calc 0.187(7) C 2
    N N8B 0.8185(17) 0.3000(13) 0.2296(14) 0.065(4) Uani d 0.187(7) C 2
    C C59B 0.765(3) 0.276(2) 0.2927(17) 0.093(8) Uani d 0.187(7) C 2
    H H59D 0.7304 0.3243 0.3178 0.139 Uiso calc 0.187(7) C 2
    H H59E 0.8078 0.2377 0.3232 0.139 Uiso calc 0.187(7) C 2
    H H59F 0.7191 0.2507 0.2797 0.139 Uiso calc 0.187(7) C 2
    C C60B 0.892(2) 0.2353(17) 0.198(2) 0.082(7) Uani d 0.187(7) C 2
    H H60D 0.9536 0.2436 0.1996 0.123 Uiso calc 0.187(7) C 2
    H H60E 0.8811 0.2349 0.1484 0.123 Uiso calc 0.187(7) C 2
    H H60F 0.8898 0.1833 0.2228 0.123 Uiso calc 0.187(7) C 2
    O O24B 0.5766(16) 0.6104(12) 0.4575(11) 0.094(5) Uani d 0.252(5) B 3
    C C73B 0.6222(16) 0.5394(13) 0.4589(17) 0.093(5) Uani d 0.252(5) B 3
    H H73B 0.6528 0.5246 0.4139 0.112 Uiso calc 0.252(5) B 3
    N N13B 0.6396(13) 0.4791(12) 0.5058(12) 0.101(4) Uani d 0.252(5) B 3
    C C74B 0.605(3) 0.480(2) 0.5799(14) 0.142(11) Uani d 0.252(5) B 3
    H H74D 0.6289 0.4257 0.6033 0.213 Uiso calc 0.252(5) B 3
    H H74E 0.6259 0.5190 0.6015 0.213 Uiso calc 0.252(5) B 3
    H H74F 0.5352 0.4953 0.5848 0.213 Uiso calc 0.252(5) B 3
    C C75B 0.700(2) 0.4037(16) 0.4804(17) 0.101(6) Uani d 0.252(5) B 3
    H H75D 0.7097 0.3615 0.5194 0.152 Uiso calc 0.252(5) B 3
    H H75E 0.6709 0.3875 0.4441 0.152 Uiso calc 0.252(5) B 3
    H H75F 0.7617 0.4111 0.4606 0.152 Uiso calc 0.252(5) B 3
    O O29 0.6538(5) 0.4705(4) 0.0592(3) 0.094(2) Uani d 0.813(7) D 1
    C C61 0.7226(5) 0.4828(4) 0.0228(4) 0.0627(18) Uani d 0.813(7) D 1
    H H61 0.7729 0.4889 0.0455 0.075 Uiso calc 0.813(7) D 1
    N N9 0.7307(5) 0.4879(4) -0.0460(3) 0.0588(15) Uani d 0.813(7) D 1
    C C62 0.6558(7) 0.4829(6) -0.0858(5) 0.085(3) Uani d 0.813(7) D 1
    H H62A 0.6515 0.5217 -0.1272 0.127 Uiso calc 0.813(7) D 1
    H H62B 0.5953 0.4956 -0.0562 0.127 Uiso calc 0.813(7) D 1
    H H62C 0.6703 0.4279 -0.1007 0.127 Uiso calc 0.813(7) D 1
    C C63 0.8174(6) 0.4974(5) -0.0839(6) 0.091(3) Uani d 0.813(7) D 1
    H H63A 0.8511 0.4480 -0.1072 0.137 Uiso calc 0.813(7) D 1
    H H63B 0.8573 0.5071 -0.0510 0.137 Uiso calc 0.813(7) D 1
    H H63C 0.8029 0.5436 -0.1191 0.137 Uiso calc 0.813(7) D 1
    O O29B 0.593(2) 0.474(2) -0.0371(18) 0.112(7) Uani d 0.187(7) D 2
    C C61B 0.670(2) 0.460(2) -0.075(2) 0.072(4) Uani d 0.187(7) D 2
    H H61B 0.6843 0.4166 -0.1042 0.087 Uiso calc 0.187(7) D 2
    N N9B 0.732(2) 0.501(2) -0.0781(14) 0.073(4) Uani d 0.187(7) D 2
    C C62B 0.783(3) 0.505(2) -0.0198(18) 0.085(6) Uani d 0.187(7) D 2
    H H62D 0.8250 0.5392 -0.0348 0.128 Uiso calc 0.187(7) D 2
    H H62E 0.7376 0.5281 0.0194 0.128 Uiso calc 0.187(7) D 2
    H H62F 0.8203 0.4503 -0.0048 0.128 Uiso calc 0.187(7) D 2
    C C63B 0.770(3) 0.529(2) -0.1455(16) 0.096(8) Uani d 0.187(7) D 2
    H H63D 0.8149 0.5587 -0.1388 0.144 Uiso calc 0.187(7) D 2
    H H63E 0.8024 0.4829 -0.1729 0.144 Uiso calc 0.187(7) D 2
    H H63F 0.7183 0.5657 -0.1707 0.144 Uiso calc 0.187(7) D 2
    O O30 0.1094(4) 1.1136(3) 0.2412(3) 0.0700(15) Uani d 0.795(6) E 1
    C C64 0.1762(5) 1.1008(3) 0.1954(3) 0.0485(15) Uani d 0.795(6) E 1
    H H64 0.2132 1.1378 0.1889 0.058 Uiso calc 0.795(6) E 1
    N N10 0.2021(4) 1.0394(3) 0.1536(3) 0.0428(12) Uani d 0.795(6) E 1
    C C65 0.1457(6) 0.9836(6) 0.1555(5) 0.053(2) Uani d 0.795(6) E 1
    H H65A 0.0982 0.9918 0.1964 0.064 Uiso calc 0.795(6) E 1
    H H65B 0.1869 0.9278 0.1587 0.064 Uiso calc 0.795(6) E 1
    H H65C 0.1138 0.9935 0.1125 0.064 Uiso calc 0.795(6) E 1
    C C66 0.2827(6) 1.0294(5) 0.1004(5) 0.060(2) Uani d 0.795(6) E 1
    H H66A 0.2614 1.0314 0.0540 0.091 Uiso calc 0.795(6) E 1
    H H66B 0.3290 0.9769 0.1101 0.091 Uiso calc 0.795(6) E 1
    H H66C 0.3120 1.0730 0.1013 0.091 Uiso calc 0.795(6) E 1
    O O30B 0.315(2) 0.8658(15) 0.1790(17) 0.128(9) Uani d 0.205(6) E 2
    C C64B 0.3147(19) 0.9280(15) 0.1396(17) 0.080(5) Uani d 0.205(6) E 2
    H H64B 0.3701 0.9276 0.1087 0.096 Uiso calc 0.205(6) E 2
    N N10B 0.2436(15) 0.9936(12) 0.1381(13) 0.063(4) Uani d 0.205(6) E 2
    C C65B 0.149(2) 0.996(3) 0.173(2) 0.061(7) Uani d 0.205(6) E 2
    H H65D 0.1260 1.0420 0.2013 0.073 Uiso calc 0.205(6) E 2
    H H65E 0.1528 0.9454 0.2025 0.073 Uiso calc 0.205(6) E 2
    H H65F 0.1062 1.0008 0.1368 0.073 Uiso calc 0.205(6) E 2
    C C66B 0.253(2) 1.0673(16) 0.099(2) 0.068(6) Uani d 0.205(6) E 2
    H H66D 0.2186 1.0773 0.0574 0.102 Uiso calc 0.205(6) E 2
    H H66E 0.3202 1.0620 0.0844 0.102 Uiso calc 0.205(6) E 2
    H H66F 0.2271 1.1128 0.1287 0.102 Uiso calc 0.205(6) E 2
    O O32 0.4946(10) 0.3953(7) 0.2133(6) 0.149(4) Uani d 0.662(8) F 1
    C C70 0.5017(10) 0.4644(8) 0.2209(7) 0.104(3) Uani d 0.662(8) F 1
    H H70 0.5351 0.4896 0.1843 0.125 Uiso calc 0.662(8) F 1
    N N12 0.4647(8) 0.5032(6) 0.2776(6) 0.097(3) Uani d 0.662(8) F 1
    C C71 0.4145(10) 0.4772(9) 0.3425(7) 0.119(4) Uani d 0.662(8) F 1
    H H71A 0.3821 0.5243 0.3692 0.178 Uiso calc 0.662(8) F 1
    H H71B 0.4600 0.4378 0.3708 0.178 Uiso calc 0.662(8) F 1
    H H71C 0.3679 0.4521 0.3308 0.178 Uiso calc 0.662(8) F 1
    C C72 0.4817(9) 0.5813(7) 0.2843(8) 0.104(4) Uani d 0.662(8) F 1
    H H72A 0.5500 0.5745 0.2792 0.156 Uiso calc 0.662(8) F 1
    H H72B 0.4542 0.6002 0.3305 0.156 Uiso calc 0.662(8) F 1
    H H72C 0.4522 0.6212 0.2476 0.156 Uiso calc 0.662(8) F 1
    O O32B 0.393(4) 0.438(3) 0.258(3) 0.125(6) Uani d 0.129(7) G 2
    C C70B 0.383(3) 0.489(4) 0.302(3) 0.102(5) Uani d 0.129(7) G 2
    H H70B 0.3305 0.4985 0.3364 0.123 Uiso calc 0.129(7) G 2
    N N12B 0.447(4) 0.529(4) 0.299(2) 0.102(4) Uani d 0.129(7) G 2
    C C71B 0.501(4) 0.539(4) 0.231(2) 0.104(7) Uani d 0.129(7) G 2
    H H71D 0.5457 0.5696 0.2364 0.156 Uiso calc 0.129(7) G 2
    H H71E 0.5366 0.4855 0.2158 0.156 Uiso calc 0.129(7) G 2
    H H71F 0.4580 0.5684 0.1968 0.156 Uiso calc 0.129(7) G 2
    C C72B 0.485(5) 0.540(4) 0.362(3) 0.113(7) Uani d 0.129(7) G 2
    H H72D 0.5305 0.5710 0.3489 0.170 Uiso calc 0.129(7) G 2
    H H72E 0.4334 0.5684 0.3947 0.170 Uiso calc 0.129(7) G 2
    H H72F 0.5167 0.4863 0.3836 0.170 Uiso calc 0.129(7) G 2
    N N1 0.7053(2) 0.78168(17) 0.10739(14) 0.0199(6) Uani d 1 . .
    N N2 0.6028(2) 0.89077(17) 0.28938(14) 0.0204(6) Uani d 1 . .
    N N3 0.7847(2) 0.70711(17) 0.39560(14) 0.0206(6) Uani d 1 . .
    N N4 0.8901(2) 0.60026(17) 0.21382(15) 0.0203(6) Uani d 1 . .
    O O1 0.76938(17) 0.73567(14) 0.15509(12) 0.0214(5) Uani d 1 . .
    O O2 0.76892(17) 0.67437(14) 0.04144(12) 0.0239(5) Uani d 1 . .
    O O3 0.54324(18) 0.88879(15) 0.06758(13) 0.0281(6) Uani d 1 . .
    O O4 0.66176(17) 0.84794(15) 0.23461(12) 0.0221(5) Uani d 1 . .
    O O5 0.50616(17) 0.94708(15) 0.20380(12) 0.0244(5) Uani d 1 . .
    O O6 0.52302(18) 0.91461(16) 0.42318(13) 0.0292(6) Uani d 1 . .
    O O7 0.74262(17) 0.76747(14) 0.34465(12) 0.0212(5) Uani d 1 . .
    O O8 0.67041(18) 0.78276(15) 0.47023(12) 0.0252(5) Uani d 1 . .
    O O9 0.88376(19) 0.55938(16) 0.44801(13) 0.0314(6) Uani d 1 . .
    O O10 0.85166(17) 0.65657(14) 0.26463(12) 0.0206(5) Uani d 1 . .
    O O11 0.94163(18) 0.51425(15) 0.30769(12) 0.0259(5) Uani d 1 . .
    O O12 0.90092(19) 0.53000(15) 0.09247(13) 0.0284(6) Uani d 1 . .
    O O13 0.95902(18) 0.75362(15) 0.15842(13) 0.0259(5) Uani d 1 . .
    O O14 0.95353(18) 0.68252(15) 0.07062(13) 0.0277(6) Uani d 1 . .
    O O15 0.81358(18) 0.90155(15) 0.14887(13) 0.0277(6) Uani d 1 . .
    O O16 0.67229(19) 0.96743(16) 0.11445(14) 0.0303(6) Uani d 1 . .
    O O17 0.80583(19) 0.91298(15) 0.29535(13) 0.0296(6) Uani d 1 . .
    O O18 0.71982(19) 0.92547(16) 0.39915(13) 0.0295(6) Uani d 1 . .
    O O19 0.95190(18) 0.76711(15) 0.30493(13) 0.0274(6) Uani d 1 . .
    O O20 1.00531(19) 0.64178(16) 0.35380(14) 0.0300(6) Uani d 1 . .
    O O21 0.7043(2) 0.59229(17) 0.17790(15) 0.0327(6) Uani d 1 . .
    H H21A 0.664(3) 0.599(3) 0.150(2) 0.049 Uiso d 1 . .
    H H21B 0.715(4) 0.5427(13) 0.189(3) 0.049 Uiso d 1 . .
    O O22 0.5360(2) 0.76725(18) 0.19837(15) 0.0337(6) Uani d 1 . .
    H H22A 0.518(4) 0.742(3) 0.171(2) 0.050 Uiso d 1 . .
    H H22B 0.482(2) 0.778(3) 0.219(3) 0.050 Uiso d 1 . .
    O O23 0.5523(2) 0.74493(19) 0.36839(16) 0.0385(7) Uani d 1 . .
    H H23A 0.534(4) 0.725(3) 0.4070(17) 0.058 Uiso d 1 . .
    H H23B 0.4944(19) 0.766(3) 0.359(3) 0.058 Uiso d 1 . .
    O O24C 0.7301(2) 0.57216(17) 0.34800(16) 0.0374(7) Uani d 0.758(8) H 2
    H H24A 0.693(3) 0.566(2) 0.3854(16) 0.056 Uiso d 0.758(8) H 2
    H H24B 0.742(4) 0.5272(10) 0.3291(16) 0.056 Uiso d 0.758(8) H 2
    O O24 0.7301(2) 0.57216(17) 0.34800(16) 0.0374(7) Uani d 0.242(8) H 1
    C C73 0.7336(14) 0.5073(10) 0.3849(10) 0.053(3) Uani d 0.242(8) H 1
    H H73 0.7839 0.4622 0.3699 0.064 Uiso calc 0.242(8) H 1
    N N13 0.6797(15) 0.4908(12) 0.4407(11) 0.083(4) Uani d 0.242(8) H 1
    C C74 0.589(2) 0.554(2) 0.455(2) 0.086(6) Uani d 0.242(8) H 1
    H H74A 0.5533 0.5370 0.4973 0.129 Uiso calc 0.242(8) H 1
    H H74B 0.6016 0.6050 0.4618 0.129 Uiso calc 0.242(8) H 1
    H H74C 0.5515 0.5626 0.4149 0.129 Uiso calc 0.242(8) H 1
    C C75 0.672(3) 0.4096(14) 0.458(2) 0.105(7) Uani d 0.242(8) H 1
    H H75A 0.6286 0.4087 0.5014 0.157 Uiso calc 0.242(8) H 1
    H H75B 0.6465 0.3926 0.4199 0.157 Uiso calc 0.242(8) H 1
    H H75C 0.7341 0.3723 0.4658 0.157 Uiso calc 0.242(8) H 1
    O O33 0.614(2) 0.5511(17) 0.4696(16) 0.097(4) Uani d 0.257(14) I 2
    H H33E 0.6474 0.5763 0.4848 0.145 Uiso d 0.257(14) I 2
    H H33F 0.5717 0.5468 0.5014 0.145 Uiso d 0.257(14) I 2
    O O34 0.6567(9) 0.3773(8) 0.5029(7) 0.073(4) Uani d 0.361(13) J 2
    H H34A 0.6407 0.4059 0.5379 0.109 Uiso d 0.361(13) J 2
    H H34B 0.6056 0.3767 0.4882 0.109 Uiso d 0.361(13) J 2
    O O25 0.5452(2) 0.6557(2) 0.10663(18) 0.0504(8) Uani d 1 . .
    C C49 0.5246(4) 0.6532(3) 0.0472(3) 0.0533(12) Uani d 1 . .
    H H49 0.5702 0.6184 0.0167 0.064 Uiso calc 1 . .
    N N5 0.4446(3) 0.6948(3) 0.0228(2) 0.0572(11) Uani d 1 . .
    C C50 0.3745(4) 0.7508(5) 0.0669(3) 0.087(2) Uani d 1 . .
    H H50A 0.3800 0.8058 0.0546 0.130 Uiso calc 1 . .
    H H50B 0.3852 0.7350 0.1163 0.130 Uiso calc 1 . .
    H H50C 0.3110 0.7494 0.0596 0.130 Uiso calc 1 . .
    C C51 0.4265(5) 0.6905(4) -0.0491(3) 0.0772(19) Uani d 1 . .
    H H51A 0.4089 0.7452 -0.0727 0.116 Uiso calc 1 . .
    H H51B 0.3748 0.6660 -0.0485 0.116 Uiso calc 1 . .
    H H51C 0.4838 0.6573 -0.0745 0.116 Uiso calc 1 . .
    O O31 0.8265(6) 0.2547(5) 0.4425(5) 0.124(3) Uani d 0.790(9) K 1
    C C67 0.9164(7) 0.2283(6) 0.4274(5) 0.086(2) Uani d 0.790(9) K 1
    H H67 0.9419 0.1729 0.4181 0.104 Uiso calc 0.790(9) K 1
    N N11 0.9754(5) 0.2716(5) 0.4240(4) 0.0768(19) Uani d 0.790(9) K 1
    C C68 0.9530(8) 0.3518(6) 0.4479(6) 0.089(3) Uani d 0.790(9) K 1
    H H68A 0.9751 0.3877 0.4109 0.133 Uiso calc 0.790(9) K 1
    H H68B 0.9844 0.3492 0.4901 0.133 Uiso calc 0.790(9) K 1
    H H68C 0.8844 0.3729 0.4588 0.133 Uiso calc 0.790(9) K 1
    C C69 1.0730(6) 0.2372(6) 0.3946(6) 0.093(3) Uani d 0.790(9) K 1
    H H69A 1.1089 0.2762 0.3953 0.139 Uiso calc 0.790(9) K 1
    H H69B 1.1020 0.1872 0.4226 0.139 Uiso calc 0.790(9) K 1
    H H69C 1.0737 0.2249 0.3460 0.139 Uiso calc 0.790(9) K 1
    O O31B 0.9091(16) 0.1627(9) 0.4682(14) 0.123(6) Uani d 0.210(9) K 2
    C C67B 0.8859(10) 0.2372(8) 0.4658(12) 0.092(4) Uani d 0.210(9) K 2
    H H67B 0.8207 0.2645 0.4760 0.110 Uiso calc 0.210(9) K 2
    N N11B 0.9444(10) 0.2819(8) 0.4504(12) 0.091(4) Uani d 0.210(9) K 2
    C C68B 1.0447(11) 0.2424(14) 0.435(2) 0.100(7) Uani d 0.210(9) K 2
    H H68D 1.0534 0.1878 0.4207 0.150 Uiso calc 0.210(9) K 2
    H H68E 1.0773 0.2388 0.4765 0.150 Uiso calc 0.210(9) K 2
    H H68F 1.0710 0.2740 0.3962 0.150 Uiso calc 0.210(9) K 2
    C C69B 0.9116(19) 0.3701(8) 0.449(2) 0.098(7) Uani d 0.210(9) K 2
    H H69D 0.9656 0.3922 0.4361 0.147 Uiso calc 0.210(9) K 2
    H H69E 0.8661 0.3911 0.4137 0.147 Uiso calc 0.210(9) K 2
    H H69F 0.8808 0.3864 0.4950 0.147 Uiso calc 0.210(9) K 2
    Na Na1 0.66419(10) 0.68887(9) 0.26918(8) 0.0300(3) Uani d 1 . .
    Mn Mn1 0.84339(4) 0.63331(3) 0.12120(3) 0.01926(13) Uani d 1 . .
    Mn Mn2 0.60623(4) 0.87295(3) 0.14702(3) 0.01915(13) Uani d 1 . .
    Mn Mn3 0.63617(4) 0.84893(3) 0.38408(3) 0.02020(13) Uani d 1 . .
    Mn Mn4 0.87530(4) 0.60976(3) 0.35842(3) 0.02184(14) Uani d 1 . .
    Y Y1 0.83176(2) 0.80033(2) 0.23623(2) 0.01941(9) Uani d 1 . .
loop_
    _atom_site_aniso_label
    _atom_site_aniso_U_11
    _atom_site_aniso_U_22
    _atom_site_aniso_U_33
    _atom_site_aniso_U_12
    _atom_site_aniso_U_13
    _atom_site_aniso_U_23
    C1 0.0219(17) 0.0207(17) 0.0181(16) -0.0060(14) -0.0003(13) 0.0003(13)
    C2 0.0255(18) 0.0303(19) 0.0174(17) -0.0098(15) -0.0057(14) 0.0018(14)
    C3 0.0284(19) 0.0244(18) 0.0206(17) -0.0095(15) -0.0038(14) 0.0006(14)
    C4 0.0278(19) 0.0282(19) 0.0253(19) -0.0062(16) -0.0061(15) 0.0039(15)
    C5 0.032(2) 0.041(2) 0.0209(18) -0.0080(18) -0.0116(16) 0.0074(16)
    C6 0.042(2) 0.046(2) 0.0195(18) -0.010(2) -0.0057(17) -0.0055(17)
    C7 0.030(2) 0.033(2) 0.0254(19) -0.0042(16) -0.0035(16) -0.0047(16)
    C8 0.0224(17) 0.0175(16) 0.0205(17) -0.0027(14) -0.0013(14) 0.0027(13)
    C9 0.0219(18) 0.0208(17) 0.0249(18) 0.0022(14) 0.0018(14) -0.0048(14)
    C10 0.0212(18) 0.0238(18) 0.0268(18) -0.0026(15) -0.0039(14) -0.0020(15)
    C11 0.028(2) 0.032(2) 0.0239(18) -0.0050(16) -0.0003(15) -0.0042(15)
    C12 0.033(2) 0.029(2) 0.032(2) 0.0035(17) 0.0058(17) -0.0097(17)
    C13 0.036(2) 0.031(2) 0.036(2) 0.0115(18) -0.0021(18) -0.0039(18)
    C14 0.036(2) 0.030(2) 0.0242(19) 0.0041(17) -0.0035(16) -0.0010(16)
    C15 0.0255(18) 0.0220(17) 0.0204(17) -0.0069(15) -0.0025(14) -0.0018(14)
    C16 0.0308(19) 0.0275(19) 0.0162(17) -0.0098(16) -0.0041(14) 0.0034(14)
    C17 0.0292(19) 0.0273(19) 0.0206(18) -0.0087(15) -0.0029(15) 0.0012(14)
    C18 0.037(2) 0.0269(19) 0.0268(19) -0.0052(17) -0.0076(16) 0.0051(16)
    C19 0.048(3) 0.034(2) 0.0216(19) -0.0111(19) -0.0101(17) 0.0105(16)
    C20 0.051(3) 0.039(2) 0.0174(18) -0.008(2) -0.0013(17) 0.0017(16)
    C21 0.039(2) 0.028(2) 0.0230(19) -0.0044(17) -0.0024(16) 0.0002(15)
    C22 0.0214(17) 0.0188(17) 0.0236(18) -0.0016(14) -0.0023(14) 0.0001(14)
    C23 0.0251(18) 0.0180(17) 0.0293(19) 0.0007(14) -0.0006(15) -0.0056(14)
    C24 0.0239(18) 0.0234(18) 0.0272(18) -0.0045(15) -0.0021(15) -0.0016(15)
    C25 0.034(2) 0.0271(19) 0.030(2) -0.0048(16) -0.0002(16) -0.0096(16)
    C26 0.036(2) 0.027(2) 0.041(2) 0.0009(17) -0.0035(18) -0.0173(18)
    C27 0.040(2) 0.023(2) 0.048(3) 0.0074(18) -0.009(2) -0.0071(18)
    C28 0.039(2) 0.0261(19) 0.0263(19) -0.0001(17) -0.0062(17) -0.0055(16)
    C29 0.0265(19) 0.0259(19) 0.0265(19) -0.0033(15) 0.0034(15) -0.0052(15)
    C30 0.050(3) 0.046(3) 0.033(2) -0.027(2) 0.016(2) -0.0150(19)
    C31 0.062(3) 0.054(3) 0.046(3) -0.036(3) 0.025(2) -0.024(2)
    C32 0.070(4) 0.076(4) 0.071(4) -0.051(3) 0.045(3) -0.045(3)
    C33 0.106(5) 0.055(3) 0.033(3) -0.045(3) 0.002(3) 0.006(2)
    C34 0.032(2) 0.0258(19) 0.0226(18) -0.0020(16) 0.0029(15) 0.0021(15)
    C35 0.032(2) 0.027(2) 0.051(3) -0.0097(17) -0.0041(19) 0.0052(18)
    C36 0.050(3) 0.043(3) 0.073(4) -0.022(2) -0.010(3) 0.019(3)
    C37 0.041(3) 0.033(2) 0.075(4) -0.009(2) -0.005(2) -0.012(2)
    C38 0.037(2) 0.039(2) 0.063(3) -0.016(2) -0.003(2) 0.004(2)
    C39 0.032(2) 0.0227(18) 0.028(2) -0.0026(16) -0.0017(16) -0.0037(15)
    C40 0.045(3) 0.048(3) 0.034(2) -0.023(2) 0.0065(19) -0.0156(19)
    C41 0.046(3) 0.051(3) 0.050(3) -0.026(2) 0.006(2) -0.015(2)
    C42 0.061(3) 0.112(5) 0.039(3) -0.049(4) -0.010(2) 0.001(3)
    C43 0.072(4) 0.071(4) 0.084(4) -0.044(3) 0.029(3) -0.047(3)
    C44 0.031(2) 0.032(2) 0.0231(18) -0.0049(17) -0.0065(15) -0.0053(16)
    C45 0.028(2) 0.035(2) 0.042(2) -0.0083(17) -0.0079(18) -0.0016(18)
    C46 0.038(2) 0.043(3) 0.062(3) -0.017(2) -0.007(2) -0.004(2)
    C47 0.038(3) 0.040(2) 0.058(3) -0.010(2) 0.009(2) -0.005(2)
    C48 0.040(3) 0.064(3) 0.060(3) -0.016(2) -0.020(2) 0.008(3)
    O26 0.0374(18) 0.068(2) 0.051(2) -0.0147(17) 0.0045(15) -0.0159(17)
    C52 0.032(2) 0.068(3) 0.054(3) -0.019(2) 0.001(2) -0.021(3)
    N6 0.038(2) 0.065(3) 0.056(3) -0.022(2) 0.0059(19) -0.025(2)
    C53 0.082(4) 0.074(4) 0.063(4) -0.038(4) 0.021(3) -0.021(3)
    C54 0.040(3) 0.086(4) 0.094(5) -0.013(3) 0.005(3) -0.049(4)
    O27 0.104(5) 0.158(7) 0.057(4) -0.082(5) 0.000(3) 0.004(4)
    C55 0.067(4) 0.142(6) 0.053(4) -0.057(4) 0.002(3) -0.010(4)
    N7 0.072(4) 0.138(6) 0.063(4) -0.049(4) 0.008(3) 0.002(4)
    C56 0.091(7) 0.172(9) 0.088(7) -0.045(7) 0.037(6) 0.031(7)
    C57 0.069(5) 0.168(9) 0.083(6) -0.035(6) 0.009(5) -0.033(6)
    O27B 0.155(18) 0.20(2) 0.144(18) -0.016(18) -0.013(16) -0.023(17)
    C55B 0.094(9) 0.164(11) 0.085(9) -0.031(10) 0.005(9) -0.014(9)
    N7B 0.079(6) 0.148(7) 0.073(6) -0.042(6) 0.000(6) -0.010(6)
    C56B 0.097(11) 0.166(11) 0.096(10) -0.030(11) 0.016(10) 0.011(10)
    C57B 0.062(9) 0.147(11) 0.088(10) -0.051(9) 0.004(9) -0.003(10)
    O28 0.067(3) 0.032(2) 0.057(3) -0.014(2) -0.005(2) -0.002(2)
    C58 0.071(4) 0.038(3) 0.063(3) -0.019(3) -0.007(3) -0.006(3)
    N8 0.070(3) 0.039(3) 0.065(3) -0.025(2) 0.002(3) -0.018(2)
    C59 0.121(7) 0.078(5) 0.066(5) -0.016(5) -0.011(5) -0.023(4)
    C60 0.084(5) 0.048(4) 0.102(6) -0.016(4) -0.002(5) -0.022(4)
    O28B 0.088(9) 0.047(8) 0.072(9) -0.024(7) -0.005(9) -0.008(8)
    C58B 0.075(6) 0.044(5) 0.066(6) -0.025(5) -0.004(5) -0.010(5)
    N8B 0.078(6) 0.047(6) 0.071(5) -0.020(5) -0.001(5) -0.011(5)
    C59B 0.104(14) 0.073(13) 0.088(13) -0.018(12) 0.013(13) -0.002(12)
    C60B 0.089(11) 0.060(11) 0.097(12) -0.025(10) 0.004(12) -0.015(11)
    O24B 0.121(11) 0.086(10) 0.077(9) -0.044(9) -0.003(9) 0.014(9)
    C73B 0.097(8) 0.096(7) 0.081(8) -0.041(7) 0.019(7) 0.017(7)
    N13B 0.099(7) 0.107(7) 0.090(7) -0.033(6) -0.001(6) 0.018(6)
    C74B 0.113(18) 0.152(19) 0.138(19) -0.003(17) -0.020(17) -0.001(18)
    C75B 0.093(11) 0.119(11) 0.088(11) -0.036(10) -0.020(10) 0.033(10)
    O29 0.122(5) 0.080(4) 0.072(4) -0.020(4) -0.003(4) 0.002(3)
    C61 0.066(4) 0.052(3) 0.073(4) -0.014(3) -0.016(3) -0.016(3)
    N9 0.065(3) 0.050(3) 0.068(4) -0.027(2) 0.000(3) -0.013(3)
    C62 0.101(6) 0.078(6) 0.078(6) -0.024(5) -0.024(5) -0.010(5)
    C63 0.081(5) 0.067(5) 0.126(7) -0.037(4) 0.026(5) -0.013(5)
    O29B 0.116(13) 0.098(13) 0.123(14) -0.035(12) -0.002(12) -0.012(12)
    C61B 0.079(7) 0.062(7) 0.083(7) -0.028(7) -0.008(7) -0.011(7)
    N9B 0.077(6) 0.060(6) 0.086(6) -0.024(5) -0.009(6) -0.015(6)
    C62B 0.084(10) 0.067(10) 0.102(10) -0.018(9) -0.007(10) -0.011(10)
    C63B 0.092(13) 0.076(13) 0.120(14) -0.032(12) 0.013(13) -0.019(13)
    O30 0.066(3) 0.068(3) 0.068(3) -0.003(3) -0.003(3) -0.021(3)
    C64 0.057(4) 0.038(3) 0.055(4) -0.016(3) -0.020(3) 0.000(3)
    N10 0.049(3) 0.040(3) 0.048(3) -0.025(2) -0.011(2) -0.001(2)
    C65 0.061(4) 0.056(5) 0.057(5) -0.036(3) -0.009(3) -0.010(4)
    C66 0.068(5) 0.063(5) 0.060(4) -0.035(4) -0.001(4) -0.007(4)
    O30B 0.116(16) 0.104(16) 0.139(18) -0.010(14) 0.035(15) -0.011(15)
    C64B 0.079(9) 0.078(9) 0.078(9) -0.023(8) 0.008(9) -0.001(9)
    N10B 0.068(7) 0.064(7) 0.064(7) -0.031(6) -0.002(6) -0.001(6)
    C65B 0.068(11) 0.056(11) 0.065(12) -0.026(10) -0.003(10) -0.015(10)
    C66B 0.072(11) 0.068(12) 0.065(10) -0.030(10) -0.006(10) 0.013(11)
    O32 0.180(10) 0.154(9) 0.113(7) -0.032(8) -0.060(7) 0.006(7)
    C70 0.114(7) 0.106(7) 0.109(7) -0.050(6) -0.043(6) 0.014(6)
    N12 0.087(5) 0.100(6) 0.115(6) -0.053(5) -0.015(5) 0.026(5)
    C71 0.107(8) 0.116(8) 0.130(9) -0.049(7) -0.002(7) 0.042(7)
    C72 0.094(7) 0.098(7) 0.129(9) -0.055(6) -0.002(7) 0.018(7)
    O32B 0.123(10) 0.127(10) 0.126(10) -0.045(10) -0.020(10) 0.025(10)
    C70B 0.094(8) 0.104(9) 0.119(9) -0.055(8) -0.019(8) 0.027(8)
    N12B 0.097(7) 0.103(8) 0.118(8) -0.054(7) -0.024(7) 0.026(7)
    C71B 0.101(11) 0.103(11) 0.117(12) -0.053(11) -0.020(11) 0.025(11)
    C72B 0.103(11) 0.110(11) 0.128(12) -0.048(11) -0.011(11) 0.029(11)
    N1 0.0207(14) 0.0223(14) 0.0152(13) -0.0033(12) -0.0052(11) 0.0015(11)
    N2 0.0187(14) 0.0221(14) 0.0166(14) -0.0011(12) 0.0032(11) -0.0049(11)
    N3 0.0258(15) 0.0182(14) 0.0143(13) -0.0022(12) -0.0036(11) 0.0034(11)
    N4 0.0233(15) 0.0165(14) 0.0184(14) -0.0014(11) 0.0005(11) -0.0054(11)
    O1 0.0227(12) 0.0190(11) 0.0187(11) 0.0004(10) -0.0047(9) 0.0000(9)
    O2 0.0271(13) 0.0220(12) 0.0192(12) -0.0005(10) -0.0028(10) -0.0048(10)
    O3 0.0286(14) 0.0257(13) 0.0247(13) 0.0023(11) -0.0066(11) -0.0033(10)
    O4 0.0200(12) 0.0258(12) 0.0155(11) 0.0008(10) 0.0007(9) -0.0041(9)
    O5 0.0258(13) 0.0237(12) 0.0183(12) 0.0015(10) -0.0030(10) -0.0011(10)
    O6 0.0281(14) 0.0337(14) 0.0199(12) -0.0012(11) 0.0007(10) -0.0023(11)
    O7 0.0229(12) 0.0192(11) 0.0160(11) 0.0004(10) -0.0012(9) 0.0031(9)
    O8 0.0286(13) 0.0238(13) 0.0175(12) 0.0004(11) 0.0002(10) -0.0022(10)
    O9 0.0361(15) 0.0253(13) 0.0231(13) 0.0032(11) -0.0007(11) 0.0028(10)
    O10 0.0256(12) 0.0157(11) 0.0169(11) -0.0005(9) 0.0000(9) -0.0033(9)
    O11 0.0317(14) 0.0206(12) 0.0196(12) 0.0016(10) -0.0043(10) 0.0002(10)
    O12 0.0357(15) 0.0243(13) 0.0225(13) -0.0022(11) -0.0049(11) -0.0056(10)
    O13 0.0248(13) 0.0289(13) 0.0217(13) -0.0053(11) 0.0026(10) -0.0052(10)
    O14 0.0317(14) 0.0274(13) 0.0239(13) -0.0101(11) 0.0043(11) -0.0052(11)
    O15 0.0290(14) 0.0254(13) 0.0247(13) -0.0045(11) 0.0003(11) 0.0023(10)
    O16 0.0322(15) 0.0269(13) 0.0327(14) -0.0108(11) -0.0058(11) 0.0036(11)
    O17 0.0367(15) 0.0253(13) 0.0258(13) -0.0081(11) 0.0005(11) -0.0047(11)
    O18 0.0293(14) 0.0326(14) 0.0270(13) -0.0101(11) 0.0041(11) -0.0093(11)
    O19 0.0278(14) 0.0272(13) 0.0255(13) -0.0034(11) -0.0066(11) -0.0030(10)
    O20 0.0293(14) 0.0296(14) 0.0297(14) -0.0068(11) -0.0073(11) 0.0044(11)
    O21 0.0360(16) 0.0293(14) 0.0341(15) -0.0104(13) -0.0069(12) -0.0006(12)
    O22 0.0302(15) 0.0360(16) 0.0348(16) -0.0112(13) 0.0029(12) -0.0051(12)
    O23 0.0369(16) 0.0433(17) 0.0347(16) -0.0144(14) 0.0015(13) 0.0018(13)
    O24C 0.0448(17) 0.0280(14) 0.0382(16) -0.0118(13) -0.0002(13) 0.0009(12)
    O24 0.0448(17) 0.0280(14) 0.0382(16) -0.0118(13) -0.0002(13) 0.0009(12)
    C73 0.057(6) 0.050(6) 0.053(6) -0.026(5) 0.004(5) 0.009(5)
    N13 0.084(7) 0.083(6) 0.079(6) -0.036(6) 0.007(6) 0.023(6)
    C74 0.089(11) 0.098(10) 0.072(10) -0.040(10) 0.000(9) 0.018(9)
    C75 0.097(11) 0.116(11) 0.092(11) -0.030(10) -0.008(10) 0.032(10)
    O33 0.100(8) 0.099(7) 0.085(7) -0.042(7) 0.017(6) 0.018(6)
    O34 0.073(7) 0.091(7) 0.070(7) -0.056(5) -0.011(5) 0.026(5)
    O25 0.053(2) 0.0454(18) 0.056(2) -0.0126(16) -0.0182(17) -0.0072(16)
    C49 0.058(3) 0.045(3) 0.064(3) -0.019(2) -0.019(3) -0.004(2)
    N5 0.053(2) 0.057(3) 0.067(3) -0.024(2) -0.023(2) 0.014(2)
    C50 0.047(3) 0.114(6) 0.078(4) -0.006(4) -0.005(3) 0.031(4)
    C51 0.092(5) 0.077(4) 0.077(4) -0.041(4) -0.040(4) 0.017(3)
    O31 0.128(6) 0.150(6) 0.128(6) -0.099(5) 0.031(5) -0.039(5)
    C67 0.108(5) 0.105(5) 0.071(5) -0.079(4) 0.019(4) -0.014(4)
    N11 0.096(5) 0.097(4) 0.060(4) -0.073(4) 0.006(3) 0.004(3)
    C68 0.119(7) 0.103(6) 0.072(5) -0.082(6) 0.018(6) -0.020(5)
    C69 0.084(6) 0.085(6) 0.109(8) -0.034(5) -0.010(6) 0.021(6)
    O31B 0.132(11) 0.143(11) 0.108(11) -0.070(10) 0.009(10) -0.009(10)
    C67B 0.108(7) 0.114(6) 0.076(7) -0.069(6) 0.003(6) -0.015(6)
    N11B 0.111(7) 0.108(6) 0.075(6) -0.074(6) 0.011(6) -0.010(6)
    C68B 0.105(12) 0.109(11) 0.084(12) -0.040(11) 0.009(12) 0.008(11)
    C69B 0.123(13) 0.110(11) 0.071(11) -0.061(11) 0.011(12) 0.000(11)
    Na1 0.0306(8) 0.0275(7) 0.0303(8) -0.0058(6) -0.0019(6) -0.0044(6)
    Mn1 0.0231(3) 0.0161(3) 0.0155(3) -0.0002(2) -0.0028(2) -0.0023(2)
    Mn2 0.0202(3) 0.0180(3) 0.0155(3) 0.0006(2) -0.0024(2) -0.0015(2)
    Mn3 0.0203(3) 0.0211(3) 0.0140(3) 0.0012(2) -0.0003(2) -0.0006(2)
    Mn4 0.0272(3) 0.0174(3) 0.0152(3) 0.0012(2) -0.0008(2) 0.0001(2)
    Y1 0.02044(16) 0.01900(16) 0.01589(15) -0.00179(11) -0.00074(11)
                                                                    -0.00104(11)
_geom_special_details
;
 All esds (except the esd in the dihedral angle between two l.s. planes)
 are estimated using the full covariance matrix.  The cell esds are taken
 into account individually in the estimation of esds in distances, angles
 and torsion angles; correlations between esds in cell parameters are only
 used when they are defined by crystal symmetry.  An approximate (isotropic)
 treatment of cell esds is used for estimating esds involving l.s. planes.
;
loop_
    _geom_bond_atom_site_label_1
    _geom_bond_atom_site_label_2
    _geom_bond_site_symmetry_2
    _geom_bond_distance
    _geom_bond_publ_flag
    C1 O2 . 1.287(4) ?
    C1 N1 . 1.313(4) ?
    C1 C2 . 1.481(5) ?
    C2 C7 . 1.404(5) ?
    C2 C3 . 1.414(5) ?
    C3 O3 . 1.329(4) ?
    C3 C4 . 1.402(5) ?
    C4 C5 . 1.379(5) ?
    C4 H4 . 0.9500 ?
    C5 C6 . 1.386(6) ?
    C5 H5 . 0.9500 ?
    C6 C7 . 1.385(6) ?
    C6 H6 . 0.9500 ?
    C7 H7 . 0.9500 ?
    C8 O5 . 1.288(4) ?
    C8 N2 . 1.320(5) ?
    C8 C9 . 1.475(5) ?
    C9 C14 . 1.408(5) ?
    C9 C10 . 1.417(5) ?
    C10 O6 . 1.332(4) ?
    C10 C11 . 1.395(5) ?
    C11 C12 . 1.371(6) ?
    C11 H11 . 0.9500 ?
    C12 C13 . 1.397(6) ?
    C12 H12 . 0.9500 ?
    C13 C14 . 1.381(6) ?
    C13 H13 . 0.9500 ?
    C14 H14 . 0.9500 ?
    C15 O8 . 1.289(4) ?
    C15 N3 . 1.317(5) ?
    C15 C16 . 1.475(5) ?
    C16 C21 . 1.409(5) ?
    C16 C17 . 1.414(5) ?
    C17 O9 . 1.329(4) ?
    C17 C18 . 1.408(5) ?
    C18 C19 . 1.376(6) ?
    C18 H18 . 0.9500 ?
    C19 C20 . 1.396(6) ?
    C19 H19 . 0.9500 ?
    C20 C21 . 1.383(5) ?
    C20 H20 . 0.9500 ?
    C21 H21 . 0.9500 ?
    C22 O11 . 1.293(4) ?
    C22 N4 . 1.315(4) ?
    C22 C23 . 1.474(5) ?
    C23 C28 . 1.406(5) ?
    C23 C24 . 1.414(5) ?
    C24 O12 . 1.332(4) ?
    C24 C25 . 1.401(5) ?
    C25 C26 . 1.369(6) ?
    C25 H25 . 0.9500 ?
    C26 C27 . 1.393(6) ?
    C26 H26 . 0.9500 ?
    C27 C28 . 1.378(6) ?
    C27 H27 . 0.9500 ?
    C28 H28 . 0.9500 ?
    C29 O14 . 1.251(5) ?
    C29 O13 . 1.261(4) ?
    C29 C30 . 1.537(6) ?
    C30 C32 . 1.521(6) ?
    C30 C31 . 1.522(6) ?
    C30 C33 . 1.538(8) ?
    C31 H31A . 0.9800 ?
    C31 H31B . 0.9800 ?
    C31 H31C . 0.9800 ?
    C32 H32A . 0.9800 ?
    C32 H32B . 0.9800 ?
    C32 H32C . 0.9800 ?
    C33 H33A . 0.9800 ?
    C33 H33B . 0.9800 ?
    C33 H33C . 0.9800 ?
    C34 O16 . 1.251(5) ?
    C34 O15 . 1.259(5) ?
    C34 C35 . 1.534(6) ?
    C35 C36 . 1.518(7) ?
    C35 C38 . 1.527(6) ?
    C35 C37 . 1.553(7) ?
    C36 H36A . 0.9800 ?
    C36 H36B . 0.9800 ?
    C36 H36C . 0.9800 ?
    C37 H37A . 0.9800 ?
    C37 H37B . 0.9800 ?
    C37 H37C . 0.9800 ?
    C38 H38A . 0.9800 ?
    C38 H38B . 0.9800 ?
    C38 H38C . 0.9800 ?
    C39 O18 . 1.250(5) ?
    C39 O17 . 1.274(5) ?
    C39 C40 . 1.529(6) ?
    C40 C43 . 1.516(7) ?
    C40 C41 . 1.523(6) ?
    C40 C42 . 1.547(8) ?
    C41 H41A . 0.9800 ?
    C41 H41B . 0.9800 ?
    C41 H41C . 0.9800 ?
    C42 H42A . 0.9800 ?
    C42 H42B . 0.9800 ?
    C42 H42C . 0.9800 ?
    C43 H43A . 0.9800 ?
    C43 H43B . 0.9800 ?
    C43 H43C . 0.9800 ?
    C44 O20 . 1.248(5) ?
    C44 O19 . 1.271(5) ?
    C44 C45 . 1.540(6) ?
    C45 C46 . 1.522(6) ?
    C45 C48 . 1.526(6) ?
    C45 C47 . 1.542(6) ?
    C46 H46A . 0.9800 ?
    C46 H46B . 0.9800 ?
    C46 H46C . 0.9800 ?
    C47 H47A . 0.9800 ?
    C47 H47B . 0.9800 ?
    C47 H47C . 0.9800 ?
    C48 H48A . 0.9800 ?
    C48 H48B . 0.9800 ?
    C48 H48C . 0.9800 ?
    O26 C52 . 1.252(6) ?
    C52 N6 . 1.312(6) ?
    C52 H52 . 0.9500 ?
    N6 C53 . 1.440(8) ?
    N6 C54 . 1.455(7) ?
    C53 H53A . 0.9800 ?
    C53 H53B . 0.9800 ?
    C53 H53C . 0.9800 ?
    C54 H54A . 0.9800 ?
    C54 H54B . 0.9800 ?
    C54 H54C . 0.9800 ?
    O27 C55 . 1.271(9) ?
    C55 N7 . 1.298(9) ?
    C55 H55 . 0.9500 ?
    N7 C57 . 1.444(10) ?
    N7 C56 . 1.477(10) ?
    C56 H56A . 0.9800 ?
    C56 H56B . 0.9800 ?
    C56 H56C . 0.9800 ?
    C57 H57A . 0.9800 ?
    C57 H57B . 0.9800 ?
    C57 H57C . 0.9800 ?
    O27B C55B . 1.232(6) ?
    C55B N7B . 1.311(6) ?
    C55B H55B . 0.9500 ?
    N7B C56B . 1.453(7) ?
    N7B C57B . 1.460(6) ?
    C56B H56D . 0.9800 ?
    C56B H56E . 0.9800 ?
    C56B H56F . 0.9800 ?
    C57B H57D . 0.9800 ?
    C57B H57E . 0.9800 ?
    C57B H57F . 0.9800 ?
    O28 C58 . 1.218(8) ?
    C58 N8 . 1.306(9) ?
    C58 H58 . 0.9500 ?
    N8 C60 . 1.439(10) ?
    N8 C59 . 1.476(11) ?
    C59 H59A . 0.9800 ?
    C59 H59B . 0.9800 ?
    C59 H59C . 0.9800 ?
    C60 H60A . 0.9800 ?
    C60 H60B . 0.9800 ?
    C60 H60C . 0.9800 ?
    O28B C58B . 1.233(15) ?
    C58B N8B . 1.304(14) ?
    C58B H58B . 0.9500 ?
    N8B C60B . 1.444(15) ?
    N8B C59B . 1.455(15) ?
    C59B H59D . 0.9800 ?
    C59B H59E . 0.9800 ?
    C59B H59F . 0.9800 ?
    C60B H60D . 0.9800 ?
    C60B H60E . 0.9800 ?
    C60B H60F . 0.9800 ?
    O24B C73B . 1.215(15) ?
    C73B N13B . 1.290(14) ?
    C73B H73B . 0.9500 ?
    N13B C75B . 1.448(15) ?
    N13B C74B . 1.454(15) ?
    C74B H74D . 0.9800 ?
    C74B H74E . 0.9800 ?
    C74B H74F . 0.9800 ?
    C75B H75D . 0.9800 ?
    C75B H75E . 0.9800 ?
    C75B H75F . 0.9800 ?
    O29 C61 . 1.222(9) ?
    C61 N9 . 1.311(8) ?
    C61 H61 . 0.9500 ?
    N9 C63 . 1.441(9) ?
    N9 C62 . 1.460(9) ?
    C62 H62A . 0.9800 ?
    C62 H62B . 0.9800 ?
    C62 H62C . 0.9800 ?
    C63 H63A . 0.9800 ?
    C63 H63B . 0.9800 ?
    C63 H63C . 0.9800 ?
    O29B C61B . 1.245(16) ?
    C61B N9B . 1.310(15) ?
    C61B H61B . 0.9500 ?
    N9B C63B . 1.441(15) ?
    N9B C62B . 1.455(15) ?
    C62B H62D . 0.9800 ?
    C62B H62E . 0.9800 ?
    C62B H62F . 0.9800 ?
    C63B H63D . 0.9800 ?
    C63B H63E . 0.9800 ?
    C63B H63F . 0.9800 ?
    O30 C64 . 1.225(7) ?
    C64 N10 . 1.342(7) ?
    C64 H64 . 0.9500 ?
    N10 C65 . 1.450(8) ?
    N10 C66 . 1.453(8) ?
    C65 H65A . 0.9800 ?
    C65 H65B . 0.9800 ?
    C65 H65C . 0.9800 ?
    C66 H66A . 0.9800 ?
    C66 H66B . 0.9800 ?
    C66 H66C . 0.9800 ?
    O30B C64B . 1.247(15) ?
    C64B N10B . 1.303(14) ?
    C64B H64B . 0.9500 ?
    N10B C66B . 1.443(14) ?
    N10B C65B . 1.462(15) ?
    C65B H65D . 0.9800 ?
    C65B H65E . 0.9800 ?
    C65B H65F . 0.9800 ?
    C66B H66D . 0.9800 ?
    C66B H66E . 0.9800 ?
    C66B H66F . 0.9800 ?
    O32 C70 . 1.258(11) ?
    C70 N12 . 1.319(12) ?
    C70 H70 . 0.9500 ?
    N12 C71 . 1.467(11) ?
    N12 C72 . 1.469(11) ?
    C71 H71A . 0.9800 ?
    C71 H71B . 0.9800 ?
    C71 H71C . 0.9800 ?
    C72 H72A . 0.9800 ?
    C72 H72B . 0.9800 ?
    C72 H72C . 0.9800 ?
    O32B C70B . 1.250(16) ?
    C70B N12B . 1.323(15) ?
    C70B H70B . 0.9500 ?
    N12B C72B . 1.440(16) ?
    N12B C71B . 1.468(16) ?
    C71B H71D . 0.9800 ?
    C71B H71E . 0.9800 ?
    C71B H71F . 0.9800 ?
    C72B H72D . 0.9800 ?
    C72B H72E . 0.9800 ?
    C72B H72F . 0.9800 ?
    N1 O1 . 1.415(4) ?
    N1 Mn2 . 1.964(3) ?
    N2 O4 . 1.408(4) ?
    N2 Mn3 . 1.956(3) ?
    N3 O7 . 1.411(4) ?
    N3 Mn4 . 1.962(3) ?
    N4 O10 . 1.406(4) ?
    N4 Mn1 . 1.963(3) ?
    O1 Mn1 . 1.925(2) ?
    O1 Y1 . 2.439(2) ?
    O1 Na1 . 2.717(3) ?
    O2 Mn1 . 1.956(2) ?
    O3 Mn2 . 1.850(3) ?
    O4 Mn2 . 1.925(2) ?
    O4 Y1 . 2.419(2) ?
    O4 Na1 . 2.752(3) ?
    O5 Mn2 . 1.956(2) ?
    O6 Mn3 . 1.850(3) ?
    O7 Mn3 . 1.919(2) ?
    O7 Y1 . 2.429(2) ?
    O7 Na1 . 2.676(3) ?
    O8 Mn3 . 1.943(2) ?
    O9 Mn4 . 1.846(3) ?
    O10 Mn4 . 1.927(2) ?
    O10 Y1 . 2.427(2) ?
    O10 Na1 . 2.667(3) ?
    O11 Mn4 . 1.954(2) ?
    O12 Mn1 . 1.854(3) ?
    O13 Y1 . 2.261(2) ?
    O14 Mn1 . 2.140(3) ?
    O15 Y1 . 2.270(2) ?
    O16 Mn2 . 2.143(3) ?
    O17 Y1 . 2.281(3) ?
    O18 Mn3 . 2.132(3) ?
    O19 Y1 . 2.261(2) ?
    O20 Mn4 . 2.152(3) ?
    O21 Na1 . 2.460(3) ?
    O21 Mn1 . 2.466(3) ?
    O21 H21A . 0.82(2) ?
    O21 H21B . 0.83(2) ?
    O22 Mn2 . 2.423(3) ?
    O22 Na1 . 2.463(3) ?
    O22 H22A . 0.84(2) ?
    O22 H22B . 0.83(2) ?
    O23 Na1 . 2.449(3) ?
    O23 H23A . 0.84(2) ?
    O23 H23B . 0.86(2) ?
    O24C Na1 . 2.424(3) ?
    O24C Mn4 . 2.469(3) ?
    O24C H24A . 0.863(19) ?
    O24C H24B . 0.859(19) ?
    O24 C73 . 1.251(12) ?
    O24 Na1 . 2.424(3) ?
    O24 Mn4 . 2.469(3) ?
    C73 N13 . 1.313(14) ?
    C73 H73 . 0.9500 ?
    N13 C75 . 1.447(15) ?
    N13 C74 . 1.483(15) ?
    C74 H74A . 0.9800 ?
    C74 H74B . 0.9800 ?
    C74 H74C . 0.9800 ?
    C75 H75A . 0.9800 ?
    C75 H75B . 0.9800 ?
    C75 H75C . 0.9800 ?
    O33 H33E . 0.8447 ?
    O33 H33F . 0.8356 ?
    O34 H34A . 0.8494 ?
    O34 H34B . 0.8475 ?
    O25 C49 . 1.232(5) ?
    C49 N5 . 1.311(6) ?
    C49 H49 . 0.9500 ?
    N5 C50 . 1.452(7) ?
    N5 C51 . 1.459(6) ?
    C50 H50A . 0.9800 ?
    C50 H50B . 0.9800 ?
    C50 H50C . 0.9800 ?
    C51 H51A . 0.9800 ?
    C51 H51B . 0.9800 ?
    C51 H51C . 0.9800 ?
    O31 C67 . 1.284(10) ?
    C67 N11 . 1.304(8) ?
    C67 H67 . 0.9500 ?
    N11 C68 . 1.445(9) ?
    N11 C69 . 1.461(10) ?
    C68 H68A . 0.9800 ?
    C68 H68B . 0.9800 ?
    C68 H68C . 0.9800 ?
    C69 H69A . 0.9800 ?
    C69 H69B . 0.9800 ?
    C69 H69C . 0.9800 ?
    O31B C67B . 1.232(6) ?
    C67B N11B . 1.311(6) ?
    C67B H67B . 0.9500 ?
    N11B C68B . 1.452(7) ?
    N11B C69B . 1.459(6) ?
    C68B H68D . 0.9800 ?
    C68B H68E . 0.9800 ?
    C68B H68F . 0.9800 ?
    C69B H69D . 0.9800 ?
    C69B H69E . 0.9800 ?
    C69B H69F . 0.9800 ?
    Na1 Y1 . 3.5343(15) ?
    Na1 Mn4 . 3.6079(16) ?
    Na1 Mn3 . 3.6382(15) ?
loop_
    _geom_angle_atom_site_label_1
    _geom_angle_atom_site_label_2
    _geom_angle_atom_site_label_3
    _geom_angle_site_symmetry_1
    _geom_angle_site_symmetry_3
    _geom_angle
    _geom_angle_publ_flag
    O2 C1 N1 . . 121.6(3) ?
    O2 C1 C2 . . 119.4(3) ?
    N1 C1 C2 . . 119.0(3) ?
    C7 C2 C3 . . 119.6(3) ?
    C7 C2 C1 . . 117.7(3) ?
    C3 C2 C1 . . 122.8(3) ?
    O3 C3 C4 . . 117.6(3) ?
    O3 C3 C2 . . 124.1(3) ?
    C4 C3 C2 . . 118.2(3) ?
    C5 C4 C3 . . 121.1(4) ?
    C5 C4 H4 . . 119.5 ?
    C3 C4 H4 . . 119.5 ?
    C4 C5 C6 . . 120.9(3) ?
    C4 C5 H5 . . 119.5 ?
    C6 C5 H5 . . 119.5 ?
    C7 C6 C5 . . 119.2(4) ?
    C7 C6 H6 . . 120.4 ?
    C5 C6 H6 . . 120.4 ?
    C6 C7 C2 . . 121.0(4) ?
    C6 C7 H7 . . 119.5 ?
    C2 C7 H7 . . 119.5 ?
    O5 C8 N2 . . 121.2(3) ?
    O5 C8 C9 . . 119.8(3) ?
    N2 C8 C9 . . 119.0(3) ?
    C14 C9 C10 . . 118.9(3) ?
    C14 C9 C8 . . 117.9(3) ?
    C10 C9 C8 . . 123.2(3) ?
    O6 C10 C11 . . 117.7(3) ?
    O6 C10 C9 . . 123.7(3) ?
    C11 C10 C9 . . 118.6(3) ?
    C12 C11 C10 . . 121.5(4) ?
    C12 C11 H11 . . 119.3 ?
    C10 C11 H11 . . 119.3 ?
    C11 C12 C13 . . 120.7(4) ?
    C11 C12 H12 . . 119.7 ?
    C13 C12 H12 . . 119.7 ?
    C14 C13 C12 . . 118.9(4) ?
    C14 C13 H13 . . 120.6 ?
    C12 C13 H13 . . 120.6 ?
    C13 C14 C9 . . 121.4(4) ?
    C13 C14 H14 . . 119.3 ?
    C9 C14 H14 . . 119.3 ?
    O8 C15 N3 . . 121.0(3) ?
    O8 C15 C16 . . 119.3(3) ?
    N3 C15 C16 . . 119.7(3) ?
    C21 C16 C17 . . 119.6(3) ?
    C21 C16 C15 . . 117.9(3) ?
    C17 C16 C15 . . 122.5(3) ?
    O9 C17 C18 . . 117.5(3) ?
    O9 C17 C16 . . 124.5(3) ?
    C18 C17 C16 . . 118.0(3) ?
    C19 C18 C17 . . 121.3(4) ?
    C19 C18 H18 . . 119.4 ?
    C17 C18 H18 . . 119.4 ?
    C18 C19 C20 . . 121.0(4) ?
    C18 C19 H19 . . 119.5 ?
    C20 C19 H19 . . 119.5 ?
    C21 C20 C19 . . 118.9(4) ?
    C21 C20 H20 . . 120.6 ?
    C19 C20 H20 . . 120.6 ?
    C20 C21 C16 . . 121.3(4) ?
    C20 C21 H21 . . 119.4 ?
    C16 C21 H21 . . 119.4 ?
    O11 C22 N4 . . 121.0(3) ?
    O11 C22 C23 . . 119.4(3) ?
    N4 C22 C23 . . 119.6(3) ?
    C28 C23 C24 . . 119.2(3) ?
    C28 C23 C22 . . 117.9(3) ?
    C24 C23 C22 . . 122.9(3) ?
    O12 C24 C25 . . 117.7(3) ?
    O12 C24 C23 . . 124.1(3) ?
    C25 C24 C23 . . 118.2(3) ?
    C26 C25 C24 . . 121.3(4) ?
    C26 C25 H25 . . 119.3 ?
    C24 C25 H25 . . 119.3 ?
    C25 C26 C27 . . 121.0(4) ?
    C25 C26 H26 . . 119.5 ?
    C27 C26 H26 . . 119.5 ?
    C28 C27 C26 . . 118.8(4) ?
    C28 C27 H27 . . 120.6 ?
    C26 C27 H27 . . 120.6 ?
    C27 C28 C23 . . 121.4(4) ?
    C27 C28 H28 . . 119.3 ?
    C23 C28 H28 . . 119.3 ?
    O14 C29 O13 . . 124.8(4) ?
    O14 C29 C30 . . 116.8(3) ?
    O13 C29 C30 . . 118.4(3) ?
    C32 C30 C31 . . 110.1(4) ?
    C32 C30 C29 . . 109.5(4) ?
    C31 C30 C29 . . 111.4(4) ?
    C32 C30 C33 . . 110.1(4) ?
    C31 C30 C33 . . 109.4(4) ?
    C29 C30 C33 . . 106.2(4) ?
    C30 C31 H31A . . 109.5 ?
    C30 C31 H31B . . 109.5 ?
    H31A C31 H31B . . 109.5 ?
    C30 C31 H31C . . 109.5 ?
    H31A C31 H31C . . 109.5 ?
    H31B C31 H31C . . 109.5 ?
    C30 C32 H32A . . 109.5 ?
    C30 C32 H32B . . 109.5 ?
    H32A C32 H32B . . 109.5 ?
    C30 C32 H32C . . 109.5 ?
    H32A C32 H32C . . 109.5 ?
    H32B C32 H32C . . 109.5 ?
    C30 C33 H33A . . 109.5 ?
    C30 C33 H33B . . 109.5 ?
    H33A C33 H33B . . 109.5 ?
    C30 C33 H33C . . 109.5 ?
    H33A C33 H33C . . 109.5 ?
    H33B C33 H33C . . 109.5 ?
    O16 C34 O15 . . 124.4(4) ?
    O16 C34 C35 . . 116.8(3) ?
    O15 C34 C35 . . 118.8(4) ?
    C36 C35 C38 . . 110.3(4) ?
    C36 C35 C34 . . 109.2(4) ?
    C38 C35 C34 . . 111.7(3) ?
    C36 C35 C37 . . 110.5(4) ?
    C38 C35 C37 . . 109.0(4) ?
    C34 C35 C37 . . 106.0(3) ?
    C35 C36 H36A . . 109.5 ?
    C35 C36 H36B . . 109.5 ?
    H36A C36 H36B . . 109.5 ?
    C35 C36 H36C . . 109.5 ?
    H36A C36 H36C . . 109.5 ?
    H36B C36 H36C . . 109.5 ?
    C35 C37 H37A . . 109.5 ?
    C35 C37 H37B . . 109.5 ?
    H37A C37 H37B . . 109.5 ?
    C35 C37 H37C . . 109.5 ?
    H37A C37 H37C . . 109.5 ?
    H37B C37 H37C . . 109.5 ?
    C35 C38 H38A . . 109.5 ?
    C35 C38 H38B . . 109.5 ?
    H38A C38 H38B . . 109.5 ?
    C35 C38 H38C . . 109.5 ?
    H38A C38 H38C . . 109.5 ?
    H38B C38 H38C . . 109.5 ?
    O18 C39 O17 . . 123.6(4) ?
    O18 C39 C40 . . 117.6(3) ?
    O17 C39 C40 . . 118.7(3) ?
    C43 C40 C41 . . 110.0(4) ?
    C43 C40 C39 . . 109.3(4) ?
    C41 C40 C39 . . 112.9(4) ?
    C43 C40 C42 . . 109.9(5) ?
    C41 C40 C42 . . 108.7(4) ?
    C39 C40 C42 . . 105.8(4) ?
    C40 C41 H41A . . 109.5 ?
    C40 C41 H41B . . 109.5 ?
    H41A C41 H41B . . 109.5 ?
    C40 C41 H41C . . 109.5 ?
    H41A C41 H41C . . 109.5 ?
    H41B C41 H41C . . 109.5 ?
    C40 C42 H42A . . 109.5 ?
    C40 C42 H42B . . 109.5 ?
    H42A C42 H42B . . 109.5 ?
    C40 C42 H42C . . 109.5 ?
    H42A C42 H42C . . 109.5 ?
    H42B C42 H42C . . 109.5 ?
    C40 C43 H43A . . 109.5 ?
    C40 C43 H43B . . 109.5 ?
    H43A C43 H43B . . 109.5 ?
    C40 C43 H43C . . 109.5 ?
    H43A C43 H43C . . 109.5 ?
    H43B C43 H43C . . 109.5 ?
    O20 C44 O19 . . 124.0(4) ?
    O20 C44 C45 . . 117.9(3) ?
    O19 C44 C45 . . 118.2(4) ?
    C46 C45 C48 . . 110.2(4) ?
    C46 C45 C44 . . 111.7(3) ?
    C48 C45 C44 . . 109.6(4) ?
    C46 C45 C47 . . 109.0(4) ?
    C48 C45 C47 . . 110.1(4) ?
    C44 C45 C47 . . 106.1(3) ?
    C45 C46 H46A . . 109.5 ?
    C45 C46 H46B . . 109.5 ?
    H46A C46 H46B . . 109.5 ?
    C45 C46 H46C . . 109.5 ?
    H46A C46 H46C . . 109.5 ?
    H46B C46 H46C . . 109.5 ?
    C45 C47 H47A . . 109.5 ?
    C45 C47 H47B . . 109.5 ?
    H47A C47 H47B . . 109.5 ?
    C45 C47 H47C . . 109.5 ?
    H47A C47 H47C . . 109.5 ?
    H47B C47 H47C . . 109.5 ?
    C45 C48 H48A . . 109.5 ?
    C45 C48 H48B . . 109.5 ?
    H48A C48 H48B . . 109.5 ?
    C45 C48 H48C . . 109.5 ?
    H48A C48 H48C . . 109.5 ?
    H48B C48 H48C . . 109.5 ?
    O26 C52 N6 . . 123.2(5) ?
    O26 C52 H52 . . 118.4 ?
    N6 C52 H52 . . 118.4 ?
    C52 N6 C53 . . 120.0(5) ?
    C52 N6 C54 . . 121.3(5) ?
    C53 N6 C54 . . 118.6(5) ?
    N6 C53 H53A . . 109.5 ?
    N6 C53 H53B . . 109.5 ?
    H53A C53 H53B . . 109.5 ?
    N6 C53 H53C . . 109.5 ?
    H53A C53 H53C . . 109.5 ?
    H53B C53 H53C . . 109.5 ?
    N6 C54 H54A . . 109.5 ?
    N6 C54 H54B . . 109.5 ?
    H54A C54 H54B . . 109.5 ?
    N6 C54 H54C . . 109.5 ?
    H54A C54 H54C . . 109.5 ?
    H54B C54 H54C . . 109.5 ?
    O27 C55 N7 . . 128.1(9) ?
    O27 C55 H55 . . 116.0 ?
    N7 C55 H55 . . 116.0 ?
    C55 N7 C57 . . 123.4(8) ?
    C55 N7 C56 . . 122.2(9) ?
    C57 N7 C56 . . 114.4(8) ?
    N7 C56 H56A . . 109.5 ?
    N7 C56 H56B . . 109.5 ?
    H56A C56 H56B . . 109.5 ?
    N7 C56 H56C . . 109.5 ?
    H56A C56 H56C . . 109.5 ?
    H56B C56 H56C . . 109.5 ?
    N7 C57 H57A . . 109.5 ?
    N7 C57 H57B . . 109.5 ?
    H57A C57 H57B . . 109.5 ?
    N7 C57 H57C . . 109.5 ?
    H57A C57 H57C . . 109.5 ?
    H57B C57 H57C . . 109.5 ?
    O27B C55B N7B . . 125.0(6) ?
    O27B C55B H55B . . 117.5 ?
    N7B C55B H55B . . 117.5 ?
    C55B N7B C56B . . 118.9(5) ?
    C55B N7B C57B . . 121.7(5) ?
    C56B N7B C57B . . 118.8(5) ?
    N7B C56B H56D . . 109.5 ?
    N7B C56B H56E . . 109.5 ?
    H56D C56B H56E . . 109.5 ?
    N7B C56B H56F . . 109.5 ?
    H56D C56B H56F . . 109.5 ?
    H56E C56B H56F . . 109.5 ?
    N7B C57B H57D . . 109.5 ?
    N7B C57B H57E . . 109.5 ?
    H57D C57B H57E . . 109.5 ?
    N7B C57B H57F . . 109.5 ?
    H57D C57B H57F . . 109.5 ?
    H57E C57B H57F . . 109.5 ?
    O28 C58 N8 . . 127.6(7) ?
    O28 C58 H58 . . 116.2 ?
    N8 C58 H58 . . 116.2 ?
    C58 N8 C60 . . 126.4(8) ?
    C58 N8 C59 . . 117.5(7) ?
    C60 N8 C59 . . 116.1(7) ?
    N8 C59 H59A . . 109.5 ?
    N8 C59 H59B . . 109.5 ?
    H59A C59 H59B . . 109.5 ?
    N8 C59 H59C . . 109.5 ?
    H59A C59 H59C . . 109.5 ?
    H59B C59 H59C . . 109.5 ?
    N8 C60 H60A . . 109.5 ?
    N8 C60 H60B . . 109.5 ?
    H60A C60 H60B . . 109.5 ?
    N8 C60 H60C . . 109.5 ?
    H60A C60 H60C . . 109.5 ?
    H60B C60 H60C . . 109.5 ?
    O28B C58B N8B . . 126(2) ?
    O28B C58B H58B . . 117.0 ?
    N8B C58B H58B . . 117.0 ?
    C58B N8B C60B . . 120.2(19) ?
    C58B N8B C59B . . 124.0(19) ?
    C60B N8B C59B . . 115.9(18) ?
    N8B C59B H59D . . 109.5 ?
    N8B C59B H59E . . 109.5 ?
    H59D C59B H59E . . 109.5 ?
    N8B C59B H59F . . 109.5 ?
    H59D C59B H59F . . 109.5 ?
    H59E C59B H59F . . 109.5 ?
    N8B C60B H60D . . 109.5 ?
    N8B C60B H60E . . 109.5 ?
    H60D C60B H60E . . 109.5 ?
    N8B C60B H60F . . 109.5 ?
    H60D C60B H60F . . 109.5 ?
    H60E C60B H60F . . 109.5 ?
    O24B C73B N13B . . 136(3) ?
    O24B C73B H73B . . 111.9 ?
    N13B C73B H73B . . 111.9 ?
    C73B N13B C75B . . 115.0(18) ?
    C73B N13B C74B . . 126.8(19) ?
    C75B N13B C74B . . 118.1(18) ?
    N13B C74B H74D . . 109.5 ?
    N13B C74B H74E . . 109.5 ?
    H74D C74B H74E . . 109.5 ?
    N13B C74B H74F . . 109.5 ?
    H74D C74B H74F . . 109.5 ?
    H74E C74B H74F . . 109.5 ?
    N13B C75B H75D . . 109.5 ?
    N13B C75B H75E . . 109.5 ?
    H75D C75B H75E . . 109.5 ?
    N13B C75B H75F . . 109.5 ?
    H75D C75B H75F . . 109.5 ?
    H75E C75B H75F . . 109.5 ?
    O29 C61 N9 . . 123.3(7) ?
    O29 C61 H61 . . 118.4 ?
    N9 C61 H61 . . 118.4 ?
    C61 N9 C63 . . 118.8(7) ?
    C61 N9 C62 . . 122.6(7) ?
    C63 N9 C62 . . 118.6(8) ?
    N9 C62 H62A . . 109.5 ?
    N9 C62 H62B . . 109.5 ?
    H62A C62 H62B . . 109.5 ?
    N9 C62 H62C . . 109.5 ?
    H62A C62 H62C . . 109.5 ?
    H62B C62 H62C . . 109.5 ?
    N9 C63 H63A . . 109.5 ?
    N9 C63 H63B . . 109.5 ?
    H63A C63 H63B . . 109.5 ?
    N9 C63 H63C . . 109.5 ?
    H63A C63 H63C . . 109.5 ?
    H63B C63 H63C . . 109.5 ?
    O29B C61B N9B . . 125(3) ?
    O29B C61B H61B . . 117.4 ?
    N9B C61B H61B . . 117.4 ?
    C61B N9B C63B . . 120(2) ?
    C61B N9B C62B . . 124(2) ?
    C63B N9B C62B . . 114.4(19) ?
    N9B C62B H62D . . 109.5 ?
    N9B C62B H62E . . 109.5 ?
    H62D C62B H62E . . 109.5 ?
    N9B C62B H62F . . 109.5 ?
    H62D C62B H62F . . 109.5 ?
    H62E C62B H62F . . 109.5 ?
    N9B C63B H63D . . 109.5 ?
    N9B C63B H63E . . 109.5 ?
    H63D C63B H63E . . 109.5 ?
    N9B C63B H63F . . 109.5 ?
    H63D C63B H63F . . 109.5 ?
    H63E C63B H63F . . 109.5 ?
    O30 C64 N10 . . 126.2(6) ?
    O30 C64 H64 . . 116.9 ?
    N10 C64 H64 . . 116.9 ?
    C64 N10 C65 . . 121.1(6) ?
    C64 N10 C66 . . 122.1(5) ?
    C65 N10 C66 . . 116.6(6) ?
    N10 C65 H65A . . 109.5 ?
    N10 C65 H65B . . 109.5 ?
    H65A C65 H65B . . 109.5 ?
    N10 C65 H65C . . 109.5 ?
    H65A C65 H65C . . 109.5 ?
    H65B C65 H65C . . 109.5 ?
    N10 C66 H66A . . 109.5 ?
    N10 C66 H66B . . 109.5 ?
    H66A C66 H66B . . 109.5 ?
    N10 C66 H66C . . 109.5 ?
    H66A C66 H66C . . 109.5 ?
    H66B C66 H66C . . 109.5 ?
    O30B C64B N10B . . 124(2) ?
    O30B C64B H64B . . 118.0 ?
    N10B C64B H64B . . 118.0 ?
    C64B N10B C66B . . 121.2(18) ?
    C64B N10B C65B . . 122.4(19) ?
    C66B N10B C65B . . 116.4(19) ?
    N10B C65B H65D . . 109.5 ?
    N10B C65B H65E . . 109.5 ?
    H65D C65B H65E . . 109.5 ?
    N10B C65B H65F . . 109.5 ?
    H65D C65B H65F . . 109.5 ?
    H65E C65B H65F . . 109.5 ?
    N10B C66B H66D . . 109.5 ?
    N10B C66B H66E . . 109.5 ?
    H66D C66B H66E . . 109.5 ?
    N10B C66B H66F . . 109.5 ?
    H66D C66B H66F . . 109.5 ?
    H66E C66B H66F . . 109.5 ?
    O32 C70 N12 . . 122.8(13) ?
    O32 C70 H70 . . 118.6 ?
    N12 C70 H70 . . 118.6 ?
    C70 N12 C71 . . 129.9(11) ?
    C70 N12 C72 . . 119.3(10) ?
    C71 N12 C72 . . 110.5(11) ?
    N12 C71 H71A . . 109.5 ?
    N12 C71 H71B . . 109.5 ?
    H71A C71 H71B . . 109.5 ?
    N12 C71 H71C . . 109.5 ?
    H71A C71 H71C . . 109.5 ?
    H71B C71 H71C . . 109.5 ?
    N12 C72 H72A . . 109.5 ?
    N12 C72 H72B . . 109.5 ?
    H72A C72 H72B . . 109.5 ?
    N12 C72 H72C . . 109.5 ?
    H72A C72 H72C . . 109.5 ?
    H72B C72 H72C . . 109.5 ?
    O32B C70B N12B . . 120(3) ?
    O32B C70B H70B . . 120.2 ?
    N12B C70B H70B . . 120.2 ?
    C70B N12B C72B . . 122(3) ?
    C70B N12B C71B . . 117(2) ?
    C72B N12B C71B . . 118(2) ?
    N12B C71B H71D . . 109.5 ?
    N12B C71B H71E . . 109.5 ?
    H71D C71B H71E . . 109.5 ?
    N12B C71B H71F . . 109.5 ?
    H71D C71B H71F . . 109.5 ?
    H71E C71B H71F . . 109.5 ?
    N12B C72B H72D . . 109.5 ?
    N12B C72B H72E . . 109.5 ?
    H72D C72B H72E . . 109.5 ?
    N12B C72B H72F . . 109.5 ?
    H72D C72B H72F . . 109.5 ?
    H72E C72B H72F . . 109.5 ?
    C1 N1 O1 . . 112.7(3) ?
    C1 N1 Mn2 . . 130.4(2) ?
    O1 N1 Mn2 . . 114.56(19) ?
    C8 N2 O4 . . 112.6(3) ?
    C8 N2 Mn3 . . 130.1(2) ?
    O4 N2 Mn3 . . 115.3(2) ?
    C15 N3 O7 . . 112.3(3) ?
    C15 N3 Mn4 . . 130.6(2) ?
    O7 N3 Mn4 . . 115.36(19) ?
    C22 N4 O10 . . 112.9(3) ?
    C22 N4 Mn1 . . 129.9(2) ?
    O10 N4 Mn1 . . 115.28(19) ?
    N1 O1 Mn1 . . 112.17(18) ?
    N1 O1 Y1 . . 121.55(18) ?
    Mn1 O1 Y1 . . 120.20(11) ?
    N1 O1 Na1 . . 106.95(17) ?
    Mn1 O1 Na1 . . 102.09(10) ?
    Y1 O1 Na1 . . 86.36(8) ?
    C1 O2 Mn1 . . 111.7(2) ?
    C3 O3 Mn2 . . 130.0(2) ?
    N2 O4 Mn2 . . 112.58(18) ?
    N2 O4 Y1 . . 121.43(18) ?
    Mn2 O4 Y1 . . 120.63(11) ?
    N2 O4 Na1 . . 104.91(17) ?
    Mn2 O4 Na1 . . 102.99(10) ?
    Y1 O4 Na1 . . 85.99(8) ?
    C8 O5 Mn2 . . 111.9(2) ?
    C10 O6 Mn3 . . 129.7(2) ?
    N3 O7 Mn3 . . 112.68(18) ?
    N3 O7 Y1 . . 121.91(18) ?
    Mn3 O7 Y1 . . 119.81(11) ?
    N3 O7 Na1 . . 103.38(17) ?
    Mn3 O7 Na1 . . 103.48(10) ?
    Y1 O7 Na1 . . 87.50(8) ?
    C15 O8 Mn3 . . 112.2(2) ?
    C17 O9 Mn4 . . 130.9(2) ?
    N4 O10 Mn4 . . 112.48(18) ?
    N4 O10 Y1 . . 121.36(18) ?
    Mn4 O10 Y1 . . 119.71(11) ?
    N4 O10 Na1 . . 106.01(17) ?
    Mn4 O10 Na1 . . 102.31(10) ?
    Y1 O10 Na1 . . 87.74(8) ?
    C22 O11 Mn4 . . 111.9(2) ?
    C24 O12 Mn1 . . 129.6(2) ?
    C29 O13 Y1 . . 139.9(2) ?
    C29 O14 Mn1 . . 123.2(2) ?
    C34 O15 Y1 . . 139.9(2) ?
    C34 O16 Mn2 . . 123.8(2) ?
    C39 O17 Y1 . . 140.9(2) ?
    C39 O18 Mn3 . . 124.7(2) ?
    C44 O19 Y1 . . 139.1(2) ?
    C44 O20 Mn4 . . 123.9(2) ?
    Na1 O21 Mn1 . . 95.42(10) ?
    Na1 O21 H21A . . 116(4) ?
    Mn1 O21 H21A . . 111(4) ?
    Na1 O21 H21B . . 121(4) ?
    Mn1 O21 H21B . . 114(4) ?
    H21A O21 H21B . . 100(5) ?
    Mn2 O22 Na1 . . 98.28(11) ?
    Mn2 O22 H22A . . 118(4) ?
    Na1 O22 H22A . . 117(4) ?
    Mn2 O22 H22B . . 122(4) ?
    Na1 O22 H22B . . 116(4) ?
    H22A O22 H22B . . 88(5) ?
    Na1 O23 H23A . . 133(4) ?
    Na1 O23 H23B . . 115(4) ?
    H23A O23 H23B . . 90(5) ?
    Na1 O24C Mn4 . . 95.00(10) ?
    Na1 O24C H24A . . 115(2) ?
    Mn4 O24C H24A . . 119(4) ?
    Na1 O24C H24B . . 112.6(19) ?
    Mn4 O24C H24B . . 113(4) ?
    H24A O24C H24B . . 103(3) ?
    C73 O24 Na1 . . 157.0(10) ?
    C73 O24 Mn4 . . 108.0(10) ?
    Na1 O24 Mn4 . . 95.00(10) ?
    O24 C73 N13 . . 131.1(17) ?
    O24 C73 H73 . . 114.5 ?
    N13 C73 H73 . . 114.5 ?
    C73 N13 C75 . . 120.8(19) ?
    C73 N13 C74 . . 115.0(18) ?
    C75 N13 C74 . . 112.9(19) ?
    N13 C74 H74A . . 109.5 ?
    N13 C74 H74B . . 109.5 ?
    H74A C74 H74B . . 109.5 ?
    N13 C74 H74C . . 109.5 ?
    H74A C74 H74C . . 109.5 ?
    H74B C74 H74C . . 109.5 ?
    N13 C75 H75A . . 109.5 ?
    N13 C75 H75B . . 109.5 ?
    H75A C75 H75B . . 109.5 ?
    N13 C75 H75C . . 109.5 ?
    H75A C75 H75C . . 109.5 ?
    H75B C75 H75C . . 109.5 ?
    H33E O33 H33F . . 107.6 ?
    H34A O34 H34B . . 106.1 ?
    O25 C49 N5 . . 125.1(5) ?
    O25 C49 H49 . . 117.5 ?
    N5 C49 H49 . . 117.5 ?
    C49 N5 C50 . . 119.1(5) ?
    C49 N5 C51 . . 121.8(5) ?
    C50 N5 C51 . . 119.0(5) ?
    N5 C50 H50A . . 109.5 ?
    N5 C50 H50B . . 109.5 ?
    H50A C50 H50B . . 109.5 ?
    N5 C50 H50C . . 109.5 ?
    H50A C50 H50C . . 109.5 ?
    H50B C50 H50C . . 109.5 ?
    N5 C51 H51A . . 109.5 ?
    N5 C51 H51B . . 109.5 ?
    H51A C51 H51B . . 109.5 ?
    N5 C51 H51C . . 109.5 ?
    H51A C51 H51C . . 109.5 ?
    H51B C51 H51C . . 109.5 ?
    O31 C67 N11 . . 125.0(9) ?
    O31 C67 H67 . . 117.5 ?
    N11 C67 H67 . . 117.5 ?
    C67 N11 C68 . . 125.4(8) ?
    C67 N11 C69 . . 118.5(8) ?
    C68 N11 C69 . . 116.1(7) ?
    N11 C68 H68A . . 109.5 ?
    N11 C68 H68B . . 109.5 ?
    H68A C68 H68B . . 109.5 ?
    N11 C68 H68C . . 109.5 ?
    H68A C68 H68C . . 109.5 ?
    H68B C68 H68C . . 109.5 ?
    N11 C69 H69A . . 109.5 ?
    N11 C69 H69B . . 109.5 ?
    H69A C69 H69B . . 109.5 ?
    N11 C69 H69C . . 109.5 ?
    H69A C69 H69C . . 109.5 ?
    H69B C69 H69C . . 109.5 ?
    O31B C67B N11B . . 125.1(6) ?
    O31B C67B H67B . . 117.5 ?
    N11B C67B H67B . . 117.5 ?
    C67B N11B C68B . . 119.1(5) ?
    C67B N11B C69B . . 121.9(5) ?
    C68B N11B C69B . . 119.0(5) ?
    N11B C68B H68D . . 109.5 ?
    N11B C68B H68E . . 109.5 ?
    H68D C68B H68E . . 109.5 ?
    N11B C68B H68F . . 109.5 ?
    H68D C68B H68F . . 109.5 ?
    H68E C68B H68F . . 109.5 ?
    N11B C69B H69D . . 109.5 ?
    N11B C69B H69E . . 109.5 ?
    H69D C69B H69E . . 109.5 ?
    N11B C69B H69F . . 109.5 ?
    H69D C69B H69F . . 109.5 ?
    H69E C69B H69F . . 109.5 ?
    O24 Na1 O23 . . 87.79(11) ?
    O24C Na1 O23 . . 87.79(11) ?
    O24 Na1 O21 . . 85.54(11) ?
    O24C Na1 O21 . . 85.54(11) ?
    O23 Na1 O21 . . 146.26(12) ?
    O24 Na1 O22 . . 149.78(12) ?
    O24C Na1 O22 . . 149.78(12) ?
    O23 Na1 O22 . . 84.02(11) ?
    O21 Na1 O22 . . 85.33(11) ?
    O24 Na1 O10 . . 68.52(9) ?
    O24C Na1 O10 . . 68.52(9) ?
    O23 Na1 O10 . . 124.35(11) ?
    O21 Na1 O10 . . 83.38(9) ?
    O22 Na1 O10 . . 138.49(10) ?
    O24 Na1 O7 . . 84.56(10) ?
    O24C Na1 O7 . . 84.56(10) ?
    O23 Na1 O7 . . 69.82(10) ?
    O21 Na1 O7 . . 141.90(11) ?
    O22 Na1 O7 . . 119.17(10) ?
    O10 Na1 O7 . . 58.78(8) ?
    O24 Na1 O1 . . 121.82(10) ?
    O24C Na1 O1 . . 121.82(10) ?
    O23 Na1 O1 . . 140.89(11) ?
    O21 Na1 O1 . . 67.70(9) ?
    O22 Na1 O1 . . 80.57(9) ?
    O10 Na1 O1 . . 58.19(8) ?
    O7 Na1 O1 . . 86.88(8) ?
    O24 Na1 O4 . . 142.11(11) ?
    O24C Na1 O4 . . 142.11(11) ?
    O23 Na1 O4 . . 83.54(10) ?
    O21 Na1 O4 . . 120.40(10) ?
    O22 Na1 O4 . . 65.63(9) ?
    O10 Na1 O4 . . 86.37(8) ?
    O7 Na1 O4 . . 57.82(7) ?
    O1 Na1 O4 . . 57.35(7) ?
    O24 Na1 Y1 . . 106.73(9) ?
    O24C Na1 Y1 . . 106.73(9) ?
    O23 Na1 Y1 . . 107.52(9) ?
    O21 Na1 Y1 . . 106.08(8) ?
    O22 Na1 Y1 . . 103.48(8) ?
    O10 Na1 Y1 . . 43.32(5) ?
    O7 Na1 Y1 . . 43.36(5) ?
    O1 Na1 Y1 . . 43.53(5) ?
    O4 Na1 Y1 . . 43.05(5) ?
    O24 Na1 Mn4 . . 42.98(8) ?
    O24C Na1 Mn4 . . 42.98(8) ?
    O23 Na1 Mn4 . . 99.01(9) ?
    O21 Na1 Mn4 . . 98.38(8) ?
    O22 Na1 Mn4 . . 167.24(9) ?
    O10 Na1 Mn4 . . 31.45(5) ?
    O7 Na1 Mn4 . . 51.71(6) ?
    O1 Na1 Mn4 . . 89.51(6) ?
    O4 Na1 Mn4 . . 102.24(7) ?
    Y1 Na1 Mn4 . . 63.77(3) ?
    O24 Na1 Mn3 . . 99.33(8) ?
    O24C Na1 Mn3 . . 99.33(8) ?
    O23 Na1 Mn3 . . 44.12(8) ?
    O21 Na1 Mn3 . . 169.26(9) ?
    O22 Na1 Mn3 . . 94.84(8) ?
    O10 Na1 Mn3 . . 89.48(6) ?
    O7 Na1 Mn3 . . 30.86(5) ?
    O1 Na1 Mn3 . . 101.70(7) ?
    O4 Na1 Mn3 . . 50.83(5) ?
    Y1 Na1 Mn3 . . 63.41(3) ?
    Mn4 Na1 Mn3 . . 79.24(3) ?
    O12 Mn1 O1 . . 172.51(12) ?
    O12 Mn1 O2 . . 96.78(11) ?
    O1 Mn1 O2 . . 81.85(10) ?
    O12 Mn1 N4 . . 90.93(11) ?
    O1 Mn1 N4 . . 89.15(11) ?
    O2 Mn1 N4 . . 166.95(11) ?
    O12 Mn1 O14 . . 94.63(11) ?
    O1 Mn1 O14 . . 92.76(10) ?
    O2 Mn1 O14 . . 90.79(11) ?
    N4 Mn1 O14 . . 99.10(11) ?
    O12 Mn1 O21 . . 91.16(11) ?
    O1 Mn1 O21 . . 81.40(10) ?
    O2 Mn1 O21 . . 85.59(10) ?
    N4 Mn1 O21 . . 83.73(11) ?
    O14 Mn1 O21 . . 173.51(10) ?
    O12 Mn1 Na1 . . 126.89(9) ?
    O1 Mn1 Na1 . . 46.81(8) ?
    O2 Mn1 Na1 . . 101.65(8) ?
    N4 Mn1 Na1 . . 65.33(9) ?
    O14 Mn1 Na1 . . 133.92(7) ?
    O21 Mn1 Na1 . . 42.23(7) ?
    O3 Mn2 O4 . . 172.75(12) ?
    O3 Mn2 O5 . . 96.84(11) ?
    O4 Mn2 O5 . . 81.62(10) ?
    O3 Mn2 N1 . . 90.58(11) ?
    O4 Mn2 N1 . . 89.78(11) ?
    O5 Mn2 N1 . . 167.69(11) ?
    O3 Mn2 O16 . . 94.43(11) ?
    O4 Mn2 O16 . . 92.66(11) ?
    O5 Mn2 O16 . . 90.25(11) ?
    N1 Mn2 O16 . . 98.98(11) ?
    O3 Mn2 O22 . . 92.31(11) ?
    O4 Mn2 O22 . . 80.55(10) ?
    O5 Mn2 O22 . . 86.75(10) ?
    N1 Mn2 O22 . . 83.14(11) ?
    O16 Mn2 O22 . . 172.91(10) ?
    O3 Mn2 Na1 . . 127.54(9) ?
    O4 Mn2 Na1 . . 46.51(8) ?
    O5 Mn2 Na1 . . 101.65(8) ?
    N1 Mn2 Na1 . . 66.07(8) ?
    O16 Mn2 Na1 . . 133.63(8) ?
    O22 Mn2 Na1 . . 41.26(7) ?
    O6 Mn3 O7 . . 170.54(12) ?
    O6 Mn3 O8 . . 95.86(11) ?
    O7 Mn3 O8 . . 81.69(10) ?
    O6 Mn3 N2 . . 91.04(11) ?
    O7 Mn3 N2 . . 89.58(11) ?
    O8 Mn3 N2 . . 166.28(12) ?
    O6 Mn3 O18 . . 95.75(11) ?
    O7 Mn3 O18 . . 93.46(10) ?
    O8 Mn3 O18 . . 91.75(11) ?
    N2 Mn3 O18 . . 99.36(11) ?
    O6 Mn3 Na1 . . 126.47(9) ?
    O7 Mn3 Na1 . . 45.66(8) ?
    O8 Mn3 Na1 . . 99.23(8) ?
    N2 Mn3 Na1 . . 67.21(9) ?
    O18 Mn3 Na1 . . 134.40(7) ?
    O9 Mn4 O10 . . 172.02(12) ?
    O9 Mn4 O11 . . 97.27(11) ?
    O10 Mn4 O11 . . 81.63(10) ?
    O9 Mn4 N3 . . 90.42(11) ?
    O10 Mn4 N3 . . 89.20(11) ?
    O11 Mn4 N3 . . 166.41(12) ?
    O9 Mn4 O20 . . 94.64(12) ?
    O10 Mn4 O20 . . 93.27(10) ?
    O11 Mn4 O20 . . 90.16(11) ?
    N3 Mn4 O20 . . 100.40(12) ?
    O9 Mn4 O24 . . 91.44(12) ?
    O10 Mn4 O24 . . 80.60(10) ?
    O11 Mn4 O24 . . 85.58(11) ?
    N3 Mn4 O24 . . 83.03(11) ?
    O20 Mn4 O24 . . 172.98(10) ?
    O9 Mn4 O24C . . 91.44(12) ?
    O10 Mn4 O24C . . 80.60(10) ?
    O11 Mn4 O24C . . 85.58(11) ?
    N3 Mn4 O24C . . 83.03(11) ?
    O20 Mn4 O24C . . 172.98(10) ?
    O9 Mn4 Na1 . . 126.87(9) ?
    O10 Mn4 Na1 . . 46.24(8) ?
    O11 Mn4 Na1 . . 101.43(8) ?
    N3 Mn4 Na1 . . 65.06(9) ?
    O20 Mn4 Na1 . . 134.11(7) ?
    O24 Mn4 Na1 . . 42.02(7) ?
    O24C Mn4 Na1 . . 42.02(7) ?
    O19 Y1 O13 . . 77.98(9) ?
    O19 Y1 O15 . . 123.27(10) ?
    O13 Y1 O15 . . 77.25(9) ?
    O19 Y1 O17 . . 76.42(9) ?
    O13 Y1 O17 . . 124.40(10) ?
    O15 Y1 O17 . . 77.15(9) ?
    O19 Y1 O4 . . 145.05(9) ?
    O13 Y1 O4 . . 136.80(8) ?
    O15 Y1 O4 . . 77.39(9) ?
    O17 Y1 O4 . . 82.48(9) ?
    O19 Y1 O10 . . 78.54(9) ?
    O13 Y1 O10 . . 82.23(9) ?
    O15 Y1 O10 . . 145.10(9) ?
    O17 Y1 O10 . . 137.52(9) ?
    O4 Y1 O10 . . 99.89(8) ?
    O19 Y1 O7 . . 82.80(9) ?
    O13 Y1 O7 . . 145.03(8) ?
    O15 Y1 O7 . . 137.39(8) ?
    O17 Y1 O7 . . 77.84(9) ?
    O4 Y1 O7 . . 65.56(8) ?
    O10 Y1 O7 . . 65.37(8) ?
    O19 Y1 O1 . . 138.13(8) ?
    O13 Y1 O1 . . 77.21(9) ?
    O15 Y1 O1 . . 82.85(9) ?
    O17 Y1 O1 . . 145.20(9) ?
    O4 Y1 O1 . . 65.40(8) ?
    O10 Y1 O1 . . 65.11(8) ?
    O7 Y1 O1 . . 99.25(8) ?
    O19 Y1 Na1 . . 117.64(7) ?
    O13 Y1 Na1 . . 117.35(7) ?
    O15 Y1 Na1 . . 119.08(7) ?
    O17 Y1 Na1 . . 118.24(7) ?
    O4 Y1 Na1 . . 50.95(6) ?
    O10 Y1 Na1 . . 48.94(6) ?
    O7 Y1 Na1 . . 49.15(6) ?
    O1 Y1 Na1 . . 50.11(6) ?
loop_
    _geom_torsion_atom_site_label_1
    _geom_torsion_atom_site_label_2
    _geom_torsion_atom_site_label_3
    _geom_torsion_atom_site_label_4
    _geom_torsion_site_symmetry_1
    _geom_torsion_site_symmetry_2
    _geom_torsion_site_symmetry_3
    _geom_torsion_site_symmetry_4
    _geom_torsion
    _geom_torsion_publ_flag
    O2 C1 C2 C7 . . . . -10.7(5) ?
    N1 C1 C2 C7 . . . . 167.2(3) ?
    O2 C1 C2 C3 . . . . 170.0(3) ?
    N1 C1 C2 C3 . . . . -12.1(5) ?
    C7 C2 C3 O3 . . . . 175.8(3) ?
    C1 C2 C3 O3 . . . . -4.9(6) ?
    C7 C2 C3 C4 . . . . -2.3(5) ?
    C1 C2 C3 C4 . . . . 177.0(3) ?
    O3 C3 C4 C5 . . . . -177.0(4) ?
    C2 C3 C4 C5 . . . . 1.3(6) ?
    C3 C4 C5 C6 . . . . 0.6(6) ?
    C4 C5 C6 C7 . . . . -1.5(6) ?
    C5 C6 C7 C2 . . . . 0.4(6) ?
    C3 C2 C7 C6 . . . . 1.5(6) ?
    C1 C2 C7 C6 . . . . -177.8(4) ?
    O5 C8 C9 C14 . . . . -12.0(5) ?
    N2 C8 C9 C14 . . . . 166.3(4) ?
    O5 C8 C9 C10 . . . . 167.7(3) ?
    N2 C8 C9 C10 . . . . -14.1(5) ?
    C14 C9 C10 O6 . . . . 177.2(4) ?
    C8 C9 C10 O6 . . . . -2.4(6) ?
    C14 C9 C10 C11 . . . . -1.5(6) ?
    C8 C9 C10 C11 . . . . 178.9(3) ?
    O6 C10 C11 C12 . . . . -178.4(4) ?
    C9 C10 C11 C12 . . . . 0.3(6) ?
    C10 C11 C12 C13 . . . . 0.9(7) ?
    C11 C12 C13 C14 . . . . -1.0(7) ?
    C12 C13 C14 C9 . . . . -0.2(7) ?
    C10 C9 C14 C13 . . . . 1.4(6) ?
    C8 C9 C14 C13 . . . . -178.9(4) ?
    O8 C15 C16 C21 . . . . -7.5(5) ?
    N3 C15 C16 C21 . . . . 171.1(3) ?
    O8 C15 C16 C17 . . . . 172.9(3) ?
    N3 C15 C16 C17 . . . . -8.4(5) ?
    C21 C16 C17 O9 . . . . 177.8(4) ?
    C15 C16 C17 O9 . . . . -2.7(6) ?
    C21 C16 C17 C18 . . . . -1.7(6) ?
    C15 C16 C17 C18 . . . . 177.8(3) ?
    O9 C17 C18 C19 . . . . -179.2(4) ?
    C16 C17 C18 C19 . . . . 0.3(6) ?
    C17 C18 C19 C20 . . . . 0.9(7) ?
    C18 C19 C20 C21 . . . . -0.6(7) ?
    C19 C20 C21 C16 . . . . -0.8(7) ?
    C17 C16 C21 C20 . . . . 2.0(6) ?
    C15 C16 C21 C20 . . . . -177.5(4) ?
    O11 C22 C23 C28 . . . . -11.8(5) ?
    N4 C22 C23 C28 . . . . 166.0(4) ?
    O11 C22 C23 C24 . . . . 169.0(3) ?
    N4 C22 C23 C24 . . . . -13.2(6) ?
    C28 C23 C24 O12 . . . . 177.2(4) ?
    C22 C23 C24 O12 . . . . -3.6(6) ?
    C28 C23 C24 C25 . . . . -1.1(6) ?
    C22 C23 C24 C25 . . . . 178.1(4) ?
    O12 C24 C25 C26 . . . . -177.5(4) ?
    C23 C24 C25 C26 . . . . 0.8(6) ?
    C24 C25 C26 C27 . . . . 0.1(7) ?
    C25 C26 C27 C28 . . . . -0.8(7) ?
    C26 C27 C28 C23 . . . . 0.5(7) ?
    C24 C23 C28 C27 . . . . 0.4(6) ?
    C22 C23 C28 C27 . . . . -178.8(4) ?
    O14 C29 C30 C32 . . . . -47.8(6) ?
    O13 C29 C30 C32 . . . . 134.0(4) ?
    O14 C29 C30 C31 . . . . -169.9(4) ?
    O13 C29 C30 C31 . . . . 11.9(6) ?
    O14 C29 C30 C33 . . . . 71.0(5) ?
    O13 C29 C30 C33 . . . . -107.1(4) ?
    O16 C34 C35 C36 . . . . -45.5(5) ?
    O15 C34 C35 C36 . . . . 136.2(4) ?
    O16 C34 C35 C38 . . . . -167.8(4) ?
    O15 C34 C35 C38 . . . . 13.9(5) ?
    O16 C34 C35 C37 . . . . 73.6(5) ?
    O15 C34 C35 C37 . . . . -104.7(4) ?
    O18 C39 C40 C43 . . . . -47.7(6) ?
    O17 C39 C40 C43 . . . . 131.4(4) ?
    O18 C39 C40 C41 . . . . -170.5(4) ?
    O17 C39 C40 C41 . . . . 8.5(6) ?
    O18 C39 C40 C42 . . . . 70.7(5) ?
    O17 C39 C40 C42 . . . . -110.3(4) ?
    O20 C44 C45 C46 . . . . -169.2(4) ?
    O19 C44 C45 C46 . . . . 11.2(5) ?
    O20 C44 C45 C48 . . . . -46.8(5) ?
    O19 C44 C45 C48 . . . . 133.6(4) ?
    O20 C44 C45 C47 . . . . 72.0(4) ?
    O19 C44 C45 C47 . . . . -107.5(4) ?
    O26 C52 N6 C53 . . . . 2.1(7) ?
    O26 C52 N6 C54 . . . . 179.3(5) ?
    O27 C55 N7 C57 . . . . 176.1(11) ?
    O27 C55 N7 C56 . . . . -6.7(18) ?
    O27B C55B N7B C56B . . . . -10(4) ?
    O27B C55B N7B C57B . . . . 179(3) ?
    O28 C58 N8 C60 . . . . 175.8(8) ?
    O28 C58 N8 C59 . . . . -1.4(12) ?
    O28B C58B N8B C60B . . . . 180.0(4) ?
    O28B C58B N8B C59B . . . . 0.0(4) ?
    O24B C73B N13B C75B . . . . 179.9(4) ?
    O24B C73B N13B C74B . . . . 0.1(5) ?
    O29 C61 N9 C63 . . . . -176.1(8) ?
    O29 C61 N9 C62 . . . . 2.7(13) ?
    O29B C61B N9B C63B . . . . -131(5) ?
    O29B C61B N9B C62B . . . . 64(7) ?
    O30 C64 N10 C65 . . . . 5.1(11) ?
    O30 C64 N10 C66 . . . . 179.9(7) ?
    O30B C64B N10B C66B . . . . 171(4) ?
    O30B C64B N10B C65B . . . . -13(6) ?
    O32 C70 N12 C71 . . . . 3(2) ?
    O32 C70 N12 C72 . . . . 176.0(13) ?
    O32B C70B N12B C72B . . . . -134(7) ?
    O32B C70B N12B C71B . . . . 25(9) ?
    O2 C1 N1 O1 . . . . -1.9(5) ?
    C2 C1 N1 O1 . . . . -179.7(3) ?
    O2 C1 N1 Mn2 . . . . -163.5(2) ?
    C2 C1 N1 Mn2 . . . . 18.6(5) ?
    O5 C8 N2 O4 . . . . -1.1(5) ?
    C9 C8 N2 O4 . . . . -179.3(3) ?
    O5 C8 N2 Mn3 . . . . -164.1(2) ?
    C9 C8 N2 Mn3 . . . . 17.7(5) ?
    O8 C15 N3 O7 . . . . -2.7(5) ?
    C16 C15 N3 O7 . . . . 178.6(3) ?
    O8 C15 N3 Mn4 . . . . -166.5(3) ?
    C16 C15 N3 Mn4 . . . . 14.8(5) ?
    O11 C22 N4 O10 . . . . -1.3(5) ?
    C23 C22 N4 O10 . . . . -179.1(3) ?
    O11 C22 N4 Mn1 . . . . -164.5(3) ?
    C23 C22 N4 Mn1 . . . . 17.8(5) ?
    C1 N1 O1 Mn1 . . . . 0.6(3) ?
    Mn2 N1 O1 Mn1 . . . . 165.36(13) ?
    C1 N1 O1 Y1 . . . . 153.2(2) ?
    Mn2 N1 O1 Y1 . . . . -42.1(3) ?
    C1 N1 O1 Na1 . . . . -110.5(3) ?
    Mn2 N1 O1 Na1 . . . . 54.2(2) ?
    N1 C1 O2 Mn1 . . . . 2.1(4) ?
    C2 C1 O2 Mn1 . . . . 179.9(2) ?
    C4 C3 O3 Mn2 . . . . -165.7(3) ?
    C2 C3 O3 Mn2 . . . . 16.2(5) ?
    C8 N2 O4 Mn2 . . . . -1.5(3) ?
    Mn3 N2 O4 Mn2 . . . . 164.14(13) ?
    C8 N2 O4 Y1 . . . . 152.7(2) ?
    Mn3 N2 O4 Y1 . . . . -41.6(3) ?
    C8 N2 O4 Na1 . . . . -112.8(3) ?
    Mn3 N2 O4 Na1 . . . . 52.9(2) ?
    N2 C8 O5 Mn2 . . . . 3.2(4) ?
    C9 C8 O5 Mn2 . . . . -178.6(3) ?
    C11 C10 O6 Mn3 . . . . -165.1(3) ?
    C9 C10 O6 Mn3 . . . . 16.3(5) ?
    C15 N3 O7 Mn3 . . . . 0.7(3) ?
    Mn4 N3 O7 Mn3 . . . . 167.18(13) ?
    C15 N3 O7 Y1 . . . . 154.2(2) ?
    Mn4 N3 O7 Y1 . . . . -39.3(3) ?
    C15 N3 O7 Na1 . . . . -110.3(3) ?
    Mn4 N3 O7 Na1 . . . . 56.1(2) ?
    N3 C15 O8 Mn3 . . . . 3.3(4) ?
    C16 C15 O8 Mn3 . . . . -178.0(3) ?
    C18 C17 O9 Mn4 . . . . -172.5(3) ?
    C16 C17 O9 Mn4 . . . . 7.9(6) ?
    C22 N4 O10 Mn4 . . . . -0.6(3) ?
    Mn1 N4 O10 Mn4 . . . . 165.20(13) ?
    C22 N4 O10 Y1 . . . . 151.1(2) ?
    Mn1 N4 O10 Y1 . . . . -43.1(3) ?
    C22 N4 O10 Na1 . . . . -111.6(3) ?
    Mn1 N4 O10 Na1 . . . . 54.2(2) ?
    N4 C22 O11 Mn4 . . . . 2.5(4) ?
    C23 C22 O11 Mn4 . . . . -179.8(3) ?
    C25 C24 O12 Mn1 . . . . -165.3(3) ?
    C23 C24 O12 Mn1 . . . . 16.5(5) ?
    O14 C29 O13 Y1 . . . . -60.1(6) ?
    C30 C29 O13 Y1 . . . . 117.9(4) ?
    O13 C29 O14 Mn1 . . . . 16.7(5) ?
    C30 C29 O14 Mn1 . . . . -161.3(3) ?
    O16 C34 O15 Y1 . . . . -59.2(6) ?
    C35 C34 O15 Y1 . . . . 118.9(4) ?
    O15 C34 O16 Mn2 . . . . 18.4(5) ?
    C35 C34 O16 Mn2 . . . . -159.8(3) ?
    O18 C39 O17 Y1 . . . . -54.7(6) ?
    C40 C39 O17 Y1 . . . . 126.3(4) ?
    O17 C39 O18 Mn3 . . . . 12.7(5) ?
    C40 C39 O18 Mn3 . . . . -168.3(3) ?
    O20 C44 O19 Y1 . . . . -60.2(6) ?
    C45 C44 O19 Y1 . . . . 119.3(4) ?
    O19 C44 O20 Mn4 . . . . 17.2(5) ?
    C45 C44 O20 Mn4 . . . . -162.3(3) ?
    Na1 O24 C73 N13 . . . . -63(4) ?
    Mn4 O24 C73 N13 . . . . 116(3) ?
    O24 C73 N13 C75 . . . . 155(3) ?
    O24 C73 N13 C74 . . . . 14(4) ?
    O25 C49 N5 C50 . . . . 2.1(8) ?
    O25 C49 N5 C51 . . . . 178.0(5) ?
    O31 C67 N11 C68 . . . . 11.3(16) ?
    O31 C67 N11 C69 . . . . -169.6(10) ?
    O31B C67B N11B C68B . . . . -0.1(4) ?
    O31B C67B N11B C69B . . . . -180.0(4) ?
    C24 O12 Mn1 O2 . . . . 179.9(3) ?
    C24 O12 Mn1 N4 . . . . -10.7(3) ?
    C24 O12 Mn1 O14 . . . . 88.5(3) ?
    C24 O12 Mn1 O21 . . . . -94.4(3) ?
    C24 O12 Mn1 Na1 . . . . -70.0(3) ?
    C3 O3 Mn2 O5 . . . . -179.4(3) ?
    C3 O3 Mn2 N1 . . . . -9.2(3) ?
    C3 O3 Mn2 O16 . . . . 89.8(3) ?
    C3 O3 Mn2 O22 . . . . -92.4(3) ?
    C3 O3 Mn2 Na1 . . . . -69.0(3) ?
    C10 O6 Mn3 O8 . . . . -179.4(3) ?
    C10 O6 Mn3 N2 . . . . -11.3(3) ?
    C10 O6 Mn3 O18 . . . . 88.2(3) ?
    C10 O6 Mn3 Na1 . . . . -73.4(3) ?
    C17 O9 Mn4 O11 . . . . -171.4(3) ?
    C17 O9 Mn4 N3 . . . . -2.7(3) ?
    C17 O9 Mn4 O20 . . . . 97.8(3) ?
    C17 O9 Mn4 O24 . . . . -85.7(3) ?
    C17 O9 Mn4 O24C . . . . -85.7(3) ?
    C17 O9 Mn4 Na1 . . . . -61.2(4) ?
loop_
    _geom_hbond_atom_site_label_D
    _geom_hbond_atom_site_label_H
    _geom_hbond_atom_site_label_A
    _geom_hbond_site_symmetry_A
    _geom_hbond_distance_DH
    _geom_hbond_distance_HA
    _geom_hbond_distance_DA
    _geom_hbond_angle_DHA
    C18 H18 O20 2_766 0.95 2.60 3.359(5) 137.4
    C25 H25 O14 2_765 0.95 2.59 3.374(5) 140.5
    C49 H49 O29 . 0.95 2.58 3.180(8) 120.9
    C51 H51B O29 2_665 0.98 2.56 3.376(9) 140.9
    C53 H53B O31 2_666 0.98 2.48 3.377(9) 151.6
    C55 H55 O8 . 0.95 2.36 3.098(8) 134.6
    C56 H56A O32 2_666 0.98 2.56 3.499(17) 161.6
    C59 H59B O29 . 0.98 2.56 3.262(11) 128.5
    C61 H61 O12 . 0.95 2.52 3.457(8) 169.4
    C63B H63F O32B 2_665 0.98 2.53 3.34(6) 140.2
    C64B H64B O3 . 0.95 2.50 3.40(3) 156.9
    C71B H71D O21 . 0.98 2.60 3.41(5) 140.8
    C72B H72E O34 2_666 0.98 2.36 3.31(7) 163.3
    C74 H74B O27 . 0.98 2.27 2.87(3) 118.7
    C75 H75C O31 . 0.98 2.15 2.99(3) 142.7
    O21 H21A O25 . 0.82(2) 2.00(3) 2.767(4) 155(5)
    O21 H21B O28 . 0.83(2) 2.05(3) 2.792(5) 148(5)
    O21 H21B O28B . 0.83(2) 1.87(3) 2.70(2) 172(5)
    O22 H22A O25 . 0.84(2) 1.96(3) 2.727(4) 151(5)
    O22 H22B O26 . 0.83(2) 1.93(3) 2.688(4) 151(5)
    O23 H23A O27 . 0.84(2) 2.06(3) 2.871(7) 164(5)
    O23 H23A O24B . 0.84(2) 2.06(5) 2.696(19) 132(5)
    O23 H23B O26 . 0.86(2) 1.98(3) 2.789(5) 155(5)
    O24C H24A O33 . 0.863(19) 1.91(4) 2.78(3) 179(5)
_shelx_hkl_file
;
  -1   0   0 1.31151 0.16699  12
  -1   0   0 0.69901 0.09942  14
   1   0   0 0.80874 0.13698  12
   1   0   0 1.12033 0.18083  19
  -2   0   0 74.8997 3.62161  14
  -2   0   0 74.5488 4.36043  12
  -3   0   0 755.078 34.6774  14
  -3   0   0 752.380 41.4294  12
   3   0   0 663.333 52.6393  19
  -4   0   0 183.912 10.0811  12
  -4   0   0 181.258 8.38691  14
   4   0   0 182.095 12.7482  19
   4   0   0 147.624 12.7925  19
  -5   0   0 41.3269 2.14288  14
  -5   0   0 42.3026 2.69971  12
  -5   0   0 42.7132 2.68848   6
  -6   0   0 342.230 15.9839  14
  -6   0   0 324.609 19.1700  12
   6   0   0 328.605 24.3114  19
  -7   0   0 21.9456 1.86706  12
  -7   0   0 20.3515 1.28941  14
   7   0   0 22.6302 2.26976  19
  -8   0   0 42.5222 3.00446  12
   8   0   0 41.2334 3.71963  19
   9   0   0 157.111 11.9407  19
 -10   0   0 102.644 6.84175   3
 -10   0   0 95.7136 7.22229  20
 -10   0   0 99.4525 5.33713  15
  10   0   0 98.9992 8.01192  19
 -11   0   0 13.0374 1.50174  15
 -11   0   0 14.3489 1.90231   3
 -11   0   0 15.2921 2.55768  20
  11   0   0 13.3682 2.36588  19
 -12   0   0 -2.1347 2.35557  20
 -12   0   0 -0.5356 1.50756   3
 -12   0   0 0.68643 1.29589  15
  12   0   0 1.01838 1.53570  17
 -13   0   0 24.7143 3.49658  20
 -13   0   0 19.9962 2.53096   3
 -13   0   0 22.7607 2.16711  15
  13   0   0 22.5746 3.45550  17
 -14   0   0 100.218 8.45333  20
 -14   0   0 116.767 7.59502   3
 -14   0   0 102.776 6.05247  15
  14   0   0 102.075 7.94454  17
 -15   0   0 1.05677 1.59060  15
 -15   0   0 2.80848 1.70409   3
  15   0   0 3.75216 1.89671  17
 -16   0   0 14.1359 1.76293   3
  16   0   0 10.6089 1.89090  17
  16  -1   0 15.8123 1.99919  17
 -16   1   0 18.8542 2.35422   3
  15  -1   0 1.26526 1.77410  17
 -15   1   0 2.84891 1.55328  15
 -15   1   0 6.48827 1.77907   3
  14  -1   0 -0.7108 1.79651  17
 -14   1   0 -0.1181 1.72914   3
 -14   1   0 0.57422 1.52099  15
 -14   1   0 0.63549 2.64240  20
  13  -1   0 44.9127 4.48934  17
 -13   1   0 49.5821 4.33193   3
 -13   1   0 43.1937 5.59074  20
 -13   1   0 43.0864 3.54085  15
 -12   1   0 30.1037 2.86361  15
 -12   1   0 23.3228 3.47787  20
 -12   1   0 36.2525 3.51166   3
  11  -1   0 1.53140 1.73801  19
 -11   1   0 0.67864 1.11518  15
 -11   1   0 0.00865 2.05600  20
 -11   1   0 1.88703 1.49047   3
  10  -1   0 1.19516 1.51264  19
 -10   1   0 -1.4838 0.89817  15
 -10   1   0 1.83072 1.26239   3
 -10   1   0 0.23914 1.72886  20
   9  -1   0 10.8915 1.77276  19
   8  -1   0 6.98250 1.33634  19
  -8   1   0 4.56157 1.11543  12
   7  -1   0 5.91884 1.13572  19
  -7   1   0 4.77706 1.00888  12
  -6   1   0 28.4624 1.50292  14
  -6   1   0 25.9097 2.04733  12
   5  -1   0 1.55428 0.59648  19
  -5   1   0 2.96551 0.37704  14
  -5   1   0 2.64711 0.66471  12
   4  -1   0 6.15538 0.78678  19
   4  -1   0 5.65626 0.84704  19
   3  -1   0 89.2988 7.23239  19
   3  -1   0 100.739 7.21663  19
   3  -1   0 101.315 4.92271   7
  -3   1   0 100.430 5.75931  12
  -3   1   0 98.7766 4.76008  14
   2  -1   0 124.145 6.43480   7
  -2   1   0 131.874 6.23262  14
  -2   1   0 131.695 7.48286  12
   1  -1   0 374.488 22.4211  12
   1  -1   0 386.283 22.3588  16
   1  -1   0 391.365 18.7746  14
  -1   1   0 398.726 18.7740  14
   0  -1   0 12.4734 0.77332  12
   0   1   0 13.0871 0.77604  12
   0   1   0 12.9922 0.80183  16
  -1  -1   0 9629.28 554.973  12
  -1  -1   0 9999.99 554.551  16
   1   1   0 9738.18 706.897  19
   1   1   0 9365.36 554.604  12
  -2  -1   0 87.7275 4.90191  16
  -2  -1   0 89.2495 4.93702  12
   2   1   0 78.5420 6.28148  19
   2   1   0 83.1506 4.90477  16
   3   1   0 8.96489 1.08528  19
  -4  -1   0 4.59606 0.45458  14
   4   1   0 3.12874 0.63688  19
  -5  -1   0 226.406 12.9245  12
  -5  -1   0 212.605 13.6923   6
  -5  -1   0 232.048 10.7724  14
   5   1   0 218.586 16.3974  19
  -6  -1   0 8.18024 0.89385   6
  -6  -1   0 10.7994 1.20579  12
  -6  -1   0 10.0504 0.79630  14
  -7  -1   0 662.738 38.9395  12
  -7  -1   0 677.677 32.5540  14
   7   1   0 693.529 49.5122  19
  -8  -1   0 66.1707 4.42565  12
   8   1   0 73.1262 5.64774  19
   9   1   0 241.312 18.0412  19
 -10  -1   0 245.434 15.2556  20
 -10  -1   0 242.562 11.7184  15
 -10  -1   0 197.614 14.9284   3
  10   1   0 251.013 17.6453  19
 -11  -1   0 142.400 8.94949  18
 -11  -1   0 143.117 7.28497  15
 -11  -1   0 138.177 9.21772   3
 -11  -1   0 144.851 9.75999  20
  11   1   0 130.190 9.66681  17
  11   1   0 132.803 10.9430  19
 -12  -1   0 12.5363 2.02277  18
 -12  -1   0 10.5211 1.58835  15
 -12  -1   0 10.8091 1.82406   3
 -12  -1   0 9.16641 2.63442  20
  12   1   0 9.96053 1.86678  17
 -13  -1   0 1.15478 2.71186  20
 -13  -1   0 -0.6938 1.56472   3
 -13  -1   0 0.15573 1.46165  15
  13   1   0 0.32742 1.75344  17
 -14  -1   0 56.0697 4.06873  15
 -14  -1   0 53.8821 6.17845  20
 -14  -1   0 60.7967 4.82920   3
  14   1   0 58.4407 5.34296  17
 -15  -1   0 0.60998 1.64766  15
 -15  -1   0 3.15201 1.63118   3
 -15  -1   0 -0.6169 2.51542  20
  15   1   0 0.84852 1.93131  17
  16   1   0 15.8459 1.40511   9
  16   1   0 21.4325 3.18102  17
  17   1   0 16.1630 2.29380  17
  17   1   0 24.6519 1.52207  11
  16  -2   0 -0.3925 1.26161  17
 -16   2   0 -0.3527 1.16035   3
  15  -2   0 16.8087 2.30641  17
 -15   2   0 26.5578 2.98088   3
 -15   2   0 17.8464 1.89477  15
  14  -2   0 14.4350 2.19952  17
 -14   2   0 13.8143 2.97501  20
 -14   2   0 15.0593 2.27248   3
 -14   2   0 13.8611 1.86030  15
  13  -2   0 23.1722 3.46903  17
 -13   2   0 21.1502 2.64505   3
 -13   2   0 21.2971 2.14036  15
 -13   2   0 25.5537 3.41677  20
 -12   2   0 0.84708 1.33386  15
 -12   2   0 -1.5577 1.60091   3
 -12   2   0 -0.6174 2.41866  20
 -11   2   0 0.65592 1.54586   3
 -11   2   0 1.79499 1.24290  15
 -11   2   0 1.34837 2.19467  20
  10  -2   0 18.3624 2.86378  19
 -10   2   0 23.3105 2.69066  20
 -10   2   0 14.3838 2.12007   3
 -10   2   0 22.9827 2.44915  22
 -10   2   0 22.1375 2.00880  15
   9  -2   0 5.97318 1.50105  19
  -9   2   0 5.18885 0.99100  15
  -9   2   0 4.40932 1.28236   3
  -9   2   0 3.20791 1.70072  20
   8  -2   0 24.3043 2.56794  19
  -8   2   0 21.3227 2.15427  12
   7  -2   0 154.840 11.0382  19
  -7   2   0 140.153 8.80257  12
   6  -2   0 183.473 13.5068  19
  -6   2   0 184.357 10.7581  12
  -6   2   0 181.677 8.87379  14
   5  -2   0 326.330 25.7587  19
  -5   2   0 361.845 16.9747  14
  -5   2   0 371.498 20.3852  12
   4  -2   0 207.847 14.3168  19
   4  -2   0 191.211 14.3273  19
   4  -2   0 179.816 9.75246   7
  -4   2   0 202.827 11.3679  12
  -4   2   0 194.382 9.43658  14
   3  -2   0 30.0189 1.85882  16
   3  -2   0 30.1610 1.61443   7
  -3   2   0 29.8018 1.95532  12
  -3   2   0 30.0795 1.52559  14
   2  -2   0 2810.37 142.791   7
   2  -2   0 2978.74 164.834  16
  -2   2   0 2838.71 138.485  14
  -2   2   0 2935.20 165.468  12
   1  -2   0 5.64834 0.53860  16
  -1   2   0 4.93138 0.51323  12
   0  -2   0 275.822 20.0846  19
   0  -2   0 264.069 15.7634  12
   0  -2   0 277.288 15.7600  16
   0   2   0 285.894 15.7691  12
  -1  -2   0 137.945 7.96575  16
  -2  -2   0 1153.52 64.0824  16
  -2  -2   0 1148.51 81.7179  19
  -2  -2   0 1116.73 64.1876  12
   2   2   0 1040.22 64.1771  12
   2   2   0 1160.30 81.7129  19
  -3  -2   0 340.943 19.5546  16
  -3  -2   0 353.779 19.6168  12
   3   2   0 348.646 24.9973  19
   3   2   0 325.131 18.5689  10
  -4  -2   0 429.800 27.7118   6
  -4  -2   0 470.345 25.9941  12
  -4  -2   0 470.350 25.8768  16
   4   2   0 446.325 24.5906  10
   4   2   0 450.183 33.0891  19
  -5  -2   0 11.1374 0.98064   6
  -5  -2   0 8.19091 1.05325  12
  -5  -2   0 10.1362 0.77261  14
   5   2   0 14.5192 1.47813  19
  -6  -2   0 1427.21 67.4709  14
  -6  -2   0 1395.83 80.5487  12
  -6  -2   0 1308.04 85.8872   6
   6   2   0 1501.76 102.503  19
  -7  -2   0 205.374 10.0822  14
  -7  -2   0 213.973 12.8105   6
  -7  -2   0 202.974 12.1114  12
  -8  -2   0 50.9201 2.77973  14
  -8  -2   0 51.7207 3.49531  12
   8   2   0 55.6271 4.53723  19
   9   2   0 75.0863 6.25144  19
 -10  -2   0 601.344 36.3901  20
 -10  -2   0 575.986 28.3829  15
  10   2   0 562.511 42.6583  19
 -11  -2   0 64.8890 3.90126  15
 -11  -2   0 52.2652 3.16295   4
 -11  -2   0 61.1031 4.80648  18
 -11  -2   0 64.1410 5.53239  20
  11   2   0 64.6118 4.95102  17
  11   2   0 67.7866 5.90058  19
 -12  -2   0 75.1120 3.65831   4
 -12  -2   0 74.8537 6.45156  20
 -12  -2   0 67.7169 5.28388   3
 -12  -2   0 72.0684 5.41809  18
 -12  -2   0 70.0060 4.33342  15
  12   2   0 69.3893 5.58601   2
  12   2   0 69.7738 5.68811  17
 -13  -2   0 89.8858 7.73457  20
 -13  -2   0 86.4824 5.44126  15
 -13  -2   0 99.5586 6.64091   3
 -13  -2   0 86.6190 6.63871  18
  13   2   0 94.9843 6.69254   2
  13   2   0 90.5649 7.05125  17
 -14  -2   0 -0.1089 1.66993   3
 -14  -2   0 2.62622 1.90192  18
 -14  -2   0 3.41682 1.74735  15
 -14  -2   0 2.21459 2.74767  20
  14   2   0 3.87780 2.02923  17
 -15  -2   0 92.0808 7.73780  20
  15   2   0 99.0078 7.39301  17
  17   2   0 5.98514 0.83140  11
  17   2   0 -0.1882 1.86088  17
  15  -3   0 4.02947 1.56568  17
 -15   3   0 4.48176 1.37798  15
 -15   3   0 4.42675 1.59331   3
  14  -3   0 1.01717 1.67985  17
 -14   3   0 1.55375 1.46747  15
 -14   3   0 -0.4338 1.70795   3
 -13   3   0 -0.0278 1.46538  15
 -13   3   0 -0.6097 2.47806  20
 -13   3   0 0.85010 1.78853   3
 -12   3   0 16.9757 3.02095  20
 -12   3   0 14.2597 2.25906   3
 -12   3   0 17.9850 1.90996  15
 -11   3   0 32.4060 3.51943   3
 -11   3   0 26.3936 2.56646  15
 -11   3   0 26.2192 3.38238  20
  10  -3   0 6.10903 1.64486  19
 -10   3   0 6.26178 1.17765  15
 -10   3   0 4.15101 1.53728   3
 -10   3   0 5.16108 2.03769  20
 -10   3   0 5.70669 1.38299  22
   9  -3   0 195.593 14.8367  19
  -9   3   0 185.274 12.8348   3
  -9   3   0 201.094 11.9767  22
  -9   3   0 200.776 9.97132  15
  -9   3   0 207.764 13.0429  20
  -8   3   0 7.90400 1.33004  12
   7  -3   0 61.0429 4.94190  19
  -7   3   0 64.3158 4.11180  12
   6  -3   0 149.317 10.7871  19
  -6   3   0 141.380 8.64421  12
   5  -3   0 309.749 21.6987  19
  -5   3   0 286.321 14.2910  14
  -5   3   0 293.756 17.1964  12
   4  -3   0 23.9980 1.90874  19
   4  -3   0 23.6641 1.62318  16
   4  -3   0 22.7800 1.42136   7
   4  -3   0 25.4426 1.92551  19
  -4   3   0 21.6395 1.73282  12
  -4   3   0 22.6375 1.28258  14
   3  -3   0 95.2015 5.06450  16
   3  -3   0 81.4039 4.38325   7
  -3   3   0 86.1435 5.11517  12
  -3   3   0 82.1878 4.20768  14
   2  -3   0 31.1604 1.95656  16
   2  -3   0 29.1056 1.68659   7
  -2   3   0 32.1032 1.97566  12
   1  -3   0 2037.48 162.283  19
   1  -3   0 2263.07 127.370  16
   1  -3   0 2357.47 162.366  19
  -1   3   0 2274.39 127.723  12
   0  -3   0 6.44101 0.73682  16
   0  -3   0 7.51028 0.85505  19
   0   3   0 7.68889 0.55279  12
  -1  -3   0 32.2993 2.33574  19
  -1  -3   0 25.2540 1.81576  16
  -2  -3   0 381.345 20.1981  16
  -2  -3   0 315.533 21.5789   6
  -2  -3   0 360.700 25.7771  19
  -3  -3   0 7458.25 532.802  19
  -3  -3   0 7790.75 417.709  16
  -3  -3   0 6695.27 446.907   6
   3   3   0 7372.65 532.854  19
  -4  -3   0 1274.04 71.3263  16
  -4  -3   0 1212.16 91.0602  19
  -4  -3   0 1187.38 76.3326   6
  -4  -3   0 1295.31 71.5183  12
   4   3   0 1285.36 91.0632  19
  -5  -3   0 251.491 14.0554  16
  -5  -3   0 231.643 15.0644   6
  -5  -3   0 247.996 14.1264  12
   5   3   0 248.211 18.0425  19
  -6  -3   0 266.773 15.1565  12
  -6  -3   0 257.280 15.0248  16
  -6  -3   0 245.835 16.1281   6
   6   3   0 279.270 19.3600  19
  -7  -3   0 409.313 23.4190  12
  -7  -3   0 395.468 24.9327   6
  -7  -3   0 407.466 19.5999  14
   7   3   0 413.609 29.8637  19
  -8  -3   0 6.44067 0.92069   6
  -8  -3   0 7.39921 0.78877  14
   8   3   0 10.4426 1.58403  19
   9   3   0 188.856 14.3341  19
 -10  -3   0 7.18419 1.22457  15
 -10  -3   0 8.31167 2.03347  20
  10   3   0 9.75079 2.23466  19
 -11  -3   0 541.276 33.0403  20
 -11  -3   0 523.626 22.3880   4
 -11  -3   0 536.089 25.7755  15
  11   3   0 519.690 34.8596  17
  11   3   0 499.619 38.7347  19
 -12  -3   0 22.7144 2.92797  20
 -12  -3   0 15.4691 1.41942   4
 -12  -3   0 20.5745 1.93387  15
 -12  -3   0 17.1786 2.40145  18
  12   3   0 13.7929 2.59683   2
  12   3   0 17.8245 2.22113  17
 -13  -3   0 12.0997 1.90273  15
 -13  -3   0 13.2252 2.34469  18
 -13  -3   0 11.1891 1.24573   4
 -13  -3   0 16.0053 2.95913  20
  13   3   0 14.5487 2.23074  17
  13   3   0 11.0773 2.59083   2
 -14  -3   0 85.9772 7.20225  20
 -14  -3   0 76.8556 6.14083  18
 -14  -3   0 79.0560 5.16141  15
  14   3   0 80.6393 6.48815  17
  14   3   0 77.9090 6.24986   2
 -15  -3   0 12.3813 2.95549  20
 -15  -3   0 12.0858 2.26930  18
  15   3   0 12.0527 2.27111  17
  15   3   0 16.3458 1.53425   9
  15   3   0 18.4237 2.73368   2
  16   3   0 5.97995 1.12183  11
  16   3   0 8.96589 2.59941  17
  17   3   0 35.6122 1.99270  11
  17   3   0 24.6794 3.90673  17
  15  -4   0 2.14912 1.31941  17
 -15   4   0 1.34653 1.14291  15
 -15   4   0 1.60107 1.36049   3
  14  -4   0 28.8598 3.45729  17
 -14   4   0 31.1535 2.76896  15
 -14   4   0 34.7722 3.45758   3
 -13   4   0 9.54760 2.08888   3
 -13   4   0 13.7747 1.79632  15
 -13   4   0 15.3872 2.83878  20
 -12   4   0 43.8327 4.14860   3
 -12   4   0 40.0283 3.42471  15
 -12   4   0 39.3906 5.09803  20
 -11   4   0 30.0624 3.29738  22
 -11   4   0 33.3678 2.81379  15
 -11   4   0 29.2043 3.64042   3
 -11   4   0 27.3404 3.45469  20
 -10   4   0 2.81782 1.17925  15
 -10   4   0 3.44588 1.60389   3
 -10   4   0 2.42251 1.38147  22
 -10   4   0 4.53790 2.08508  20
   9  -4   0 5.09152 1.43407  19
  -9   4   0 3.16274 1.75970  20
  -9   4   0 3.49846 1.01991  15
  -9   4   0 0.95728 1.37989   3
  -9   4   0 4.66017 1.21848  22
   8  -4   0 375.799 27.6666  19
  -8   4   0 384.406 22.0241  12
  -8   4   0 370.558 23.8208   3
  -8   4   0 367.428 22.2585  22
  -8   4   0 384.919 18.5461  15
  -7   4   0 78.6385 5.03695  12
   6  -4   0 2.26456 0.80674  19
  -6   4   0 3.91632 0.98267  12
   5  -4   0 201.125 10.0840   7
   5  -4   0 200.449 14.7276  19
  -5   4   0 199.845 11.7397  12
   4  -4   0 542.033 38.0677  19
   4  -4   0 492.239 29.8947  16
   4  -4   0 490.832 38.0532  19
   4  -4   0 540.326 25.9200   7
  -4   4   0 547.733 30.0494  12
   3  -4   0 7.89640 0.92849  19
   3  -4   0 9.02880 1.01585  16
   3  -4   0 11.2512 0.87388   7
  -3   4   0 9.77743 1.00435  12
   2  -4   0 129.485 8.78180  19
   2  -4   0 126.725 6.97585  16
   2  -4   0 110.310 6.01863   7
   2  -4   0 114.551 8.75338  19
  -2   4   0 115.642 6.95941  12
   1  -4   0 3.45393 0.57655  19
   1  -4   0 3.92672 0.57344  16
   0  -4   0 16.1379 1.28695   6
   0  -4   0 18.8551 1.36104  16
   0  -4   0 20.5081 1.65216  19
   0   4   0 16.3711 1.18323   8
   0   4   0 18.8623 1.15721  12
  -1  -4   0 242.837 16.3300   6
  -1  -4   0 280.198 15.3130  16
  -1  -4   0 291.133 19.5320  19
   1   4   0 246.228 14.4123   8
  -2  -4   0 475.678 30.9736   6
  -2  -4   0 532.972 28.9855  16
  -2  -4   0 513.654 36.9839  19
   2   4   0 501.360 36.9856  19
  -3  -4   0 469.458 34.3715  19
  -3  -4   0 453.636 28.7796   6
  -3  -4   0 493.537 26.9207  16
   3   4   0 463.678 34.3492  19
  -4  -4   0 39.3029 2.68600   6
  -4  -4   0 41.2861 2.54071  16
  -4  -4   0 40.6454 3.34107  19
   4   4   0 38.0960 3.32778  19
  -5  -4   0 1075.26 59.4217  16
  -5  -4   0 933.731 63.5811   6
   5   4   0 1115.46 75.9068  19
  -6  -4   0 147.780 9.34100   6
  -6  -4   0 150.227 8.68836  16
   6   4   0 150.456 11.2569  19
  -7  -4   0 29.5748 2.30802   6
   7   4   0 33.4767 3.08476  19
  -8  -4   0 16.0899 1.63698   6
  -8  -4   0 17.0938 1.31732  14
   8   4   0 14.8945 2.42537  19
   9   4   0 17.4522 2.83997  19
 -10  -4   0 124.008 6.68524  15
  10   4   0 129.966 10.1295  19
 -11  -4   0 20.4590 1.93665   4
 -11  -4   0 17.1204 2.54947  20
  11   4   0 16.2703 2.75331  19
  11   4   0 18.8508 2.56077   2
  11   4   0 17.0114 2.08561  17
 -12  -4   0 69.3258 3.78592   4
 -12  -4   0 82.4607 6.39733  20
 -12  -4   0 78.4128 4.71193  15
  12   4   0 73.2126 5.79705  17
  12   4   0 68.4592 5.74506   2
 -13  -4   0 11.2133 2.34710  18
 -13  -4   0 13.7021 2.97705  20
 -13  -4   0 13.3074 1.97130  15
 -13  -4   0 10.5344 1.31951   4
  13   4   0 13.2849 2.11297  17
  13   4   0 11.0031 2.61315   2
 -14  -4   0 8.80154 1.16053   4
 -14  -4   0 7.55100 2.36993  18
 -14  -4   0 7.95545 2.89947  20
  14   4   0 7.44726 2.13441  17
  14   4   0 9.71242 2.66778   2
 -15  -4   0 30.1519 3.63940  18
 -15  -4   0 34.4018 4.79893  20
  15   4   0 25.4077 3.29408   2
 -16  -4   0 47.4956 4.28415  18
  16   4   0 56.5247 3.01802  11
  16   4   0 62.5292 4.79812   2
  16   4   0 45.2444 5.50111  17
  17   4   0 1.19318 0.76626  11
  17   4   0 1.09374 1.95774  17
 -15   5   0 63.9416 4.57337   3
  14  -5   0 24.8695 2.80547  17
 -14   5   0 18.6390 1.78867  15
 -14   5   0 15.0350 2.14657   3
 -13   5   0 18.9744 2.02941  15
 -13   5   0 28.4250 3.24382   3
 -12   5   0 10.4699 1.71600  15
 -12   5   0 9.95536 2.07665   3
 -12   5   0 10.6083 2.62972  20
 -11   5   0 13.3098 1.67824  15
 -11   5   0 17.0576 2.09519  22
 -11   5   0 14.8942 2.67534  20
 -11   5   0 8.28247 2.15126   3
 -10   5   0 54.1458 3.48877  15
 -10   5   0 53.3669 4.27492  22
 -10   5   0 50.7968 5.14810  20
 -10   5   0 54.1469 4.60712   3
   9  -5   0 159.360 12.7834  19
  -9   5   0 167.587 11.4175  20
  -9   5   0 164.747 10.4484  22
  -9   5   0 176.985 8.69829  15
  -9   5   0 179.425 11.2497   3
   8  -5   0 2.55308 1.14421  19
  -8   5   0 1.77513 1.11306  22
  -8   5   0 0.60688 1.45321  20
  -8   5   0 3.44557 0.98467  15
  -7   5   0 281.486 16.5099  12
   6  -5   0 98.0592 7.35751  19
  -6   5   0 96.5167 6.00944  12
   5  -5   0 92.5159 4.84312   7
   5  -5   0 91.3104 6.93564  19
  -5   5   0 93.4509 5.64461  12
   4  -5   0 56.9424 2.97808   7
   4  -5   0 54.1417 4.18555  19
   4  -5   0 51.7683 3.41341  16
  -4   5   0 54.4522 3.46828  12
   3  -5   0 833.061 45.9578  16
   3  -5   0 788.127 58.4922  19
   3  -5   0 821.344 39.8055   7
   3  -5   0 880.755 58.5098  19
   3  -5   0 699.466 49.0687   6
  -3   5   0 800.401 46.0690  12
   2  -5   0 12.0541 1.07976  19
   2  -5   0 12.2065 1.19625  16
   2  -5   0 10.8395 0.96866   7
   2  -5   0 12.5955 1.20913  19
   2  -5   0 9.27663 0.94239   6
  -2   5   0 8.26422 1.00334  12
   1  -5   0 340.808 26.7849  19
   1  -5   0 378.221 21.0923  16
   1  -5   0 332.576 22.4799   6
   1  -5   0 409.389 26.8409  19
  -1   5   0 372.246 21.0711  12
   0  -5   0 75.8216 4.59064  16
   0  -5   0 77.1255 4.80574   6
   0  -5   0 70.1289 5.78182  19
   0   5   0 81.2011 4.45133  12
   0   5   0 77.6955 4.26881   8
  -1  -5   0 547.354 30.1213  16
  -1  -5   0 538.924 38.4039  19
  -1  -5   0 499.549 32.1640   6
   1   5   0 517.867 28.3899   8
  -2  -5   0 8.88439 1.35963  19
  -2  -5   0 4.66219 0.78610  16
  -2  -5   0 6.50444 0.85248   6
  -3  -5   0 16.5332 1.83262  19
  -3  -5   0 14.2969 1.35619  16
   3   5   0 14.3779 1.64381  19
  -4  -5   0 1672.75 116.268  19
  -4  -5   0 1661.95 91.0916  16
  -4  -5   0 1435.60 97.4381   6
   4   5   0 1618.89 116.232  19
  -5  -5   0 457.784 26.2101   6
  -5  -5   0 434.030 24.4866  16
   5   5   0 388.387 31.2807  19
  -6  -5   0 526.669 35.5935   6
  -6  -5   0 591.726 33.2689  16
   6   5   0 625.877 42.5873  19
  -7  -5   0 105.703 6.59568   6
   7   5   0 100.132 8.06505  19
  -8  -5   0 1.63264 0.86847   6
  -8  -5   0 2.87012 0.69001  14
   8   5   0 1.20071 1.40496  19
  -9  -5   0 46.6916 3.30758   6
  -9  -5   0 43.3358 2.58977  14
   9   5   0 44.0266 4.43608  19
 -10  -5   0 49.4188 2.77876   4
 -10  -5   0 42.0887 3.31557  15
  10   5   0 48.4398 3.93041  17
  10   5   0 47.0417 4.84045  19
 -11  -5   0 0.42828 1.81742  20
 -11  -5   0 -2.9190 1.32260  15
 -11  -5   0 3.04222 1.06011   4
  11   5   0 2.84787 1.97763   2
  11   5   0 -0.0979 1.31825  17
  11   5   0 -0.2694 1.94769  19
 -12  -5   0 4.94612 2.27917  20
 -12  -5   0 5.46620 1.19415   4
  12   5   0 5.72623 2.24849   2
  12   5   0 3.67635 1.57892  17
 -13  -5   0 1.74909 2.53875  20
 -13  -5   0 4.81902 2.14459  18
 -13  -5   0 5.25942 1.22760   4
  13   5   0 5.09367 1.28305   9
  13   5   0 4.90327 1.87973  17
  13   5   0 6.31694 2.50637   2
 -14  -5   0 22.0234 2.99861  18
 -14  -5   0 25.4295 2.07172   4
 -14  -5   0 17.6537 3.27965  20
  14   5   0 30.7586 3.45484   2
 -15  -5   0 29.2973 3.84448  18
 -15  -5   0 30.3210 3.55779  20
  15   5   0 27.6404 2.34033  11
  15   5   0 30.0881 3.50594   2
  15   5   0 30.5455 3.66952  17
 -16  -5   0 1.87642 1.81038  18
  16   5   0 0.71335 2.38487  17
  16   5   0 1.60156 1.00203  11
  16   5   0 5.24652 2.39295   2
  17   5   0 9.99635 2.03671   2
  17   5   0 6.34251 0.81435  11
  14  -6   0 34.5744 3.45549  17
 -14   6   0 37.5078 2.73237  15
 -14   6   0 47.3341 3.50120   3
 -13   6   0 97.6834 5.53174  15
 -13   6   0 102.492 7.07285   3
 -12   6   0 39.3558 3.05792  15
 -12   6   0 30.2920 3.75422   3
 -11   6   0 11.8067 1.66506  15
 -11   6   0 10.0093 2.00194  22
 -11   6   0 15.9787 2.33350   3
 -10   6   0 119.949 7.93723  22
 -10   6   0 120.164 6.55000  15
 -10   6   0 123.653 8.49610   3
  -9   6   0 6.97399 1.56748  22
  -9   6   0 9.41066 1.83456   3
  -9   6   0 8.01012 1.34964  15
   8  -6   0 99.2761 8.02287  19
  -8   6   0 106.192 4.97879  13
  -8   6   0 101.093 7.21151   3
  -8   6   0 105.865 6.76122  22
  -8   6   0 109.827 5.60515  15
   7  -6   0 58.6397 4.49011  19
  -7   6   0 53.4999 2.94207  13
  -7   6   0 55.5534 3.25795  15
  -7   6   0 58.0213 3.94867  22
  -7   6   0 48.0570 4.17892   3
   6  -6   0 75.5803 5.53398  19
  -6   6   0 64.9471 4.54209  12
   5  -6   0 0.82567 0.72996   7
   5  -6   0 0.51875 0.73457  19
  -5   6   0 0.54297 0.79603  12
   4  -6   0 251.200 15.1688  16
   4  -6   0 267.678 19.2022  19
   4  -6   0 254.539 13.1351   7
  -4   6   0 272.892 15.2164  12
   3  -6   0 57.8294 3.23476   7
   3  -6   0 59.5905 3.75442  16
   3  -6   0 55.3037 4.52705  19
  -3   6   0 63.4274 3.68674  12
   2  -6   0 378.141 24.0631  19
   2  -6   0 283.361 20.1376   6
   2  -6   0 346.252 18.9531  16
   2  -6   0 315.356 16.3869   7
  -2   6   0 319.883 18.9107  12
   1  -6   0 145.507 9.91459   6
   1  -6   0 167.018 11.8754  19
   1  -6   0 166.994 9.39660  16
  -1   6   0 161.763 9.28474  12
   0  -6   0 3.03426 0.74345  16
   0  -6   0 2.54848 0.53680   6
   0  -6   0 3.48929 0.85865  19
   0   6   0 2.94141 0.53774   8
   0   6   0 2.22070 0.38282  12
  -1  -6   0 122.586 7.07094  16
  -1  -6   0 125.488 7.46029   6
  -1  -6   0 113.378 8.96512  19
   1   6   0 115.912 6.58980   8
  -2  -6   0 186.274 12.7961  19
  -2  -6   0 152.260 10.6216   6
  -2  -6   0 170.087 10.0121  16
   2   6   0 173.262 9.39403   8
  -3  -6   0 212.650 15.7398  19
  -3  -6   0 210.119 13.1151   6
  -3  -6   0 213.267 12.3167  16
  -4  -6   0 263.728 19.3866  19
  -4  -6   0 273.449 15.1704  16
  -4  -6   0 248.191 16.1677   6
  -5  -6   0 574.661 39.1928   6
  -5  -6   0 664.842 36.6717  16
  -5  -6   0 681.826 46.8748  19
  -6  -6   0 273.350 15.4141  16
  -6  -6   0 286.812 16.5022   6
   6   6   0 238.483 19.7164  19
  -7  -6   0 594.229 34.2829  16
  -7  -6   0 578.102 36.7126   6
   7   6   0 623.699 43.9117  19
  -8  -6   0 357.290 22.0702   6
  -9  -6   0 101.738 5.40145  14
  -9  -6   0 109.192 6.89218   6
 -10  -6   0 77.1968 3.90659   4
 -10  -6   0 72.5701 5.34502   6
  10   6   0 76.2570 5.68809  17
  10   6   0 81.0459 3.60709   9
  10   6   0 77.4696 5.62913   2
 -11  -6   0 162.613 7.88064   4
 -11  -6   0 181.257 11.7513  20
  11   6   0 158.512 10.7659   2
  11   6   0 177.246 7.57054   9
  11   6   0 192.610 12.0772  17
 -12  -6   0 46.8044 2.90830   4
 -12  -6   0 37.6270 4.81366  20
  12   6   0 50.3855 4.83285   2
 -13  -6   0 1.47522 2.38456  20
 -13  -6   0 2.94917 1.25202   4
  13   6   0 4.60912 1.10021  11
  13   6   0 6.11037 2.60524   2
  13   6   0 4.13787 2.70534  17
 -14  -6   0 3.04614 1.15156   4
 -14  -6   0 0.03470 2.54888  20
 -14  -6   0 1.34517 2.27030  18
  14   6   0 1.24230 2.57259   2
  14   6   0 3.21793 1.18125  11
  14   6   0 0.14880 2.66811  17
 -15  -6   0 21.4867 1.96942   4
 -15  -6   0 17.5642 2.79116  18
  15   6   0 21.0888 3.26568  17
  15   6   0 27.6381 3.36338   2
  15   6   0 22.0573 2.00893  11
 -16  -6   0 11.3734 2.17960  18
  16   6   0 13.2432 2.73940   2
  16   6   0 11.1089 1.14450  11
  16   6   0 10.7044 2.53475  17
 -17  -6   0 3.12083 1.47021  18
  17   6   0 2.34838 1.98265   2
 -14   7   0 7.59712 1.22250  15
 -14   7   0 8.75540 1.42409   3
 -13   7   0 5.32643 1.31791  15
 -13   7   0 6.90129 1.67357   3
 -12   7   0 32.4532 3.59075   3
 -12   7   0 32.3605 2.86534  15
 -11   7   0 100.548 6.93107  22
 -11   7   0 104.832 7.37565   3
 -11   7   0 101.761 5.72665  15
 -10   7   0 11.7034 1.96976  22
 -10   7   0 5.74184 2.00063   3
 -10   7   0 11.8368 1.62599  15
  -9   7   0 45.2628 4.30987   3
  -9   7   0 52.0698 4.17837  22
  -9   7   0 50.9637 3.43633  15
   8  -7   0 20.3439 2.67387  19
  -8   7   0 27.3990 2.19403  13
  -8   7   0 26.5147 2.39652  15
  -8   7   0 26.3936 2.99454  22
  -8   7   0 31.3661 3.10313   3
   7  -7   0 15.7492 2.14432  19
  -7   7   0 17.4082 2.41989   3
  -7   7   0 19.5797 1.97799  15
  -7   7   0 17.6616 1.44717  13
  -7   7   0 14.4435 1.80070  22
   6  -7   0 51.8015 4.37084  19
  -6   7   0 51.8392 2.86919  13
  -6   7   0 57.5233 3.89203  22
  -6   7   0 54.5593 3.19541  15
   5  -7   0 33.7324 3.01764  19
   5  -7   0 34.9973 2.31558   7
  -5   7   0 34.9159 2.56063  12
   4  -7   0 -0.7369 0.69899   7
   4  -7   0 0.60561 0.82289  19
  -4   7   0 0.88088 0.76166  12
   3  -7   0 119.979 6.33666   7
   3  -7   0 120.241 9.13256  19
   3  -7   0 123.038 7.35787  16
  -3   7   0 125.165 7.24239  12
   2  -7   0 73.6525 3.98087   7
   2  -7   0 68.9132 4.72259   6
   2  -7   0 71.2714 5.69260  19
   2  -7   0 77.4289 4.64899  16
  -2   7   0 78.2513 4.45787  12
   1  -7   0 489.108 32.2047   6
   1  -7   0 548.953 38.4595  19
   1  -7   0 537.769 30.2280  16
  -1   7   0 528.531 30.1515  12
   0  -7   0 279.681 17.6111   6
   0  -7   0 297.015 16.5843  16
   0  -7   0 286.470 21.0656  19
   0   7   0 281.528 15.5589   8
  -1  -7   0 47.0277 2.96027  16
  -1  -7   0 42.7289 2.94528   6
  -1  -7   0 46.0935 3.70077  19
   1   7   0 39.6173 2.64705   8
  -2  -7   0 84.5888 5.13513  16
  -2  -7   0 75.7102 5.33839   6
  -2  -7   0 94.6712 6.57296  19
   2   7   0 80.7531 4.75246   8
  -3  -7   0 1492.14 103.335  19
  -3  -7   0 1480.98 80.9914  16
  -3  -7   0 1308.00 86.5792   6
   3   7   0 1393.03 76.4098   8
  -4  -7   0 334.909 19.1234  16
  -4  -7   0 302.681 20.3834   6
  -4  -7   0 355.682 24.4555  19
  -5  -7   0 112.212 8.72748  19
  -5  -7   0 111.194 7.19668   6
  -5  -7   0 114.046 6.76969  16
  -6  -7   0 785.161 43.8441  16
  -6  -7   0 746.132 46.8928   6
  -7  -7   0 22.5188 2.10693   6
  -7  -7   0 17.4853 1.93274  16
  -8  -7   0 272.735 16.9638   6
  -9  -7   0 207.279 13.0380   6
 -10  -7   0 116.217 5.50656   4
 -10  -7   0 115.939 7.67729   6
  10   7   0 114.111 5.65807  11
  10   7   0 126.190 8.58258  17
  10   7   0 112.492 7.68552   2
 -11  -7   0 124.040 5.87737   4
  11   7   0 121.977 9.19070  17
  11   7   0 125.843 8.30758   2
  11   7   0 125.494 6.04445  11
 -12  -7   0 87.3994 4.71174   4
  12   7   0 88.5570 6.97853   2
  12   7   0 102.351 4.77557  11
 -13  -7   0 21.3688 1.80494   4
  13   7   0 19.4294 3.22893   2
  13   7   0 18.8137 1.97700  11
 -14  -7   0 -0.4912 2.48752  20
 -14  -7   0 -0.5282 1.17491   4
 -14  -7   0 0.66251 2.29023  18
  14   7   0 1.90067 2.75159   2
  14   7   0 0.00635 1.07989  11
  14   7   0 6.72758 2.67392  17
 -15  -7   0 -0.1740 2.22868  18
 -15  -7   0 0.50581 1.11645   4
  15   7   0 -0.9279 0.98168  11
  15   7   0 0.88336 2.67577   2
 -16  -7   0 35.9562 4.03597  18
  16   7   0 54.3693 4.86494   2
 -17  -7   0 3.56249 1.56873  18
  17   7   0 3.56057 2.06371   2
 -13   8   0 5.33714 1.14314  15
 -13   8   0 4.89451 1.40773   3
 -12   8   0 1.33469 1.29632  15
 -12   8   0 -0.9576 1.54617   3
 -11   8   0 0.68992 1.70590   3
 -11   8   0 1.59558 1.34172  15
 -11   8   0 -1.0647 1.66945  22
 -10   8   0 27.6201 2.75324  15
 -10   8   0 26.2307 3.56821  22
 -10   8   0 29.4433 3.60368   3
  -9   8   0 73.7902 5.85498   3
  -9   8   0 78.2119 5.56327  22
  -9   8   0 77.0342 4.60373  15
  -8   8   0 21.6623 2.40053  22
  -8   8   0 23.3827 2.44385  15
  -8   8   0 22.0322 3.01934   3
   7  -8   0 40.2021 3.64212  19
  -7   8   0 39.6136 3.66916   3
  -7   8   0 42.7699 2.87375  15
  -7   8   0 39.6789 2.67332  13
  -7   8   0 42.6804 3.56328  22
   6  -8   0 4.55761 1.14361  19
  -6   8   0 5.22760 1.32443  22
  -6   8   0 3.75275 1.06591  15
  -6   8   0 2.45331 1.25131   3
  -6   8   0 3.90096 1.01351  13
  -6   8   0 1.86326 1.09255   1
   5  -8   0 8.17530 1.16820   7
   5  -8   0 9.61831 1.38210  19
  -5   8   0 6.66816 1.04659  13
  -5   8   0 8.09442 1.13418  15
  -5   8   0 7.66776 1.37108  22
   4  -8   0 10.2131 1.75043  19
   4  -8   0 12.5069 1.25558   7
   3  -8   0 12.3213 1.47758  16
   3  -8   0 14.7700 1.75053  19
   3  -8   0 10.2680 1.21987   7
   2  -8   0 3.54272 0.90991   7
   2  -8   0 3.45206 1.02331  19
   2  -8   0 3.48063 1.02676  16
   1  -8   0 65.9426 3.57932   7
   1  -8   0 58.7267 4.19461   6
   1  -8   0 65.7828 4.19369  16
   1  -8   0 67.2573 5.15542  19
   0  -8   0 133.701 7.91555  16
   0  -8   0 129.245 9.97814  19
   0  -8   0 129.581 8.28326   6
   0   8   0 134.940 7.35742   8
  -1  -8   0 4.18411 0.80617   6
  -1  -8   0 4.32769 0.99892  16
  -1  -8   0 6.55099 1.30792  19
   1   8   0 4.20097 0.78089   8
  -2  -8   0 1030.28 58.2996  16
  -2  -8   0 986.147 62.2807   6
  -2  -8   0 1039.01 74.3589  19
   2   8   0 1020.48 54.9700   8
  -3  -8   0 237.485 15.0287  16
  -3  -8   0 281.087 16.0283   6
   3   8   0 255.892 14.1299   8
  -4  -8   0 565.652 41.3036  19
  -4  -8   0 568.822 34.5452   6
  -4  -8   0 568.349 32.3494  16
   4   8   0 547.984 30.4745   8
  -5  -8   0 3.93929 1.01342   6
  -5  -8   0 3.91399 1.02138  16
  -5  -8   0 4.23747 1.40950  19
  -6  -8   0 176.029 10.2468  16
  -6  -8   0 170.220 10.9200   6
  -7  -8   0 386.500 22.1486  16
  -7  -8   0 379.920 23.6851   6
  -8  -8   0 22.5875 2.44353   6
  -9  -8   0 46.1468 3.02182   4
  -9  -8   0 51.9546 3.72156   6
   9   8   0 38.4145 4.21707   2
 -10  -8   0 145.613 6.69707   4
 -10  -8   0 147.894 9.39535   6
  10   8   0 141.860 9.25702   2
  10   8   0 149.418 10.3519  17
  10   8   0 139.318 6.88624  11
 -11  -8   0 37.9778 2.92697   4
  11   8   0 41.6110 2.53865  11
  11   8   0 40.0342 4.67066   2
  11   8   0 55.3714 4.85478  17
 -12  -8   0 201.989 8.68905   4
  12   8   0 186.459 9.07290  11
  12   8   0 211.518 12.0520   2
  12   8   0 171.348 13.5748  17
 -13  -8   0 95.0156 5.00697   4
  13   8   0 105.356 8.23732  17
  13   8   0 98.6190 7.45514   2
  13   8   0 96.6374 4.94582  11
 -14  -8   0 3.89129 1.34152   4
  14   8   0 2.19945 2.66906  17
  14   8   0 6.71303 2.87763   2
  14   8   0 1.13061 1.00602  11
 -15  -8   0 16.3985 1.58164   4
 -15  -8   0 20.1561 2.79721  18
  15   8   0 16.1946 3.18983   2
 -16  -8   0 0.92544 2.06331  18
 -16  -8   0 -0.2056 0.94033   4
  16   8   0 0.17898 2.47480   2
 -17  -8   0 30.1714 3.06435  18
  17   8   0 42.7407 3.88977   2
 -12   9   0 -0.5151 1.35981   3
 -12   9   0 0.08743 1.10574  15
 -11   9   0 5.04327 1.65634  22
 -11   9   0 4.86533 1.69715   3
 -11   9   0 4.19273 1.32540  15
 -10   9   0 1.56215 1.33717  15
 -10   9   0 2.73778 1.71241  22
 -10   9   0 2.12843 1.64415   3
  -9   9   0 0.03724 1.71581  22
  -9   9   0 3.06178 1.39796  15
  -9   9   0 -0.3850 1.72493   3
  -8   9   0 47.0548 4.48817   3
  -8   9   0 55.7869 3.61402  15
  -8   9   0 59.6975 4.68088  22
  -7   9   0 62.1398 5.14880   3
  -7   9   0 75.6646 4.15243  15
  -7   9   0 72.7663 5.12686  22
  -7   9   0 61.8727 4.80293   1
   6  -9   0 2.29948 1.16148  19
  -6   9   0 3.13911 1.14338  15
  -6   9   0 1.09269 1.09241  13
  -6   9   0 1.74862 1.18973   1
  -6   9   0 1.63235 1.30877   3
  -6   9   0 2.82249 1.44645  22
   5  -9   0 25.8199 2.27191   7
   5  -9   0 28.2807 2.79585  19
  -5   9   0 26.5405 2.10050  13
  -5   9   0 28.4015 2.30041  15
  -5   9   0 29.0314 2.74530   3
  -5   9   0 30.0707 2.97960  22
  -5   9   0 26.6761 2.65957   1
   4  -9   0 7.05111 1.24889   7
   4  -9   0 13.3981 1.93230  19
  -4   9   0 12.6954 1.58154  22
  -4   9   0 8.56815 1.13959  13
  -4   9   0 11.6855 1.27716  15
   3  -9   0 142.120 7.65411   7
   3  -9   0 150.228 11.0484  19
   2  -9   0 144.770 10.7248  19
   2  -9   0 141.194 8.58987  16
   2  -9   0 137.941 7.38932   7
   1  -9   0 32.4204 2.62807   6
   1  -9   0 36.4448 2.39466   7
   1  -9   0 37.5169 2.87051  16
   1  -9   0 36.4652 3.34196  19
   0  -9   0 86.1178 5.45563  16
   0  -9   0 87.4262 6.82222  19
   0  -9   0 76.7062 5.55384   6
   0   9   0 93.2868 5.00495   8
  -1  -9   0 11.5612 1.48604   6
  -1  -9   0 16.3818 1.66850  16
  -1  -9   0 12.4249 1.78652  19
   1   9   0 10.3507 1.16049   8
  -2  -9   0 153.378 9.19095  16
  -2  -9   0 160.106 9.67992   6
  -2  -9   0 142.725 11.6530  19
   2   9   0 156.534 8.56089   8
  -3  -9   0 351.704 25.4856  19
  -3  -9   0 334.525 21.2524   6
  -3  -9   0 339.301 19.9623  16
   3   9   0 350.179 18.7713   8
  -4  -9   0 4.93933 1.53518  19
  -4  -9   0 2.60645 1.16025  16
  -4  -9   0 3.53188 1.03253   6
   4   9   0 4.63230 0.95246   8
  -5  -9   0 33.4862 2.54049   6
  -5  -9   0 22.5582 2.43172  16
   5   9   0 26.4528 2.28659   8
  -6  -9   0 30.5267 2.71749  16
  -6  -9   0 35.5235 2.85839   6
  -7  -9   0 271.475 16.4479   6
  -7  -9   0 254.771 15.3855  16
  -8  -9   0 70.3283 5.02560   6
  -9  -9   0 201.771 11.8678   2
  -9  -9   0 206.447 9.17959   4
  -9  -9   0 223.003 13.0687   6
   9   9   0 207.089 9.54823   4
   9   9   0 187.437 12.3024   2
 -10  -9   0 40.2197 3.66876   6
 -10  -9   0 43.1886 2.80584   4
  10   9   0 43.9682 4.51963   2
 -11  -9   0 0.54496 1.22177   4
 -11  -9   0 0.84050 1.43740   6
  11   9   0 -0.3493 2.25785   2
 -12  -9   0 181.471 8.40559   4
  12   9   0 187.250 11.6437   2
 -13  -9   0 168.693 7.67635   4
  13   9   0 161.564 10.6932   2
 -14  -9   0 57.0050 3.49972   4
  14   9   0 53.8735 5.74097   2
 -15  -9   0 0.36540 2.32677  18
 -15  -9   0 -1.4246 1.22170   4
  15   9   0 0.42164 2.61924   2
 -16  -9   0 49.1079 4.17746  18
 -16  -9   0 41.8400 2.63429   4
  16   9   0 45.0303 4.89608   2
 -17  -9   0 4.52327 1.60667  18
  17   9   0 11.1436 2.20097   2
 -12  10   0 2.52554 0.95288  15
 -11  10   0 7.94871 1.55017  22
 -11  10   0 5.10086 1.53568   3
 -11  10   0 6.08619 1.26310  15
 -10  10   0 5.78839 1.74187  22
 -10  10   0 3.52709 1.62713   3
 -10  10   0 3.95372 1.35626  15
  -9  10   0 30.6730 3.28842   3
  -9  10   0 25.7073 2.57884  15
  -9  10   0 21.4600 2.57550  22
  -8  10   0 32.9728 2.93860  15
  -8  10   0 24.8590 3.38735   3
  -8  10   0 33.1497 3.79188  22
  -7  10   0 27.0060 2.74543   1
  -7  10   0 28.1377 3.09280   3
  -7  10   0 26.0469 2.67201  15
  -7  10   0 20.0587 2.57948  22
  -6  10   0 136.591 6.96623  15
  -6  10   0 124.245 8.81196   3
  -6  10   0 130.363 8.47536  22
  -6  10   0 131.913 8.53994   1
   5 -10   0 2.63418 1.20500  19
  -5  10   0 3.30547 1.17393  15
  -5  10   0 3.95911 1.56628  22
  -5  10   0 0.61852 1.20666   1
  -5  10   0 1.13479 1.10410  13
   4 -10   0 5.05363 1.39334  19
   4 -10   0 5.75202 1.23030   7
  -4  10   0 6.18242 1.50558  22
  -4  10   0 5.22713 1.12154  13
  -4  10   0 5.98884 1.32583   1
  -4  10   0 7.71359 1.24406  15
   3 -10   0 61.4194 5.03829  19
   3 -10   0 59.3010 3.65796   7
  -3  10   0 66.0547 3.61989  15
  -3  10   0 53.2972 4.26813   1
  -3  10   0 60.7996 3.17939  13
  -3  10   0 60.3698 4.42592  22
   2 -10   0 500.197 37.8303  19
   2 -10   0 527.942 25.8284   7
   2 -10   0 500.258 29.8307  16
  -2  10   0 543.359 22.3674  13
  -2  10   0 505.593 30.3849  22
   1 -10   0 191.465 9.62794   7
   1 -10   0 179.350 14.0110  19
   1 -10   0 186.811 11.1552  16
   0 -10   0 8.91065 1.71267  19
   0 -10   0 10.9688 1.58249  16
   0 -10   0 8.50652 1.21873   6
   0 -10   0 9.48393 1.24964   7
  -1 -10   0 1.51191 0.91976   6
  -1 -10   0 2.80926 1.19482  16
  -1 -10   0 4.17061 1.55835  19
   1  10   0 7.01241 1.06550   8
  -2 -10   0 146.710 12.0791  19
  -2 -10   0 165.991 10.0095   6
  -2 -10   0 160.428 9.53305  16
   2  10   0 157.076 8.84843   8
  -3 -10   0 203.853 11.8521  16
  -3 -10   0 195.548 15.0754  19
  -3 -10   0 196.864 12.5052   6
   3  10   0 198.989 11.0717   8
  -4 -10   0 238.981 14.3816  16
  -4 -10   0 228.083 18.3711  19
  -4 -10   0 256.617 15.2913   6
   4  10   0 252.884 13.5169   8
  -5 -10   0 55.3107 3.77838   6
  -5 -10   0 41.5397 3.61301  16
   5  10   0 51.5200 3.40230   8
  -6 -10   0 14.2901 1.77626   6
  -6 -10   0 14.2437 1.74806  16
   6  10   0 14.3871 1.57056   8
  -7 -10   0 233.512 13.6829   6
  -7 -10   0 199.078 12.7863  16
  -8 -10   0 94.3546 6.19616   2
  -8 -10   0 114.576 6.87636   6
  -8 -10   0 100.980 4.90720   4
   8  10   0 95.9295 5.19895   4
   8  10   0 92.3150 6.80870   2
  -9 -10   0 14.1656 1.49372   4
  -9 -10   0 15.6540 2.03351   6
  -9 -10   0 12.9402 1.77678   2
   9  10   0 11.1774 2.38087   2
   9  10   0 10.6120 1.84540   4
 -10 -10   0 32.0793 3.24967   6
 -10 -10   0 26.8847 3.00067   2
 -10 -10   0 30.7278 2.49541   4
  10  10   0 30.3972 2.51766   4
  10  10   0 27.9796 3.29612   2
 -11 -10   0 4.71278 1.44495   4
 -11 -10   0 5.25886 1.71303   6
  11  10   0 8.52117 2.62927   2
 -12 -10   0 36.5364 3.01402   4
  12  10   0 34.8265 3.87073   2
 -13 -10   0 31.9784 2.88139   4
  13  10   0 36.5281 4.00694   2
 -14 -10   0 27.6930 2.66865   4
  14  10   0 26.9389 3.57995   2
 -15 -10   0 12.4433 1.54065   4
 -15 -10   0 11.4075 2.58024  18
  15  10   0 14.5336 3.03319   2
 -16 -10   0 9.73682 1.21659   4
 -16 -10   0 5.69200 2.07768  18
  16  10   0 10.8188 2.62262   2
 -17 -10   0 33.0131 3.02108  18
  17  10   0 33.1134 3.64104   2
 -11  11   0 -0.1500 0.95968  15
 -10  11   0 10.5964 1.42227  15
 -10  11   0 10.4308 1.76823  22
 -10  11   0 10.2483 1.67473   3
  -9  11   0 54.2006 4.70405  22
  -9  11   0 59.3350 3.74418  15
  -9  11   0 64.1231 4.69871   3
  -8  11   0 15.2578 2.31130  22
  -8  11   0 18.4200 1.87652  15
  -8  11   0 21.1895 2.84569   3
  -7  11   0 63.6949 3.87004  15
  -7  11   0 48.0495 4.31680   1
  -7  11   0 67.4104 5.01470  22
  -6  11   0 31.3197 3.68013  22
  -6  11   0 29.8523 3.05635   1
  -6  11   0 30.2778 2.86926  15
  -5  11   0 74.5522 5.59943   1
  -5  11   0 80.8844 4.65057  15
  -5  11   0 83.8564 5.72972  22
   4 -11   0 25.3957 3.27941  19
  -4  11   0 35.8939 2.78604  15
  -4  11   0 37.3621 3.13626   1
  -4  11   0 30.9928 3.41162  22
   3 -11   0 96.3063 7.68059  19
   3 -11   0 95.3529 5.45156   7
  -3  11   0 95.7336 4.69957  13
  -3  11   0 98.4049 6.47531  22
  -3  11   0 100.986 5.31661  15
  -3  11   0 90.2686 6.48657   1
   2 -11   0 91.2968 5.02639   7
   2 -11   0 80.6763 7.07072  19
  -2  11   0 88.7279 4.87367  15
  -2  11   0 91.8407 4.36461  13
  -2  11   0 89.0989 5.97022   1
  -2  11   0 85.1471 5.97932  22
   1 -11   0 300.368 15.4620   7
   1 -11   0 316.797 22.6756  19
   1 -11   0 301.690 17.9134  16
  -1  11   0 307.861 13.3041  13
  -1  11   0 275.492 18.7942   1
  -1  11   0 314.683 15.1149  15
  -1  11   0 310.633 18.1612  22
   0 -11   0 64.1907 4.90606   6
   0 -11   0 71.8587 4.24679   7
   0 -11   0 78.4950 6.18364  19
   0 -11   0 69.4971 4.98755  16
   0  11   0 78.4343 5.10224  22
  -1 -11   0 28.3379 2.97092  16
  -1 -11   0 34.3987 2.73041   6
  -1 -11   0 24.6014 3.53333  19
  -1 -11   0 32.2530 2.39099   7
   1  11   0 31.0635 2.57372   8
  -2 -11   0 236.747 11.8855   7
  -2 -11   0 236.977 14.6079   6
  -2 -11   0 226.632 17.5830  19
  -2 -11   0 231.896 13.8481  16
   2  11   0 231.211 12.9102   8
  -3 -11   0 270.278 16.1880   6
  -3 -11   0 260.478 15.2844  16
  -3 -11   0 253.350 19.4801  19
   3  11   0 249.709 14.2794   8
  -4 -11   0 88.2721 5.68480  16
  -4 -11   0 93.0100 7.33315  19
  -4 -11   0 80.8241 5.84697   6
   4  11   0 83.0926 5.26292   8
  -5 -11   0 307.192 18.6008   6
  -5 -11   0 289.772 17.4740  16
   5  11   0 295.792 16.4383   8
  -6 -11   0 38.2224 3.59490  16
  -6 -11   0 48.9511 3.77280   6
  -6 -11   0 47.0112 3.54336   2
   6  11   0 51.5925 3.24936   4
   6  11   0 48.0312 3.47310   8
  -7 -11   0 129.776 8.21614   6
  -7 -11   0 123.501 7.50479   2
   7  11   0 120.853 6.17299   4
   7  11   0 120.825 7.33842   8
  -8 -11   0 90.1357 6.00211   6
  -8 -11   0 83.3777 5.47228   2
  -8 -11   0 79.6964 4.33608   4
   8  11   0 86.3021 5.40972   8
   8  11   0 81.7116 4.67476   4
   8  11   0 77.9811 6.03121   2
  -9 -11   0 33.0842 3.39170   6
  -9 -11   0 28.3159 3.13371   2
  -9 -11   0 31.5813 2.70913   4
   9  11   0 32.7794 2.62486   4
   9  11   0 33.3169 3.39432   2
 -10 -11   0 4.99315 1.68549   2
 -10 -11   0 6.28342 1.45739   4
 -10 -11   0 5.43747 1.78503   6
  10  11   0 5.91562 2.43836   2
  10  11   0 6.26711 1.94790   4
 -11 -11   0 47.2487 3.16269   4
 -11 -11   0 37.1194 3.82388   6
  11  11   0 41.7834 3.90734   4
  11  11   0 43.0512 4.77961   2
 -12 -11   0 169.981 8.03284   4
  12  11   0 180.223 11.1801   2
 -13 -11   0 12.5683 1.73082   4
  13  11   0 13.5117 3.12719   2
 -14 -11   0 0.94976 1.39947   4
  14  11   0 2.59070 2.81318   2
 -15 -11   0 0.73686 2.24266  18
 -15 -11   0 0.27927 1.28433   4
  15  11   0 0.48981 2.59450   2
 -16 -11   0 -0.3260 0.99037   4
 -16 -11   0 1.06075 1.83314  18
  16  11   0 -1.2165 2.23468   2
 -10  12   0 12.9714 1.70037  22
 -10  12   0 14.2347 1.36049  15
  -9  12   0 0.93628 1.19567  15
  -9  12   0 -0.4010 1.54399  22
  -8  12   0 13.0970 1.65713  15
  -8  12   0 14.2309 2.12547  22
  -7  12   0 3.37472 1.39928  15
  -7  12   0 2.33034 1.95311  22
  -7  12   0 1.82981 1.33383   1
  -6  12   0 58.6176 4.59585   1
  -6  12   0 61.9315 5.01224  22
  -6  12   0 62.6505 3.99953  15
  -5  12   0 121.857 8.06301   1
  -5  12   0 116.998 8.06416  22
  -5  12   0 123.344 6.63355  15
  -4  12   0 9.92713 1.71335   1
  -4  12   0 8.52641 1.98684  22
  -4  12   0 8.45398 1.52482  15
  -3  12   0 1.02371 1.29058  15
  -3  12   0 -0.2786 1.37006   1
  -3  12   0 1.23749 1.66637  22
   2 -12   0 96.7263 8.61342  19
  -2  12   0 110.269 7.28088  22
  -2  12   0 110.356 7.26094   1
  -2  12   0 117.858 5.98239  15
   1 -12   0 17.0718 2.49091  19
   1 -12   0 19.2257 1.94386   7
  -1  12   0 19.9022 2.20281  22
  -1  12   0 13.6948 1.90392   1
  -1  12   0 19.9418 1.74620  15
   0 -12   0 117.133 9.19107  19
   0 -12   0 112.230 6.27261   7
   0  12   0 117.109 6.14764  15
   0  12   0 121.262 7.43659  22
   0  12   0 101.967 7.43684   1
  -1 -12   0 1.74827 1.76802  19
  -1 -12   0 -0.0560 1.12543   7
  -1 -12   0 0.54903 1.15594   6
   1  12   0 2.49389 1.44668  22
   1  12   0 -0.7050 1.03446   4
   1  12   0 0.82372 1.19953  15
   1  12   0 1.90991 1.14020   1
  -2 -12   0 40.6560 3.61916  17
  -2 -12   0 44.1942 2.95451   7
  -2 -12   0 44.0945 3.42740   6
  -2 -12   0 40.6932 4.38886  19
   2  12   0 40.4792 3.22275   8
   2  12   0 38.3771 3.26075   1
   2  12   0 36.3953 3.60459  22
   2  12   0 41.8068 3.00509  15
   2  12   0 43.7307 2.80611   4
  -3 -12   0 328.114 19.8935   6
  -3 -12   0 317.484 16.1296   7
  -3 -12   0 316.889 21.3711  17
  -3 -12   0 283.856 18.0824   2
  -3 -12   0 313.084 23.9181  19
   3  12   0 319.650 13.9679   4
   3  12   0 338.837 15.8958  15
   3  12   0 322.219 19.0677  22
   3  12   0 328.791 17.5888   8
  -4 -12   0 833.445 46.5217   2
  -4 -12   0 827.469 41.4859   7
  -4 -12   0 890.768 51.2858   6
  -4 -12   0 770.509 61.2608  19
  -4 -12   0 846.988 55.2549  17
   4  12   0 852.646 35.6221   4
   4  12   0 804.343 48.9181  22
   4  12   0 850.866 45.2442   8
  -5 -12   0 32.4169 3.17592   6
  -5 -12   0 32.6934 3.27806  17
   5  12   0 31.0178 2.39741   4
   5  12   0 33.1171 3.00684   8
  -6 -12   0 25.6750 2.89952  17
  -6 -12   0 29.2081 3.04162   6
  -6 -12   0 24.9170 2.84470   2
   6  12   0 28.8761 2.92660   8
   6  12   0 28.1474 2.72144   4
  -7 -12   0 256.079 15.8034   6
  -7 -12   0 238.131 14.3504   2
   7  12   0 259.064 14.0112   8
   7  12   0 244.334 11.2490   4
  -8 -12   0 196.124 12.4201   6
  -8 -12   0 199.316 11.3014   2
   8  12   0 194.601 9.04673   4
   8  12   0 182.545 11.7023   2
   8  12   0 187.937 11.0257   8
  -9 -12   0 108.312 5.47845   4
  -9 -12   0 111.002 7.10487   2
  -9 -12   0 117.497 7.75539   6
   9  12   0 102.125 7.63176   2
   9  12   0 118.806 7.01915   8
   9  12   0 117.241 6.08793   4
 -10 -12   0 8.63815 1.48871   4
 -10 -12   0 8.85712 1.88053   2
 -10 -12   0 7.14280 1.94444   6
  10  12   0 7.66254 2.61282   2
  10  12   0 7.51621 1.89766   8
  10  12   0 9.19329 2.13990   4
 -11 -12   0 148.272 8.52076   2
 -11 -12   0 143.209 6.61823   4
 -11 -12   0 122.961 9.22886   6
  11  12   0 130.118 8.46618   8
  11  12   0 152.926 9.32519   2
  11  12   0 141.813 7.17467   4
 -12 -12   0 5.59096 1.57517   4
  12  12   0 4.06572 2.13223   4
  12  12   0 7.85068 2.87081   2
 -13 -12   0 82.2541 4.53516   4
  13  12   0 88.2746 6.83655   2
 -14 -12   0 2.22656 1.43148   4
  14  12   0 4.22051 2.72333   2
 -15 -12   0 3.80110 1.26823   4
 -15 -12   0 4.15416 2.18693  18
  15  12   0 3.84173 2.55127   2
 -16 -12   0 0.22458 0.93788   4
 -16 -12   0 2.12784 1.72177  18
  16  12   0 0.80831 2.03659   2
  -9  13   0 26.8995 2.84694  22
  -9  13   0 27.1007 2.17799  15
  -8  13   0 8.18895 1.37527  15
  -8  13   0 6.16373 1.79371  22
  -7  13   0 25.1263 2.66225   1
  -7  13   0 28.2270 2.68535  15
  -7  13   0 30.0791 3.52238  22
  -6  13   0 7.37258 2.08564  22
  -6  13   0 4.52741 1.49169   1
  -6  13   0 5.18669 1.49657  15
  -5  13   0 2.85713 1.52266  15
  -5  13   0 4.72668 2.06533  22
  -5  13   0 4.58927 1.54757   1
  -4  13   0 52.0751 4.86494   1
  -4  13   0 74.6357 5.36207  22
  -4  13   0 69.9389 4.20755  15
  -3  13   0 105.056 5.91232  15
  -3  13   0 113.081 7.20823   1
  -3  13   0 94.6138 7.21176  22
  -2  13   0 76.9638 6.08702  22
  -2  13   0 80.9444 4.86247  15
  -2  13   0 86.7821 5.87978   1
  -1  13   0 14.2671 1.89502   1
  -1  13   0 12.0773 2.17271  22
  -1  13   0 14.4859 1.69924  15
   0 -13   0 6.65492 2.00107  19
   0  13   0 7.05186 1.75326  22
   0  13   0 6.90595 1.47847  15
   0  13   0 4.31605 1.50304   1
  -1 -13   0 39.8585 4.44181  19
  -1 -13   0 39.0239 3.00820   7
  -1 -13   0 41.1407 3.71014  17
  -1 -13   0 37.6626 3.51837   6
   1  13   0 33.6175 2.60481   4
   1  13   0 46.7228 3.76254  22
   1  13   0 42.0277 3.12196  15
   1  13   0 37.1255 3.42355   1
  -2 -13   0 0.82341 1.73055  19
  -2 -13   0 -0.0859 1.30372   6
  -2 -13   0 1.72209 1.33149  17
  -2 -13   0 -1.1151 1.17990   2
  -2 -13   0 -0.0949 1.18260   7
   2  13   0 -0.8654 1.48141  22
   2  13   0 0.27273 1.25439   4
   2  13   0 1.47004 1.39008  15
   2  13   0 0.49440 1.20927   1
   2  13   0 -1.3735 1.30968   8
  -3 -13   0 86.5655 8.27390  19
  -3 -13   0 101.012 5.56212   7
  -3 -13   0 101.520 7.23490  17
  -3 -13   0 97.9420 6.23068   2
  -3 -13   0 110.351 6.84452   6
   3  13   0 100.087 6.14167   8
   3  13   0 100.294 5.61484  15
   3  13   0 96.8996 6.55307   1
   3  13   0 104.167 5.01389   4
   3  13   0 91.8212 6.64240  22
  -4 -13   0 233.927 12.5036   7
  -4 -13   0 240.702 14.0771   2
  -4 -13   0 252.222 15.4717   6
  -4 -13   0 244.160 16.5568  17
   4  13   0 237.326 14.7784  22
   4  13   0 244.613 10.9638   4
   4  13   0 243.757 13.6880   8
   4  13   0 257.001 12.4191  15
  -5 -13   0 369.636 21.5333   2
  -5 -13   0 388.458 23.7226   6
  -5 -13   0 386.023 25.4579  17
   5  13   0 375.594 16.6284   4
   5  13   0 381.884 20.9472   8
  -6 -13   0 5.81729 1.51892  17
  -6 -13   0 8.39079 1.66473   2
  -6 -13   0 9.03017 1.84129   6
   6  13   0 8.76056 1.73584   8
   6  13   0 4.78531 1.70111   4
  -7 -13   0 68.2796 4.73735   2
  -7 -13   0 65.8607 5.10022   6
   7  13   0 62.9709 4.67338   8
   7  13   0 64.3554 4.26937   4
  -8 -13   0 97.6754 6.88051   6
  -8 -13   0 98.4635 6.36963   2
   8  13   0 93.5071 5.45044   4
   8  13   0 95.9978 6.22612   8
  -9 -13   0 114.034 8.05104   6
  -9 -13   0 125.307 7.45539   2
  -9 -13   0 113.765 5.69428   4
   9  13   0 119.161 6.21077   4
   9  13   0 114.337 7.24920   8
 -10 -13   0 241.242 10.6160   4
 -10 -13   0 236.480 15.1400   6
 -10 -13   0 243.491 13.7829   2
  10  13   0 233.863 14.2754   2
  10  13   0 227.606 13.4528   8
  10  13   0 238.371 10.9534   4
 -11 -13   0 25.6125 2.13328   4
 -11 -13   0 26.4766 3.31324   2
  11  13   0 25.7770 3.42198   2
  11  13   0 25.9831 2.69728   4
 -12 -13   0 88.7453 4.65510   4
  12  13   0 86.5536 6.76687   2
  12  13   0 81.9903 5.20049   4
 -13 -13   0 17.1160 1.77541   4
  13  13   0 13.1746 2.29996   4
  13  13   0 19.9908 3.19357   2
 -14 -13   0 126.652 6.04930   4
  14  13   0 129.649 8.53307   2
 -15 -13   0 10.0591 2.23515  18
 -15 -13   0 13.7727 1.41588   4
  15  13   0 11.4600 2.48202   2
 -16 -13   0 5.46145 0.95536   4
 -16 -13   0 2.27649 1.54934  18
  16  13   0 3.93959 1.92862   2
  -8  14   0 20.3555 1.92419  15
  -8  14   0 16.5553 1.98175  22
  -7  14   0 0.17327 1.24476  15
  -7  14   0 0.05168 1.61095  22
  -7  14   0 0.00421 1.12282   1
  -6  14   0 24.6046 2.55417  15
  -6  14   0 24.9910 2.64232   1
  -6  14   0 22.0424 2.62024  22
  -5  14   0 2.01057 1.46060  15
  -5  14   0 1.36288 1.89210  22
  -5  14   0 1.56194 1.44128   1
  -4  14   0 36.2898 3.51354   1
  -4  14   0 39.4677 4.14744  22
  -4  14   0 32.6583 3.07746  15
  -3  14   0 23.1796 2.14278  15
  -3  14   0 18.1955 2.28872   1
  -3  14   0 21.6709 2.69632  22
  -2  14   0 42.0620 3.27411  15
  -2  14   0 40.2484 4.22467  22
  -2  14   0 33.5525 3.58766   1
  -1  14   0 46.6912 3.53635  15
  -1  14   0 36.1846 3.91705   1
  -1  14   0 55.5393 4.60649  22
   0 -14   0 6.71898 1.69340  17
   0  14   0 6.76594 2.07267  22
   0  14   0 10.2072 1.67111  15
  -1 -14   0 13.5096 1.85873  17
   1  14   0 11.1532 2.02028  22
   1  14   0 10.9792 1.72792  15
   1  14   0 7.79414 1.73810   1
  -2 -14   0 0.18600 1.51726   6
  -2 -14   0 0.65759 1.35231   2
  -2 -14   0 0.94446 1.47557  17
   2  14   0 0.13741 1.66396  22
   2  14   0 -0.2143 1.29867   4
   2  14   0 -0.9255 1.34728   1
   2  14   0 0.27066 1.47580  15
  -3 -14   0 20.7834 2.27137   6
  -3 -14   0 14.5245 2.06782  17
  -3 -14   0 17.6473 2.04226   2
   3  14   0 16.7180 1.83594   4
   3  14   0 15.9860 1.97838  15
   3  14   0 13.9022 1.95804   8
   3  14   0 12.5368 2.14129  22
   3  14   0 19.1208 2.46550   1
  -4 -14   0 75.3788 5.75989  17
  -4 -14   0 77.0908 5.45906   6
  -4 -14   0 72.1988 4.98196   2
   4  14   0 63.9395 4.91680   8
   4  14   0 73.9287 4.66833  15
   4  14   0 77.1636 4.27611   4
   4  14   0 70.0286 5.40481  22
  -5 -14   0 88.4568 6.15009   2
  -5 -14   0 96.9648 6.78295   6
  -5 -14   0 94.9371 7.05310  17
   5  14   0 89.8119 6.02916   8
   5  14   0 98.8872 5.17737   4
   5  14   0 103.752 5.67992  15
  -6 -14   0 18.7643 2.40420   6
  -6 -14   0 21.5417 2.93951  17
  -6 -14   0 16.9526 2.20947   2
   6  14   0 18.3359 2.15548   4
   6  14   0 17.8494 2.15243   8
  -7 -14   0 -0.4199 1.76830   6
  -7 -14   0 -0.8961 1.62057   2
   7  14   0 1.17328 1.57894   8
   7  14   0 2.30621 1.83245   4
  -8 -14   0 30.0535 3.32898   2
  -8 -14   0 28.4839 3.38923   6
   8  14   0 20.8674 2.46855   8
   8  14   0 26.5162 2.55837   4
  -9 -14   0 98.5349 6.56457   2
   9  14   0 100.689 5.62759   4
 -10 -14   0 107.038 6.76109   2
 -10 -14   0 99.5370 5.20880   4
  10  14   0 99.0429 5.78180   4
 -11 -14   0 30.9340 2.71358   4
 -11 -14   0 28.8551 3.37423   2
  11  14   0 30.2364 3.46613   2
  11  14   0 28.9822 2.81501   4
 -12 -14   0 -0.0309 1.44205   4
  12  14   0 0.57118 2.48569   2
  12  14   0 1.26643 2.12893   4
 -13 -14   0 84.5483 4.53774   4
  13  14   0 92.2739 5.17698   4
  13  14   0 89.9834 6.54258   2
 -14 -14   0 148.180 6.81976   4
  14  14   0 150.046 9.33746   2
  14  14   0 147.729 7.25585   4
 -15 -14   0 13.1122 2.00393  18
 -15 -14   0 10.5567 1.27251   4
  15  14   0 8.91172 2.18044   2
  -7  15   0 6.50629 1.16701  15
  -7  15   0 5.47935 1.51738  22
  -7  15   0 5.08473 1.04388   1
  -6  15   0 10.7872 1.49255   1
  -6  15   0 8.46478 1.87342  22
  -6  15   0 13.0204 1.51245  15
  -5  15   0 1.27353 1.34567  15
  -5  15   0 -0.4762 1.82418  22
  -5  15   0 -0.6615 1.26954   1
  -4  15   0 16.4260 2.40457  22
  -4  15   0 20.4136 2.78563   1
  -4  15   0 15.7040 1.89559  15
  -3  15   0 60.2291 4.78111   1
  -3  15   0 61.9501 5.13362  22
  -3  15   0 63.9943 4.10134  15
   2 -15   0 3.40117 1.58591  17
  -2  15   0 3.64261 2.07291  22
  -2  15   0 3.71376 1.68077  15
  -2  15   0 2.15027 1.59263   1
   1 -15   0 26.7291 3.43565  17
  -1  15   0 26.5461 3.00421  15
  -1  15   0 24.9596 2.94393  22
  -1  15   0 28.3294 3.18113   1
   0 -15   0 24.5444 3.30759  17
   0  15   0 25.7168 2.81474  22
   0  15   0 22.5500 2.20570  15
   0  15   0 19.6821 2.37319   1
  -1 -15   0 0.81059 1.62041  17
   1  15   0 1.51817 1.60954  15
   1  15   0 0.38553 1.98346  22
   1  15   0 3.19210 1.57677   1
  -2 -15   0 44.4354 4.39166  17
  -2 -15   0 47.4417 3.81941   2
   2  15   0 42.2671 3.00760   4
   2  15   0 48.9310 3.88954   1
   2  15   0 46.3824 3.75572  15
   2  15   0 41.8008 4.40081  22
  -3 -15   0 3.32826 1.56256   2
  -3 -15   0 2.77469 1.71607   6
  -3 -15   0 3.30520 1.70856  17
   3  15   0 2.61374 1.85977  22
   3  15   0 -0.0586 1.64116  15
   3  15   0 1.11452 1.36047   1
   3  15   0 2.50213 1.50387   4
  -4 -15   0 24.6494 3.36417  17
  -4 -15   0 24.5587 3.04137   2
  -4 -15   0 22.4707 3.17676   6
   4  15   0 18.9028 2.22110   8
   4  15   0 22.6082 2.62236  22
   4  15   0 24.9149 2.36091  15
   4  15   0 22.7393 2.15383   4
  -5 -15   0 43.4721 4.10416   6
  -5 -15   0 43.6094 3.85317   2
  -5 -15   0 46.4239 4.27688  17
   5  15   0 41.6671 3.52540   4
   5  15   0 37.1404 3.70051   8
   5  15   0 48.5077 3.77809  15
  -6 -15   0 22.8804 3.26508   6
  -6 -15   0 25.9172 3.20034   2
  -6 -15   0 22.4664 3.19496  17
   6  15   0 27.1527 2.46275   4
   6  15   0 27.4846 2.51997  15
   6  15   0 20.1606 2.34393   8
  -7 -15   0 -0.1653 1.81461   6
  -7 -15   0 1.58930 1.77285   2
   7  15   0 -1.6955 1.62942   8
   7  15   0 1.96806 1.93100  15
   7  15   0 2.05623 1.97706   4
  -8 -15   0 27.3571 3.53830   2
   8  15   0 26.1162 2.71062   4
  -9 -15   0 1.31201 1.86044   2
   9  15   0 0.05397 2.03488   4
 -10 -15   0 84.8243 5.82401   2
  10  15   0 83.7625 5.23415   4
 -11 -15   0 14.2580 1.69877   4
 -11 -15   0 12.4413 2.09856   2
  11  15   0 14.8741 2.45380   4
 -12 -15   0 9.00704 1.75340   2
 -12 -15   0 9.35135 1.48615   4
  12  15   0 6.13248 2.18648   4
 -13 -15   0 18.5681 1.68691   4
  13  15   0 20.3691 2.32621   4
 -14 -15   0 27.3486 2.21528   4
 -14 -15   0 30.1103 3.06499  18
  14  15   0 24.6779 2.27419   4
 -15 -15   0 63.3466 3.14107   4
   6 -16   0 0.36044 0.90727  17
  -6  16   0 0.07992 0.91127   1
  -6  16   0 -0.5662 1.30739  22
  -6  16   0 0.05823 1.00057  15
   5 -16   0 2.17870 1.11676  17
  -5  16   0 2.39817 1.18048   1
  -5  16   0 0.60173 1.61992  22
  -5  16   0 2.70332 1.25123  15
   4 -16   0 5.00455 1.40957  17
  -4  16   0 6.15712 1.45900  15
  -4  16   0 7.11075 1.44502   1
  -4  16   0 7.95586 1.93216  22
   3 -16   0 6.64953 1.58395  17
  -3  16   0 7.18611 2.08425  22
  -3  16   0 9.59011 1.63658  15
  -3  16   0 9.91514 1.69157   1
   2 -16   0 13.2833 1.92659  17
  -2  16   0 9.39516 1.82222   1
  -2  16   0 16.2431 2.34565  22
  -2  16   0 12.5582 1.81494  15
   1 -16   0 40.2025 4.03891  17
  -1  16   0 33.4454 4.19314  22
  -1  16   0 42.1599 3.62254   1
  -1  16   0 38.4547 3.35638  15
   0 -16   0 4.02552 1.73231  17
   0  16   0 4.89749 1.61203   1
   0  16   0 4.25611 2.12468  22
   0  16   0 3.49027 1.70105  15
  -1 -16   0 72.7394 5.66536  17
   1  16   0 62.7508 4.43933  15
   1  16   0 68.6324 5.02000   1
   1  16   0 64.4849 5.55332  22
  -2 -16   0 18.9707 2.20266   2
  -2 -16   0 23.3151 3.50301  17
   2  16   0 19.0327 2.20854  15
   2  16   0 24.7598 2.78299  22
   2  16   0 19.8056 2.21810   1
  -3 -16   0 77.5734 5.12416   2
  -3 -16   0 74.0030 5.99738  17
   3  16   0 68.7557 4.70800  15
   3  16   0 74.4581 4.02582   4
   3  16   0 74.3021 5.20763   1
   3  16   0 61.9021 5.59261  22
  -4 -16   0 -0.1784 1.73452  17
  -4 -16   0 0.05103 1.64076   2
   4  16   0 1.54305 1.87857  22
   4  16   0 0.55716 1.76189  15
   4  16   0 -0.2743 1.61270   4
  -5 -16   0 108.847 7.00286   2
  -5 -16   0 104.168 8.00313  17
   5  16   0 110.888 5.66674   4
   5  16   0 113.336 6.32811  15
  -6 -16   0 1.77208 1.75363   2
  -6 -16   0 1.16076 1.57903  17
   6  16   0 0.16346 1.85679   4
   6  16   0 0.65283 1.87169  15
  -7 -16   0 32.9617 3.64264   2
   7  16   0 30.0383 2.76165  15
   7  16   0 29.3310 2.70493   4
  -8 -16   0 11.9381 2.18502   2
   8  16   0 17.0580 2.32405   4
   8  16   0 11.9898 2.17614  15
  -9 -16   0 36.9681 3.68536   2
   9  16   0 34.0470 3.40796  15
   9  16   0 32.8840 2.89027   4
 -10 -16   0 0.57238 1.79298   2
  10  16   0 1.48129 2.08152   4
 -11 -16   0 9.39900 1.49120   4
 -11 -16   0 6.49337 1.75124   2
  11  16   0 6.85552 2.12085   4
 -12 -16   0 0.56530 1.42447   2
 -12 -16   0 1.82493 1.24743   4
  12  16   0 2.17199 1.90334   4
 -13 -16   0 8.77643 1.29512   4
  13  16   0 8.63444 1.84924   4
 -14 -16   0 25.9044 1.94464   4
  14  16   0 26.0007 2.47949   4
  -5  17   0 5.09172 1.05113   1
  -5  17   0 3.88097 1.34978  22
  -5  17   0 5.98889 1.06389  15
   4 -17   0 0.75183 1.03920  17
  -4  17   0 -0.4998 1.04705   1
  -4  17   0 0.08682 1.45304  22
  -4  17   0 0.10879 1.12924  15
   3 -17   0 2.03621 1.24126  17
  -3  17   0 2.39321 1.27386   1
  -3  17   0 1.24498 1.32843  15
  -3  17   0 2.61373 1.68757  22
   2 -17   0 111.958 8.22430  17
  -2  17   0 109.711 7.59158  22
  -2  17   0 112.998 6.23938  15
  -2  17   0 125.183 7.56018   1
   1 -17   0 1.69448 1.46889  17
  -1  17   0 -2.3866 1.82342  22
  -1  17   0 0.77710 1.43325   1
  -1  17   0 0.53605 1.49561  15
   0 -17   0 46.9774 4.11307  17
   0  17   0 39.9733 4.17967  22
   0  17   0 38.3091 3.55697   1
   0  17   0 40.2336 3.36113  15
  -1 -17   0 16.0844 2.15434  17
   1  17   0 13.8733 2.35658  22
   1  17   0 10.9300 1.95213  15
   1  17   0 13.5144 1.85265   1
  -2 -17   0 33.2702 3.73886  17
  -2 -17   0 23.1037 2.93194   2
   2  17   0 24.8844 2.86049   1
   2  17   0 26.6634 2.41567  15
   2  17   0 28.8690 3.65771  22
  -3 -17   0 29.5455 3.08049   2
  -3 -17   0 30.8521 3.76540  17
   3  17   0 24.8513 2.85948  22
   3  17   0 25.6750 2.45989  15
   3  17   0 26.2967 2.83112   1
  -4 -17   0 71.6125 5.13458   2
  -4 -17   0 78.5951 5.97687  17
   4  17   0 73.2049 4.03615   4
   4  17   0 70.1231 4.73102  15
  -5 -17   0 2.21141 1.75659   2
  -5 -17   0 1.93556 1.64692  17
   5  17   0 1.23084 1.79943  15
   5  17   0 0.64248 1.64396   4
  -6 -17   0 95.5987 6.10465   2
  -6 -17   0 80.9330 6.65729  17
   6  17   0 91.2801 4.92448   4
   6  17   0 91.4284 5.44490  15
  -7 -17   0 19.0074 2.40965   2
   7  17   0 21.2449 2.26727   4
   7  17   0 17.8283 2.28469  15
  -8 -17   0 72.5962 4.99878   2
   8  17   0 67.9611 4.33201   4
   8  17   0 59.1014 4.36901  15
  -9 -17   0 2.29032 1.76636   2
   9  17   0 1.92903 1.96994   4
   9  17   0 1.54607 1.86082  15
 -10 -17   0 81.2387 5.54454   2
  10  17   0 81.7786 5.00030  15
  10  17   0 89.5126 4.96651   4
 -11 -17   0 2.62612 1.51365   2
  11  17   0 2.07284 1.65899  15
  11  17   0 1.36489 1.87081   4
 -12 -17   0 -0.4016 1.30044   2
 -12 -17   0 1.40272 1.07687   4
  12  17   0 1.92089 1.45795  15
  12  17   0 3.00424 1.69347   4
 -13 -17   0 0.86614 0.96647   4
  13  17   0 -0.4369 1.40745   4
   3 -18   0 0.81385 1.00069  17
  -3  18   0 0.67076 0.98337   1
  -3  18   0 0.81601 1.23494  22
  -3  18   0 0.54729 1.02669  15
   2 -18   0 2.40032 1.16307  17
  -2  18   0 2.46786 1.14546   1
  -2  18   0 0.84514 1.20710  15
  -2  18   0 0.90793 1.41282  22
   1 -18   0 37.5070 3.39156  17
  -1  18   0 32.6788 3.29475  22
  -1  18   0 33.6689 2.95366   1
  -1  18   0 30.3744 2.71001  15
   0 -18   0 22.3712 2.91086  17
   0  18   0 19.7372 2.44053   1
   0  18   0 15.6214 1.86749  15
   0  18   0 17.8263 2.22225  22
  -1 -18   0 15.4948 2.03240  17
   1  18   0 15.4698 2.16953  22
   1  18   0 13.6817 1.86450  15
   1  18   0 13.7877 1.77379   1
  -2 -18   0 6.79939 1.56531   2
  -2 -18   0 11.7747 1.87287  17
   2  18   0 5.71664 1.47712   1
   2  18   0 9.05413 1.90676  22
   2  18   0 7.08504 1.72088  15
  -3 -18   0 1.69824 1.62798  17
  -3 -18   0 1.23119 1.43894   2
   3  18   0 -1.3965 1.56073  15
   3  18   0 -3.3284 1.72595  22
  -4 -18   0 13.3584 1.86233   2
  -4 -18   0 10.5302 1.86798  17
   4  18   0 9.21668 1.82772  15
  -5 -18   0 111.502 8.08140  17
  -5 -18   0 114.067 7.04473   2
   5  18   0 110.255 5.36861   4
   5  18   0 111.579 6.25374  15
  -6 -18   0 28.8478 3.13732   2
   6  18   0 28.0191 2.14570   4
   6  18   0 18.8888 2.25877  15
  -7 -18   0 8.32399 1.82139   2
   7  18   0 6.35387 1.75784  15
   7  18   0 7.35214 1.71722   4
  -8 -18   0 33.3622 3.39708   2
   8  18   0 33.3732 3.06853   4
   8  18   0 34.3133 2.97642  15
  -9 -18   0 80.9645 5.11737   2
   9  18   0 75.0422 4.32906   4
   9  18   0 70.1882 4.49513  15
 -10 -18   0 6.67215 1.62899   2
  10  18   0 5.42457 1.71559   4
  10  18   0 3.92353 1.55517  15
 -11 -18   0 89.0454 5.46961   2
  11  18   0 83.3352 4.77056  15
  11  18   0 89.3990 4.54532   4
  12  18   0 11.0923 1.56118   4
   1 -19   0 18.3493 2.30298  17
  -1  19   0 15.8713 1.82296  15
  -1  19   0 20.2060 1.91439   1
   0 -19   0 9.06682 1.45485  17
   0  19   0 10.2751 1.30286   1
   0  19   0 9.25279 1.34976  15
   0  19   0 6.70961 1.42737  22
  -1 -19   0 23.1978 2.67502  17
   1  19   0 16.7890 1.93657  22
   1  19   0 18.1328 1.75772  15
   1  19   0 18.3909 2.11627   1
  -2 -19   0 2.78311 1.39574  17
   2  19   0 -0.6442 1.43631  22
   2  19   0 0.32701 1.10744   1
   2  19   0 0.87633 1.37651  15
  -3 -19   0 -0.5724 1.23835   2
  -3 -19   0 0.19079 1.37884  17
   3  19   0 0.65158 1.41606  15
  -4 -19   0 15.2271 1.90260  17
  -4 -19   0 16.9227 1.90828   2
   4  19   0 15.0426 1.75526  15
  -5 -19   0 32.3568 2.93198   2
   5  19   0 22.8356 2.62719  15
  -6 -19   0 51.3318 3.74545   2
   6  19   0 42.3829 3.22260  15
  -7 -19   0 36.8819 3.12941   2
   7  19   0 26.5665 2.64665  15
   7  19   0 31.4681 2.40209   4
  -8 -19   0 8.36140 1.66090   2
   8  19   0 7.52804 1.48861  15
   8  19   0 7.46852 1.47568   4
  -9 -19   0 16.3622 1.87823   2
   9  19   0 16.6957 1.69354   4
   9  19   0 15.7108 1.66462  15
 -10 -19   0 82.9301 5.00722   2
  10  19   0 71.3041 4.30473  15
  10  19   0 84.0412 4.03777   4
  -2 -20   0 2.44044 1.12762  17
   2  20   0 1.71248 1.05055  15
  -3 -20   0 3.69233 1.16828  17
   3  20   0 3.63740 1.14769  15
  -4 -20   0 7.79575 1.22350   2
   4  20   0 2.99298 1.18482  15
  -5 -20   0 23.6581 2.38010   2
   5  20   0 21.3291 2.08596  15
  -6 -20   0 68.6492 4.23248   2
   6  20   0 58.3621 3.60711  15
  -7 -20   0 2.62504 1.26737   2
   7  20   0 0.46352 1.04622  15
  -8 -20   0 5.61513 1.32692   2
  -8 -20   1 1.23613 1.21185   2
   7  20  -1 0.26074 1.07014  15
  -7 -20   1 1.13400 1.17685   2
   6  20  -1 1.09764 1.08140  15
  -6 -20   1 2.42108 1.18774   2
   5  20  -1 12.0066 1.42799  15
  -5 -20   1 16.9635 2.03047   2
   4  20  -1 39.9185 2.63428  15
   3  20  -1 0.84057 1.10792  15
   2  20  -1 28.9167 2.21272  15
  10  19  -1 0.81008 1.21491   4
  10  19  -1 0.15056 1.15338  15
 -10 -19   1 -1.1777 1.17503   2
   9  19  -1 12.9912 1.58976  15
   9  19  -1 14.4067 1.52358   4
  -9 -19   1 15.3133 1.76983   2
   8  19  -1 4.50710 1.43920  15
   8  19  -1 2.80606 1.30777   4
  -8 -19   1 3.77569 1.47587   2
   7  19  -1 14.7166 1.79278  15
   7  19  -1 16.5937 1.48698   4
  -7 -19   1 17.3161 1.97104   2
   6  19  -1 4.26230 1.51099  15
  -6 -19   1 4.75648 1.50415   2
   5  19  -1 9.97927 1.62502  15
  -5 -19   1 12.3036 1.72813   2
   4  19  -1 1.67637 1.42270  15
  -4 -19   1 2.54285 1.42730  17
  -4 -19   1 4.87553 1.38082   2
   3  19  -1 77.3578 4.50545  15
  -3 -19   1 76.3974 4.94121   2
  -3 -19   1 77.8487 5.87597  17
   2  19  -1 -0.2972 1.36390  15
   2  19  -1 0.23881 1.06124   1
  -2 -19   1 2.12288 1.39976  17
   1  19  -1 30.3134 2.73551  15
   1  19  -1 37.5762 2.90913   1
  -1 -19   1 42.5792 3.52751  17
   0  19  -1 57.4769 3.93502   1
   0  19  -1 53.6631 3.42087  15
   0 -19   1 58.2227 4.43032  17
  -1  19  -1 40.6372 2.67688  15
  -1  19  -1 41.0864 3.01383   1
   1 -19   1 42.3560 3.41764  17
  12  18  -1 13.7299 1.56916   4
  11  18  -1 12.9663 1.68853   4
  11  18  -1 10.6968 1.58450  15
 -11 -18   1 13.1464 1.63755   2
  10  18  -1 51.1927 3.34786   4
  10  18  -1 46.1039 3.36063  15
 -10 -18   1 51.8673 3.75439   2
   9  18  -1 17.8287 1.99045   4
   9  18  -1 18.1478 2.04765  15
  -9 -18   1 19.8385 2.13611   2
   8  18  -1 19.6057 2.23294  15
   8  18  -1 27.9968 2.21915   4
  -8 -18   1 31.0765 3.07471   2
   7  18  -1 17.9496 2.10964  15
   7  18  -1 18.8451 1.95820   4
  -7 -18   1 24.3401 2.94440   2
   6  18  -1 66.8353 4.37147  15
   6  18  -1 67.5653 3.82812   4
  -6 -18   1 70.5827 4.86914   2
   5  18  -1 7.14812 1.82622  15
  -5 -18   1 9.28041 1.76252  17
  -5 -18   1 13.2482 1.86521   2
   4  18  -1 -1.9947 1.59443  15
  -4 -18   1 2.56674 1.49953   2
  -4 -18   1 1.93095 1.58677  17
   3  18  -1 1.83951 1.61813  15
  -3 -18   1 2.58089 1.42694   2
  -3 -18   1 2.87299 1.61725  17
   2  18  -1 117.897 6.99833   1
   2  18  -1 96.0688 5.87990  15
  -2 -18   1 104.588 7.79242  17
   1  18  -1 26.9392 2.86968  15
   1  18  -1 29.2257 3.26170  22
   1  18  -1 33.3037 2.92391   1
  -1 -18   1 36.5577 3.53074  17
   0  18  -1 5.21418 1.54043  15
   0  18  -1 3.58340 1.67680  22
   0  18  -1 7.84378 1.42611   1
   0 -18   1 9.75337 1.62794  17
  -1  18  -1 20.2636 1.91481  15
  -1  18  -1 18.5865 2.12550  22
  -1  18  -1 25.1523 2.39794   1
   1 -18   1 22.4145 2.77454  17
  -2  18  -1 53.3695 3.29227  15
  -2  18  -1 51.1256 3.74504   1
  -2  18  -1 51.2525 3.92976  22
   2 -18   1 54.6993 4.19820  17
  -3  18  -1 6.15848 1.14603  15
  -3  18  -1 6.61342 1.11028   1
   3 -18   1 5.69861 1.10727  17
  13  17  -1 5.04664 1.45546   4
  12  17  -1 1.70756 1.63358   4
  12  17  -1 1.14229 1.47692  15
 -12 -17   1 1.40822 1.28361   2
  11  17  -1 4.54151 1.88157   4
  11  17  -1 1.83280 1.65655  15
 -11 -17   1 1.62883 1.49097   2
  10  17  -1 1.18562 1.78508  15
  10  17  -1 2.22073 1.87797   4
 -10 -17   1 -1.2868 1.59321   2
   9  17  -1 38.3249 3.54697   4
   9  17  -1 36.4458 3.38876  15
  -9 -17   1 43.6149 3.77650   2
   8  17  -1 32.0018 2.64894   4
   8  17  -1 27.0433 2.62302  15
  -8 -17   1 32.5892 3.47505   2
   7  17  -1 5.01657 1.95107  15
   7  17  -1 6.05334 1.89280   4
  -7 -17   1 7.73974 1.96868   2
   6  17  -1 7.05295 1.95422  15
   6  17  -1 8.44778 1.81634   4
  -6 -17   1 10.5858 1.96572   2
  -6 -17   1 5.30412 1.68635  17
   5  17  -1 92.7853 4.90322   4
   5  17  -1 93.9047 5.59782  15
  -5 -17   1 93.6297 7.11023  17
  -5 -17   1 96.9655 6.25325   2
   4  17  -1 38.7706 3.65645  15
   4  17  -1 37.8378 2.88926   4
  -4 -17   1 43.8349 4.32611  17
  -4 -17   1 41.9049 3.70378   2
   3  17  -1 10.0067 1.73530   1
   3  17  -1 14.5572 2.05214  15
  -3 -17   1 17.7260 2.28050  17
  -3 -17   1 14.7547 1.94589   2
   2  17  -1 28.5842 3.66987  22
   2  17  -1 26.6193 2.52154  15
   2  17  -1 34.3515 3.08530   1
  -2 -17   1 33.3127 3.92164  17
  -2 -17   1 25.9275 3.01384   2
   1  17  -1 4.73810 1.52566   1
   1  17  -1 4.18955 1.86708  22
   1  17  -1 2.92553 1.68241  15
  -1 -17   1 5.64211 1.78500  17
   0  17  -1 30.4867 3.03506   1
   0  17  -1 24.1355 2.32243  15
   0  17  -1 22.8349 2.68669  22
   0 -17   1 31.7784 3.49286  17
  -1  17  -1 51.3186 3.77538  15
  -1  17  -1 66.5842 4.33505   1
  -1  17  -1 46.9436 4.53642  22
   1 -17   1 57.8708 4.77213  17
  -2  17  -1 1.10264 1.67496  22
  -2  17  -1 1.94098 1.41049  15
  -2  17  -1 2.90892 1.36476   1
   2 -17   1 1.76988 1.33156  17
  -3  17  -1 30.8730 2.60832  15
  -3  17  -1 34.2927 2.73239   1
  -3  17  -1 24.3188 3.17443  22
   3 -17   1 29.0889 3.05929  17
  -4  17  -1 5.53823 1.16875   1
  -4  17  -1 3.77455 1.42972  22
  -4  17  -1 4.57247 1.19410  15
   4 -17   1 3.48213 1.06608  17
  -5  17  -1 8.33660 1.13933  15
  13  16  -1 1.38597 1.65464   4
 -13 -16   1 1.08980 1.09530   4
  12  16  -1 4.55820 1.94311   4
 -12 -16   1 8.88836 1.39591   4
 -12 -16   1 8.35597 1.60572   2
  11  16  -1 0.18364 1.97709   4
 -11 -16   1 -0.6477 1.63164   2
  10  16  -1 1.02123 2.01647   4
 -10 -16   1 0.83482 1.76727   2
   9  16  -1 1.78595 2.08594   4
   9  16  -1 0.14497 1.95506  15
  -9 -16   1 -1.3468 1.77382   2
   8  16  -1 7.20553 2.05430  15
   8  16  -1 7.79003 2.14329   4
  -8 -16   1 7.40348 2.10178   2
   7  16  -1 9.33255 2.12927  15
   7  16  -1 8.39076 2.07550   4
  -7 -16   1 11.6737 2.15387   2
   6  16  -1 78.9562 5.04349  15
   6  16  -1 78.7339 4.58205   4
  -6 -16   1 76.4940 5.47960   2
  -6 -16   1 71.3200 5.92791  17
   5  16  -1 4.71699 1.96953  15
   5  16  -1 2.32315 1.75307   4
  -5 -16   1 2.60048 1.76939   2
  -5 -16   1 3.40648 1.81416  17
   4  16  -1 62.6811 3.84331   4
   4  16  -1 57.3202 4.48637  15
  -4 -16   1 62.6585 5.48301  17
  -4 -16   1 70.5407 4.74679   2
   3  16  -1 52.4352 4.30109   1
   3  16  -1 54.2432 4.14487  15
  -3 -16   1 62.3989 5.10859  17
  -3 -16   1 58.3723 4.37066   2
   2  16  -1 16.8750 2.15748   1
   2  16  -1 26.3837 2.74001  22
   2  16  -1 22.3218 2.33061  15
  -2 -16   1 30.0905 3.52288  17
  -2 -16   1 18.3869 2.21426   2
   1  16  -1 25.0336 2.74796   1
   1  16  -1 15.1369 2.08676  15
   1  16  -1 17.0205 2.52764  22
  -1 -16   1 17.2818 2.34546  17
   0  16  -1 2.06232 1.67360  15
   0  16  -1 1.69745 1.51620   1
   0  16  -1 2.81524 1.99564  22
   0 -16   1 3.21213 1.65194  17
  -1  16  -1 13.7901 2.37790  22
  -1  16  -1 16.0579 2.02453  15
  -1  16  -1 15.5846 2.02283   1
   1 -16   1 21.3525 3.10343  17
  -2  16  -1 25.0962 2.71808   1
  -2  16  -1 17.0545 1.95832  15
  -2  16  -1 12.3603 2.39628  22
   2 -16   1 18.4497 2.22378  17
  -3  16  -1 26.5329 3.53052  22
  -3  16  -1 28.7278 2.72549  15
  -3  16  -1 31.0358 3.02624   1
   3 -16   1 26.5650 3.19447  17
  -4  16  -1 1.09455 1.28251   1
  -4  16  -1 0.92429 1.32361  15
  -4  16  -1 -0.0721 1.68865  22
   4 -16   1 -0.8507 1.17291  17
  -5  16  -1 27.4129 2.99742  22
  -5  16  -1 28.1545 2.45658   1
  -5  16  -1 24.6655 2.29243  15
   5 -16   1 22.6115 2.62051  17
  -6  16  -1 0.63740 1.30172  22
  -6  16  -1 3.04535 0.95830   1
  -6  16  -1 1.49157 1.00720  15
  14  15  -1 97.8660 5.07126   4
 -14 -15   1 100.439 4.71199   4
  13  15  -1 3.94174 1.91807   4
 -13 -15   1 2.97214 1.31512   4
  12  15  -1 0.03935 2.05982   4
 -12 -15   1 -0.5602 1.55146   2
 -12 -15   1 0.66153 1.36389   4
  11  15  -1 47.7413 4.03751   4
 -11 -15   1 45.3529 3.95850   2
 -11 -15   1 46.0395 3.18221   4
  10  15  -1 42.9882 3.88320   4
 -10 -15   1 38.4961 3.89220   2
   9  15  -1 11.7891 2.30661   4
  -9 -15   1 12.4369 2.17891   2
   8  15  -1 0.34619 2.00450   4
  -8 -15   1 1.43708 1.83497   2
   7  15  -1 7.75729 2.07098   4
  -7 -15   1 4.03995 1.87133   2
   6  15  -1 5.20457 1.87487  15
   6  15  -1 1.06947 1.51733   8
   6  15  -1 2.24582 1.85345   4
  -6 -15   1 2.97373 1.73541   2
  -6 -15   1 1.95417 1.61406  17
  -6 -15   1 2.59831 1.82377   6
   5  15  -1 17.1751 2.20677  15
   5  15  -1 13.6898 1.92347   8
   5  15  -1 17.3431 2.04132   4
  -5 -15   1 13.4220 2.06127   2
  -5 -15   1 15.2999 2.13808  17
  -5 -15   1 16.0131 2.31216   6
   4  15  -1 46.2621 3.32590   4
   4  15  -1 34.0606 3.59396   8
   4  15  -1 49.3151 3.70150  15
  -4 -15   1 40.6444 3.71111   2
  -4 -15   1 47.8217 4.33155  17
  -4 -15   1 41.7989 4.04811   6
   3  15  -1 2.23616 1.81616  22
   3  15  -1 2.72257 1.49333   4
   3  15  -1 2.45750 1.43253   1
   3  15  -1 3.26423 1.77655  15
  -3 -15   1 2.51558 1.70976   6
  -3 -15   1 4.24146 1.72367  17
  -3 -15   1 3.04577 1.60641   2
   2  15  -1 1.92897 1.70376  15
   2  15  -1 0.82111 1.43728   1
   2  15  -1 2.80484 1.96463  22
  -2 -15   1 2.21315 1.64989  17
  -2 -15   1 2.39737 1.51001   2
   1  15  -1 9.26070 1.79994   1
   1  15  -1 10.0786 2.20035  22
   1  15  -1 10.9233 1.85506  15
  -1 -15   1 12.8492 1.99558  17
   0  15  -1 4.86114 1.67910  15
   0  15  -1 2.16407 1.58292   1
   0  15  -1 3.73952 2.01544  22
   0 -15   1 2.67326 1.63024  17
  -1  15  -1 10.5761 1.86489  15
  -1  15  -1 16.3000 2.02611   1
  -1  15  -1 8.04691 2.20714  22
   1 -15   1 9.72926 1.92424  17
  -2  15  -1 146.153 9.61759  22
  -2  15  -1 144.004 7.97555  15
  -2  15  -1 152.910 9.69869   1
  -3  15  -1 73.3586 4.66193  15
  -3  15  -1 68.7138 5.79800  22
  -3  15  -1 83.8572 5.58293   1
  -4  15  -1 34.6087 2.99337  15
  -4  15  -1 39.6453 3.38346   1
  -4  15  -1 29.7969 3.84605  22
  -5  15  -1 2.64911 1.36323   1
  -5  15  -1 6.61251 1.91810  22
  -5  15  -1 4.11785 1.40735  15
  -6  15  -1 70.4654 4.10414  15
  -6  15  -1 72.4206 5.11463  22
  -6  15  -1 68.5775 4.80233   1
  -7  15  -1 0.12958 1.03522  15
  -7  15  -1 0.30614 1.38965  22
  -7  15  -1 0.29260 0.89604   1
  15  14  -1 66.2817 4.79212   2
 -15 -14   1 54.3460 4.49377  18
 -15 -14   1 60.7610 3.12909   4
  14  14  -1 51.0297 4.84654   2
  14  14  -1 57.3603 3.88525   4
 -14 -14   1 57.8091 3.18880   4
  13  14  -1 34.5616 2.85159   4
  13  14  -1 33.6823 3.42284   2
 -13 -14   1 28.6833 2.64857   4
  12  14  -1 36.0262 2.96339   4
  12  14  -1 37.3188 4.54741   2
 -12 -14   1 36.1579 2.92558   4
 -12 -14   1 35.4810 3.43001   2
  11  14  -1 41.6750 3.93159   4
 -11 -14   1 39.8620 3.11894   4
 -11 -14   1 40.2061 3.87230   2
  10  14  -1 114.720 5.95268   4
 -10 -14   1 104.043 5.37236   4
 -10 -14   1 101.818 6.86853   2
   9  14  -1 84.9425 5.23362   4
  -9 -14   1 88.4356 6.00133   2
   8  14  -1 26.1650 3.24874   8
   8  14  -1 31.0466 2.75215   4
  -8 -14   1 39.3543 3.67030   2
  -8 -14   1 31.6421 3.67908   6
   7  14  -1 36.0432 3.44218   4
   7  14  -1 26.2652 3.12562   8
  -7 -14   1 29.6784 3.43909   6
  -7 -14   1 22.5668 3.13277  17
  -7 -14   1 35.2704 3.42573   2
   6  14  -1 2.60239 1.77554   4
   6  14  -1 -1.5802 1.43187   8
  -6 -14   1 0.74974 1.56475   2
  -6 -14   1 -0.7365 1.66926   6
  -6 -14   1 -1.3707 1.42020  17
   5  14  -1 46.6151 3.50730   4
   5  14  -1 48.7072 3.81769  15
   5  14  -1 41.8222 3.69086   8
  -5 -14   1 46.6849 4.12545   6
  -5 -14   1 44.5888 3.81635   2
  -5 -14   1 46.7447 4.26824  17
   4  14  -1 23.9111 2.41009  15
   4  14  -1 28.9840 2.31786   4
   4  14  -1 24.3491 3.02690   8
  -4 -14   1 28.9134 3.26658   6
  -4 -14   1 32.4195 3.08885   2
  -4 -14   1 27.8956 3.43307  17
   3  14  -1 28.7760 3.13802   1
   3  14  -1 33.2537 2.85014   4
   3  14  -1 35.5064 3.19416  15
   3  14  -1 35.5557 3.61795  22
   3  14  -1 28.4207 3.15986   8
  -3 -14   1 40.4830 3.63947  17
  -3 -14   1 32.2962 3.45386   6
  -3 -14   1 33.0629 3.16440   2
   2  14  -1 4.80964 1.53731   1
   2  14  -1 6.70581 1.44259   4
   2  14  -1 9.25208 1.71423  15
   2  14  -1 7.39200 1.82450  22
  -2 -14   1 8.70615 1.75230  17
  -2 -14   1 6.01441 1.58274   2
  -2 -14   1 6.95291 1.71414   6
   1  14  -1 5.58559 1.59420  15
   1  14  -1 1.10461 1.46410   1
   1  14  -1 6.52333 1.89645  22
  -1 -14   1 5.49269 1.62923  17
   0  14  -1 0.65965 1.50419   1
   0  14  -1 -1.3296 1.82196  22
   0  14  -1 1.37360 1.45545  15
   0 -14   1 0.41303 1.46402  17
  -1  14  -1 3.50428 1.96766  22
  -1  14  -1 4.91408 1.57918  15
  -1  14  -1 7.09206 1.73878   1
  -2  14  -1 -0.5231 1.86488  22
  -2  14  -1 2.25523 1.52147  15
  -2  14  -1 0.99881 1.55496   1
  -3  14  -1 334.283 19.6587   1
  -3  14  -1 306.242 15.7980  15
  -3  14  -1 303.176 19.0441  22
  -4  14  -1 68.6950 4.28091  15
  -4  14  -1 62.9536 5.11614   1
  -4  14  -1 73.1915 5.47520  22
  -5  14  -1 1.30442 1.94185  22
  -5  14  -1 0.54926 1.41667  15
  -5  14  -1 0.96392 1.39434   1
  -6  14  -1 6.58465 1.48141  15
  -6  14  -1 7.18575 2.01336  22
  -6  14  -1 7.35357 1.48108   1
  -7  14  -1 191.186 9.71335  15
  -7  14  -1 187.120 11.9336   1
  -7  14  -1 195.306 11.7720  22
  -8  14  -1 0.57533 1.41646  22
  -8  14  -1 0.34845 1.01987  15
 -16 -13   1 7.24652 0.99200   4
  15  13  -1 6.40075 2.24837   2
 -15 -13   1 8.21304 1.29832   4
 -15 -13   1 11.6783 2.15650  18
  14  13  -1 31.2689 3.44223   2
 -14 -13   1 28.0233 2.53574   4
  13  13  -1 49.7580 5.28263   2
  13  13  -1 51.0736 4.10895   4
 -13 -13   1 53.7230 3.36089   4
  12  13  -1 0.78931 2.64649   2
  12  13  -1 1.82185 2.11716   4
 -12 -13   1 -0.0054 1.45808   4
  11  13  -1 51.7569 5.40248   2
  11  13  -1 63.1010 4.39763   4
 -11 -13   1 58.9880 4.42408   2
 -11 -13   1 54.3564 3.54590   4
  10  13  -1 30.5914 3.58484   2
  10  13  -1 29.2408 2.78555   4
 -10 -13   1 33.8562 3.49142   2
 -10 -13   1 29.3380 2.83225   4
   9  13  -1 72.5357 4.89570   8
   9  13  -1 73.8049 4.64826   4
  -9 -13   1 65.4611 5.06521   2
  -9 -13   1 68.3199 5.37773   6
   8  13  -1 138.574 6.80784   4
   8  13  -1 130.596 8.08467   8
  -8 -13   1 137.955 8.33688   2
  -8 -13   1 133.412 9.08543   6
   7  13  -1 43.0180 3.46037   4
   7  13  -1 38.5246 3.54658   8
  -7 -13   1 44.0442 3.65712   2
  -7 -13   1 43.5411 3.87678   6
  -7 -13   1 37.3683 3.69842  17
   6  13  -1 23.0682 2.21436   4
   6  13  -1 23.2044 2.93242   8
  -6 -13   1 24.6748 2.98695  17
  -6 -13   1 22.7626 2.31852   2
  -6 -13   1 25.4393 3.12907   6
   5  13  -1 0.22650 1.46774   4
   5  13  -1 0.88063 1.35166   8
  -5 -13   1 3.92013 1.52352  17
  -5 -13   1 2.83398 1.59994   6
  -5 -13   1 0.57432 1.37160   2
   4  13  -1 162.624 9.26830   8
   4  13  -1 171.515 8.51626  15
   4  13  -1 158.914 7.49488   4
  -4 -13   1 154.168 12.7489  19
  -4 -13   1 150.204 8.42207   7
  -4 -13   1 156.328 9.50781   2
  -4 -13   1 164.365 10.4613   6
  -4 -13   1 167.020 11.1564  17
   3  13  -1 1.98663 1.47684  15
   3  13  -1 3.01131 1.37911   8
   3  13  -1 4.00128 1.42514   4
   3  13  -1 2.73826 1.26391   1
   3  13  -1 0.04926 1.46264  22
  -3 -13   1 2.75855 1.40434  17
  -3 -13   1 4.77231 1.52834   6
  -3 -13   1 4.40972 1.24987   7
  -3 -13   1 3.23064 1.98446  19
  -3 -13   1 3.09870 1.37560   2
   2  13  -1 7.72415 1.52272  15
   2  13  -1 6.97004 1.62966  22
   2  13  -1 7.43530 1.45043   1
   2  13  -1 6.33060 1.37874   4
  -2 -13   1 8.07158 1.51402   2
  -2 -13   1 7.04061 1.61412   6
  -2 -13   1 6.11349 1.38626   7
  -2 -13   1 5.14557 1.98981  19
  -2 -13   1 6.50698 1.59123  17
   1  13  -1 18.8471 1.86928  15
   1  13  -1 16.6074 1.95334   1
   1  13  -1 16.1234 2.09468  22
  -1 -13   1 14.9801 2.66960  19
  -1 -13   1 24.6881 2.90369  17
  -1 -13   1 16.5045 1.90792   7
  -1 -13   1 17.2562 2.47333   6
   0  13  -1 9.50198 1.95436  22
   0  13  -1 15.6077 1.80854   1
   0  13  -1 11.3107 1.61013  15
   0 -13   1 9.00407 2.21341  19
  -1  13  -1 17.8271 2.09355   1
  -1  13  -1 16.3463 2.29210  22
  -1  13  -1 18.5471 1.87355  15
  -2  13  -1 2.70654 1.51422   1
  -2  13  -1 7.02302 1.90453  22
  -2  13  -1 6.58471 1.53049  15
  -3  13  -1 5.52674 1.98944  22
  -3  13  -1 7.37481 1.58731  15
  -3  13  -1 4.43142 1.66075   1
  -4  13  -1 147.065 9.61591   1
  -4  13  -1 149.195 9.56973  22
  -4  13  -1 143.766 7.81107  15
  -5  13  -1 73.5290 4.62504  15
  -5  13  -1 80.3145 5.87391  22
  -5  13  -1 75.2690 5.55665   1
  -6  13  -1 50.0962 4.43535  22
  -6  13  -1 49.2676 3.41106  15
  -6  13  -1 42.6084 3.81072   1
  -7  13  -1 17.0114 2.21717   1
  -7  13  -1 10.8261 2.14807  22
  -7  13  -1 12.1096 1.65200  15
  -8  13  -1 226.934 11.6454  15
  -8  13  -1 237.003 14.0957  22
  -9  13  -1 14.1299 1.85134  22
  -9  13  -1 18.5432 1.86537  15
  16  12  -1 19.3789 2.47982   2
 -16 -12   1 17.9975 1.35659   4
 -16 -12   1 16.5900 2.15587  18
  15  12  -1 18.6429 2.88173   2
 -15 -12   1 18.2590 1.58563   4
 -15 -12   1 13.8490 2.46693  18
  14  12  -1 41.7051 4.95467   2
 -14 -12   1 40.8468 2.96787   4
  13  12  -1 -1.5168 2.68862   2
 -13 -12   1 -0.4738 1.45762   4
  12  12  -1 212.988 12.8500   2
  12  12  -1 198.758 9.75924   4
 -12 -12   1 208.782 9.37274   4
  11  12  -1 83.5945 6.68320   2
  11  12  -1 90.3778 5.29431   4
 -11 -12   1 80.7617 5.67392   2
 -11 -12   1 85.5161 4.63681   4
  10  12  -1 1.00359 1.94502   4
  10  12  -1 0.23678 1.66600   8
  10  12  -1 2.39006 2.47960   2
 -10 -12   1 0.59120 1.65014   2
 -10 -12   1 0.51911 1.69816   6
 -10 -12   1 0.86310 1.43137   4
   9  12  -1 10.5606 1.95532   8
   9  12  -1 12.2452 2.64434   2
   9  12  -1 13.3272 2.15652   4
  -9 -12   1 11.9936 1.61695   4
  -9 -12   1 15.6632 2.02914   2
  -9 -12   1 12.0626 2.12087   6
   8  12  -1 111.891 6.79371   8
   8  12  -1 109.316 5.89568   4
  -8 -12   1 105.744 6.94476   2
  -8 -12   1 114.350 7.60622   6
   7  12  -1 142.444 6.83243   4
   7  12  -1 137.205 8.12449   8
  -7 -12   1 149.242 9.19279   6
  -7 -12   1 120.969 9.57686  17
  -7 -12   1 144.690 8.35047   2
   6  12  -1 32.6029 2.97529   8
   6  12  -1 32.7157 2.99107   4
  -6 -12   1 29.4321 3.19267  17
  -6 -12   1 31.9741 3.25942   6
  -6 -12   1 29.1336 2.93653   2
   5  12  -1 408.352 22.0511   8
   5  12  -1 392.161 17.4694   4
  -5 -12   1 378.969 22.6337   2
  -5 -12   1 398.662 26.8311  17
  -5 -12   1 430.607 24.9991   6
   4  12  -1 17.1608 1.81549   8
   4  12  -1 19.8444 1.85121   4
  -4 -12   1 19.6797 2.87813  19
  -4 -12   1 20.7845 2.62307  17
  -4 -12   1 20.4090 2.52429   6
  -4 -12   1 15.9225 1.87956   2
   3  12  -1 206.585 10.5374  15
   3  12  -1 175.624 12.4878  22
   3  12  -1 216.750 9.28767   4
   3  12  -1 211.357 11.5869   8
  -3 -12   1 210.404 11.9056   2
  -3 -12   1 192.458 15.8276  19
  -3 -12   1 233.872 13.1431   6
  -3 -12   1 203.695 14.0459  17
   2  12  -1 33.5373 3.30918  22
   2  12  -1 35.2729 2.62547   4
   2  12  -1 39.1351 2.89814  15
   2  12  -1 37.9888 3.01629   8
   2  12  -1 29.8748 3.02312   1
  -2 -12   1 41.7274 4.28282  19
  -2 -12   1 39.2288 3.26081   6
  -2 -12   1 43.0645 3.58710  17
   1  12  -1 3.20665 1.21943   1
   1  12  -1 6.26958 1.35944  15
   1  12  -1 8.55202 1.52778  22
   1  12  -1 4.17571 1.16297   4
  -1 -12   1 4.56623 1.24032   7
  -1 -12   1 6.06629 1.93595  19
  -1 -12   1 3.95524 1.30349   6
   0  12  -1 14.0201 1.63350   1
   0  12  -1 10.4802 1.50276  15
   0  12  -1 8.82877 1.72731  22
   0 -12   1 12.7768 1.61917   7
   0 -12   1 8.62958 2.08797  19
   0 -12   1 15.4565 1.72123   6
  -1  12  -1 1.33995 1.55876  22
  -1  12  -1 3.13890 1.24303  15
  -1  12  -1 7.10585 1.41112   1
   1 -12   1 3.23393 1.65464  19
   1 -12   1 4.62556 1.39458   7
  -2  12  -1 26.7024 2.38067  13
  -2  12  -1 29.3828 3.34995  22
  -2  12  -1 26.4562 2.96776   1
  -2  12  -1 32.5642 2.66937  15
   2 -12   1 29.2752 3.32230  19
  -3  12  -1 92.1692 6.86984   1
  -3  12  -1 105.725 5.68118  15
  -3  12  -1 107.028 6.90569  22
  -4  12  -1 69.2385 5.32663   1
  -4  12  -1 74.0560 5.58623  22
  -4  12  -1 74.6665 4.42019  15
  -5  12  -1 46.4270 3.45310  15
  -5  12  -1 51.8292 4.43381  22
  -5  12  -1 40.2543 3.88707   1
  -6  12  -1 42.5437 3.77090   1
  -6  12  -1 43.7771 3.31155  15
  -6  12  -1 46.2803 4.46213  22
  -7  12  -1 48.4322 3.95724   1
  -7  12  -1 55.2063 4.67638  22
  -7  12  -1 49.0457 3.56215  15
  -8  12  -1 5.39252 1.90235  22
  -8  12  -1 5.03159 1.38574  15
  -9  12  -1 221.249 11.1776  15
  -9  12  -1 223.592 13.5222  22
 -10  12  -1 12.1742 1.67120  22
 -10  12  -1 11.6916 1.29791  15
  16  11  -1 -0.4794 2.17305   2
 -16 -11   1 -0.9494 1.73173  18
 -16 -11   1 -0.8951 1.00480   4
  15  11  -1 41.5191 4.80483   2
 -15 -11   1 28.9572 3.74427  18
 -15 -11   1 41.1086 2.66100   4
  14  11  -1 -0.1358 2.77395   2
 -14 -11   1 0.28177 1.41230   4
  13  11  -1 34.8242 3.92743   2
 -13 -11   1 36.5385 2.95876   4
  12  11  -1 42.2904 5.03812   2
 -12 -11   1 46.6223 3.34927   4
  11  11  -1 42.1646 4.97632   2
  11  11  -1 46.1984 3.83920   4
 -11 -11   1 42.5441 3.94933   6
 -11 -11   1 40.0555 3.75812   2
 -11 -11   1 47.4451 3.18246   4
  10  11  -1 88.0016 5.20724   4
  10  11  -1 94.4293 6.72480   2
 -10 -11   1 87.5452 6.39714   6
 -10 -11   1 92.9023 5.96459   2
 -10 -11   1 88.2976 4.71728   4
   9  11  -1 4.79315 1.71892   4
   9  11  -1 6.37877 2.29127   2
  -9 -11   1 4.92096 1.28658   4
  -9 -11   1 6.26106 1.75444   6
  -9 -11   1 4.42604 1.52006   2
   8  11  -1 0.91042 1.40318   8
   8  11  -1 0.81572 1.48015   4
   8  11  -1 0.40113 1.99089   2
  -8 -11   1 0.28412 1.30111   2
  -8 -11   1 2.51165 1.59698   6
  -8 -11   1 1.22929 1.11054   4
   7  11  -1 101.149 5.49635   4
   7  11  -1 114.870 6.64203   8
  -7 -11   1 104.828 6.74117   2
  -7 -11   1 118.209 7.45686   6
   6  11  -1 0.43767 1.19368   8
   6  11  -1 1.98548 1.31510   4
  -6 -11   1 1.20520 1.34227  16
  -6 -11   1 2.45861 1.37904   6
  -6 -11   1 1.49268 1.16977   2
  -6 -11   1 0.18936 1.17691  17
   5  11  -1 1.56843 1.16499   8
  -5 -11   1 1.65206 1.28059   6
  -5 -11   1 0.53178 1.29521  16
   4  11  -1 294.064 16.2466   8
  -4 -11   1 315.635 18.4308   6
  -4 -11   1 291.133 17.3403  16
  -4 -11   1 277.840 22.0967  19
   3  11  -1 82.9717 5.24051   8
  -3 -11   1 83.7880 5.90702   6
  -3 -11   1 91.6508 5.78462  16
  -3 -11   1 91.3716 7.36246  19
   2  11  -1 28.9059 2.52103   8
  -2 -11   1 26.4664 3.59856  19
  -2 -11   1 29.2728 2.92995  16
  -2 -11   1 33.8592 2.72247   6
   1  11  -1 23.6722 2.32794   8
  -1 -11   1 24.4013 3.29314  19
  -1 -11   1 26.0314 2.40056   6
  -1 -11   1 26.1467 2.72765  16
   0  11  -1 184.160 10.8793  22
   0  11  -1 182.414 8.96853  15
   0 -11   1 174.209 9.16910   7
   0 -11   1 174.958 11.1256   6
   0 -11   1 169.134 10.6498  16
   0 -11   1 168.697 13.4304  19
  -1  11  -1 6.26447 1.04541  13
  -1  11  -1 5.82626 1.26092   1
  -1  11  -1 6.36742 1.48423  22
  -1  11  -1 7.57963 1.23761  15
   1 -11   1 6.13445 1.29766   7
   1 -11   1 6.98409 1.72615  19
  -2  11  -1 52.6109 3.30413  15
  -2  11  -1 52.0294 3.92080   1
  -2  11  -1 54.9826 2.94052  13
  -2  11  -1 48.4190 4.07944  22
   2 -11   1 46.3178 4.56796  19
   2 -11   1 52.8852 3.41926   7
  -3  11  -1 6.00296 1.47402   1
  -3  11  -1 12.2563 1.79738  22
  -3  11  -1 9.76967 1.27497  13
  -3  11  -1 12.4094 1.44804  15
   3 -11   1 9.29391 1.50934   7
   3 -11   1 10.1766 1.76523  19
  -4  11  -1 14.4822 1.52669  13
  -4  11  -1 15.3018 1.91581   1
  -4  11  -1 13.3369 2.00579  22
  -4  11  -1 15.5544 1.65378  15
   4 -11   1 15.6240 2.44492  19
  -5  11  -1 20.5397 2.74138   1
  -5  11  -1 20.5882 1.82972  13
  -5  11  -1 21.8178 1.96473  15
  -5  11  -1 26.4007 3.38845  22
  -6  11  -1 28.5859 2.89650  15
  -6  11  -1 32.2714 3.85384  22
  -6  11  -1 36.9474 3.25047   1
  -7  11  -1 3.68909 1.96839  22
  -7  11  -1 1.23893 1.35188   1
  -7  11  -1 1.05729 1.37375  15
  -8  11  -1 39.9239 3.99577  22
  -8  11  -1 38.9390 3.17693  15
  -9  11  -1 0.89723 1.72740  22
  -9  11  -1 2.08047 1.31312  15
 -10  11  -1 182.129 11.2386  22
 -10  11  -1 183.129 9.27395  15
 -11  11  -1 0.76819 0.94837  15
  17  10  -1 30.3346 3.49839   2
  16  10  -1 23.3809 3.05626   2
 -16 -10   1 19.8288 1.96555   4
 -16 -10   1 23.7640 3.10357  18
  15  10  -1 -1.0898 2.61864   2
 -15 -10   1 -0.2164 1.28041   4
 -15 -10   1 1.04050 2.21046  18
  14  10  -1 92.4669 7.04716   2
 -14 -10   1 86.3678 4.59724   4
  13  10  -1 20.1313 3.36432   2
 -13 -10   1 21.4015 2.02642   4
  12  10  -1 2.93350 2.68767   2
 -12 -10   1 0.14737 1.45871   4
  11  10  -1 88.0021 6.42228   2
 -11 -10   1 72.5255 5.66962   6
 -11 -10   1 81.9656 4.33486   4
  10  10  -1 87.6868 5.16168   4
  10  10  -1 92.8639 6.71897   2
 -10 -10   1 93.5392 4.67610   4
 -10 -10   1 90.9602 6.40492   6
 -10 -10   1 90.4683 5.87325   2
   9  10  -1 154.962 10.1472   2
   9  10  -1 158.399 7.77656   4
  -9 -10   1 165.389 7.51235   4
  -9 -10   1 177.711 10.6086   6
  -9 -10   1 157.073 9.58716   2
   8  10  -1 5.30684 1.47469   4
   8  10  -1 2.98686 1.90678   2
  -8 -10   1 3.32681 1.29548   2
  -8 -10   1 5.00022 1.14276   4
  -8 -10   1 3.09276 1.46743   6
  -7 -10   1 18.8306 2.54744   6
  -7 -10   1 23.2330 2.44143  16
   6  10  -1 8.12616 1.32822   8
  -6 -10   1 7.61289 1.47401   6
  -6 -10   1 8.79365 1.50240  16
   5  10  -1 53.8046 3.58594   8
  -5 -10   1 47.8126 3.87353  16
  -5 -10   1 60.6788 4.06969   6
   4  10  -1 10.4933 1.30240   8
  -4 -10   1 9.75412 1.48128   6
  -4 -10   1 11.7939 1.59646  16
  -4 -10   1 15.2612 2.21930  19
   3  10  -1 49.4427 3.23043   8
  -3 -10   1 51.9350 4.64909  19
  -3 -10   1 43.7224 3.55033   6
  -3 -10   1 48.2080 3.56480  16
   2  10  -1 19.1876 1.95831   8
  -2 -10   1 17.5904 2.26671  16
  -2 -10   1 21.2722 2.09640   6
  -2 -10   1 19.9455 2.88791  19
   1  10  -1 1.64582 0.88261   8
  -1 -10   1 1.69848 1.34931  19
  -1 -10   1 0.84208 1.15061  16
  -1 -10   1 0.68504 0.88263   6
   0 -10   1 5.58920 1.54232  19
   0 -10   1 4.04895 1.01158   6
   0 -10   1 4.52855 1.30878  16
   1 -10   1 256.259 20.1571  19
   1 -10   1 281.283 13.7939   7
   1 -10   1 264.246 15.9512  16
   1 -10   1 281.842 16.8540   6
  -2  10  -1 9.93494 1.51353  22
  -2  10  -1 7.24469 1.02956  13
   2 -10   1 9.12521 1.60223  16
   2 -10   1 9.44192 1.65054  19
   2 -10   1 9.78654 1.34937   7
  -3  10  -1 44.7048 2.63888  13
  -3  10  -1 46.2958 2.93201  15
  -3  10  -1 41.1802 3.44893   1
  -3  10  -1 40.5832 3.58634  22
   3 -10   1 43.7245 3.90138  19
   3 -10   1 48.0645 3.03449   7
  -4  10  -1 85.4626 4.57046  15
  -4  10  -1 80.4383 5.55942  22
  -4  10  -1 81.8517 5.56429   1
  -4  10  -1 83.8261 4.11514  13
   4 -10   1 79.5010 4.66177   7
   4 -10   1 75.0867 6.39856  19
  -5  10  -1 6.81920 1.59862  22
  -5  10  -1 7.15871 1.24969  13
  -5  10  -1 6.10229 1.42238   1
  -5  10  -1 7.75507 1.27848  15
   5 -10   1 6.38875 1.29644  19
  -6  10  -1 1.09228 1.22315  15
  -6  10  -1 1.36864 1.31079   1
  -6  10  -1 0.66321 1.59674  22
  -6  10  -1 0.46736 1.18722  13
  -7  10  -1 3.91115 1.86369  22
  -7  10  -1 1.85084 1.33115  15
  -7  10  -1 3.00332 1.54815   3
  -7  10  -1 4.84568 1.40067   1
  -8  10  -1 12.6681 2.16161  22
  -8  10  -1 13.6823 1.70757  15
  -8  10  -1 12.3451 2.04591   3
  -9  10  -1 57.5950 3.66732  15
  -9  10  -1 59.2732 4.69179  22
  -9  10  -1 53.1474 4.64731   3
 -10  10  -1 29.0664 3.19577   3
 -10  10  -1 29.3276 2.53218  15
 -10  10  -1 29.7853 3.37903  22
 -11  10  -1 61.4026 3.79991  15
 -11  10  -1 72.8212 4.86422   3
 -11  10  -1 59.9299 4.66269  22
 -12  10  -1 0.63280 0.87857  15
  17   9  -1 143.459 8.82506   2
  16   9  -1 40.7777 4.54515   2
 -16  -9   1 24.5657 3.48912  18
 -16  -9   1 37.7416 2.25002   4
  15   9  -1 2.91106 2.79650   2
 -15  -9   1 7.24181 1.36393   4
 -15  -9   1 9.01952 2.44889  18
  14   9  -1 27.7268 3.73607   2
 -14  -9   1 27.9438 2.66749   4
  13   9  -1 213.357 13.1640   2
 -13  -9   1 211.210 9.58499   4
  12   9  -1 0.37075 2.64764   2
 -12  -9   1 2.00518 1.42485   4
  11   9  -1 47.4966 4.99071   2
 -11  -9   1 46.7221 3.10512   4
  10   9  -1 114.366 7.89960   2
 -10  -9   1 121.215 5.68450   4
 -10  -9   1 116.245 7.80681   6
 -10  -9   1 116.315 7.16382   2
   9   9  -1 26.5998 3.03164   2
   9   9  -1 29.2328 2.26355   4
  -9  -9   1 31.9775 2.95325   6
  -9  -9   1 29.5250 2.47906   4
  -9  -9   1 22.9677 2.60889   2
  -8  -9   1 144.182 9.32924   6
  -7  -9   1 129.158 8.34255   6
  -7  -9   1 127.373 7.80049  16
  -6  -9   1 84.1893 5.38578  16
  -6  -9   1 84.9331 5.71778   6
   5   9  -1 56.6814 3.49666   8
  -5  -9   1 64.9901 3.97405   6
  -5  -9   1 49.3110 3.74356  16
  -5  -9   1 44.5217 4.83918  19
   4   9  -1 42.1149 2.92053   8
  -4  -9   1 48.9040 3.33452   6
  -4  -9   1 42.3732 4.18258  19
  -4  -9   1 40.9662 3.21155  16
   3   9  -1 176.611 9.52988   8
  -3  -9   1 173.147 10.1899  16
  -3  -9   1 162.496 12.9778  19
  -3  -9   1 171.577 10.7735   6
   2   9  -1 3.24862 0.84979   8
  -2  -9   1 3.22216 0.93056   6
  -2  -9   1 3.51780 1.06459  16
  -2  -9   1 3.03234 1.34978  19
   1   9  -1 25.6605 1.99420   8
  -1  -9   1 23.0615 2.30507  16
  -1  -9   1 22.0848 2.07710   6
  -1  -9   1 29.9067 2.89138  19
   0   9  -1 64.5250 3.76322   8
   0  -9   1 66.5541 4.19348   6
   0  -9   1 61.2798 4.16599  16
   0  -9   1 54.9069 5.11613  19
   1  -9   1 55.5110 4.10549   6
   1  -9   1 66.0394 5.08551  19
   1  -9   1 62.3797 4.16312  16
   2  -9   1 92.3346 4.90032   7
   2  -9   1 88.9977 5.68919  16
   2  -9   1 86.0442 6.95379  19
   3  -9   1 109.555 5.76009   7
   3  -9   1 102.719 6.66874  16
   3  -9   1 106.554 8.14265  19
  -4   9  -1 106.519 5.05448  13
  -4   9  -1 101.964 7.02928   1
  -4   9  -1 105.530 6.89528  22
  -4   9  -1 112.239 5.71061  15
   4  -9   1 109.740 8.23912  19
   4  -9   1 109.662 5.82909   7
  -5   9  -1 106.504 5.54581  15
  -5   9  -1 106.384 4.98833  13
  -5   9  -1 100.254 6.69594  22
  -5   9  -1 103.813 6.81061   1
   5  -9   1 96.2796 7.87418  19
   5  -9   1 107.254 5.67417   7
  -6   9  -1 10.3858 1.75013  22
  -6   9  -1 13.1859 1.42781  15
  -6   9  -1 12.7454 1.38570  13
  -6   9  -1 9.96861 1.71087   3
  -6   9  -1 16.8268 2.25796   1
  -7   9  -1 9.85492 1.62945   1
  -7   9  -1 13.9399 2.02421  22
  -7   9  -1 12.6023 1.88960   3
  -7   9  -1 13.7697 1.57419  15
  -7   9  -1 12.6514 1.47951  13
  -8   9  -1 46.3847 4.25851   3
  -8   9  -1 54.0613 4.45035  22
  -8   9  -1 47.1862 3.36798  15
  -9   9  -1 26.9429 2.69987  15
  -9   9  -1 33.0077 3.68802  22
  -9   9  -1 21.5045 3.25848   3
 -10   9  -1 1.02074 1.71851  22
 -10   9  -1 -0.0371 1.27715  15
 -10   9  -1 1.01133 1.66062   3
 -11   9  -1 1.17307 1.52634   3
 -11   9  -1 2.93428 1.26784  15
 -11   9  -1 3.97498 1.64683  22
 -12   9  -1 36.2839 3.11313   3
 -12   9  -1 28.3133 2.43213  15
  17   8  -1 2.33148 2.05885   2
 -17  -8   1 1.46476 1.44285  18
  16   8  -1 223.622 12.0765   2
 -16  -8   1 192.264 8.55279   4
 -16  -8   1 177.545 12.2599  18
  15   8  -1 15.8193 3.08123   2
 -15  -8   1 7.59192 2.48392  18
 -15  -8   1 11.5700 1.44308   4
  14   8  -1 -0.2811 2.75669   2
 -14  -8   1 0.75003 1.40106   4
  13   8  -1 33.4908 3.93435   2
 -13  -8   1 32.4611 2.81787   4
  12   8  -1 92.9214 7.07925  17
  12   8  -1 70.7589 6.40450   2
  12   8  -1 75.6132 3.98510  11
 -12  -8   1 70.8033 4.23137   4
  11   8  -1 20.5578 1.83337  11
  11   8  -1 30.1349 4.26571  17
  11   8  -1 35.1455 4.27898   2
 -11  -8   1 28.4407 2.46481   4
  10   8  -1 38.4166 4.36073   2
 -10  -8   1 38.1510 3.34228   6
 -10  -8   1 39.7530 2.70868   4
   9   8  -1 230.905 13.9965   2
  -9  -8   1 248.638 14.8590   6
  -9  -8   1 228.488 10.4097   4
  -8  -8   1 276.018 17.2113   6
  -7  -8   1 263.572 15.8600   6
  -7  -8   1 244.430 14.8043  16
  -6  -8   1 17.0274 2.11303   6
  -6  -8   1 24.1462 2.05736  16
  -5  -8   1 14.5130 1.87605   6
  -5  -8   1 16.8942 2.48933  19
  -5  -8   1 14.1419 1.55099  16
   4   8  -1 82.8032 5.15689   8
  -4  -8   1 91.8458 5.86040   6
  -4  -8   1 91.9681 7.19352  19
  -4  -8   1 91.7951 5.56852  16
   3   8  -1 853.658 47.6517   8
  -3  -8   1 883.944 50.5507  16
  -3  -8   1 988.831 64.5438  19
  -3  -8   1 805.624 53.9938   6
   2   8  -1 3.78162 0.78533   8
  -2  -8   1 2.12557 1.26105  19
  -2  -8   1 5.38331 0.88155   6
  -2  -8   1 3.49346 0.98594  16
   1   8  -1 39.7656 2.70963   8
  -1  -8   1 48.2114 3.84459  19
  -1  -8   1 40.1993 3.00103   6
  -1  -8   1 45.8398 3.05474  16
   0   8  -1 76.3608 4.46559   8
   0  -8   1 72.8290 5.00990   6
   0  -8   1 79.0574 4.88527  16
   0  -8   1 82.2485 6.12389  19
   1  -8   1 2.83271 1.03388  19
   1  -8   1 1.77130 0.67673   6
   2  -8   1 133.863 8.01334  16
   2  -8   1 138.518 6.93065   7
   2  -8   1 132.793 8.36639   6
   2  -8   1 127.170 10.0012  19
   3  -8   1 68.0713 4.40478  16
   3  -8   1 64.2940 3.77320   7
   3  -8   1 67.6903 5.25508  19
   4  -8   1 107.273 8.32799  19
   4  -8   1 114.115 5.89832   7
  -5   8  -1 342.617 20.4691  22
  -5   8  -1 358.214 17.0546  15
  -5   8  -1 348.123 15.0373  13
   5  -8   1 331.521 25.2801  19
   5  -8   1 343.900 17.3755   7
  -6   8  -1 89.7705 6.13379  22
  -6   8  -1 93.5418 6.44640   3
  -6   8  -1 94.9520 5.05499  15
  -6   8  -1 94.9706 6.18986   1
  -6   8  -1 94.4371 4.56662  13
   6  -8   1 90.9230 5.14368   7
  -7   8  -1 6.97670 1.15803  13
  -7   8  -1 2.44429 1.44554  22
  -7   8  -1 5.03088 1.46105   3
  -7   8  -1 6.06949 1.20585  15
  -8   8  -1 4.53594 1.60527   3
  -8   8  -1 4.40514 1.23843  13
  -8   8  -1 7.70344 1.75224  22
  -8   8  -1 7.92157 1.34834  15
  -9   8  -1 214.955 13.8297  22
  -9   8  -1 224.943 11.4787  15
  -9   8  -1 236.742 14.7794   3
 -10   8  -1 36.1478 3.98251   3
 -10   8  -1 43.7563 3.10117  15
 -10   8  -1 45.0613 4.05519  22
 -11   8  -1 79.3685 5.30771   3
 -11   8  -1 61.7119 4.02124  15
 -11   8  -1 57.2287 5.09484  22
 -12   8  -1 -0.1215 1.23869  15
 -12   8  -1 0.21215 1.53311   3
 -13   8  -1 24.1602 2.57495   3
 -13   8  -1 18.3301 1.93893  15
  17   7  -1 32.0437 3.65111   2
 -17  -7   1 22.2411 2.88293  18
  16   7  -1 1.02607 2.47437   2
 -16  -7   1 -0.8480 0.85654   4
 -16  -7   1 2.93900 1.94411  18
  15   7  -1 171.054 10.0233   2
 -15  -7   1 148.611 6.84524   4
 -15  -7   1 138.928 9.91786  18
  14   7  -1 0.19069 1.02604  11
  14   7  -1 1.80488 2.52277  17
  14   7  -1 0.60362 2.78664   2
 -14  -7   1 -0.2400 1.31545   4
  13   7  -1 0.47087 2.44534  17
  13   7  -1 2.83858 2.71333   2
  13   7  -1 1.45389 1.03301  11
 -13  -7   1 1.68037 1.31638   4
  12   7  -1 110.717 5.67656  11
  12   7  -1 105.455 8.89243  17
  12   7  -1 123.826 8.13645   2
 -12  -7   1 124.236 5.62226   4
  11   7  -1 190.249 12.2370   2
  11   7  -1 205.256 13.9775  17
  11   7  -1 202.764 9.42774  11
 -11  -7   1 198.199 8.98975   4
  10   7  -1 20.1917 2.63810   2
  10   7  -1 17.3472 1.63224  11
  10   7  -1 21.5135 2.55369  17
 -10  -7   1 19.9376 2.36016   6
 -10  -7   1 21.8307 1.70187   4
  -9  -7   1 135.776 8.74170   6
  -8  -7   1 272.301 16.9477   6
  -7  -7   1 802.502 49.1690   6
  -6  -7   1 1089.65 64.6193   6
  -6  -7   1 1023.27 60.3819  16
  -5  -7   1 1.50751 0.82651   6
  -5  -7   1 1.05235 1.17853  19
  -5  -7   1 2.12987 0.87122  16
  -4  -7   1 85.5241 5.26489  16
  -4  -7   1 97.3143 6.85693  19
  -4  -7   1 75.8373 5.53135   6
   3   7  -1 41.4208 2.70084   8
  -3  -7   1 40.2817 2.94972  16
  -3  -7   1 49.0760 3.05204   6
   2   7  -1 874.312 48.2333   8
  -2  -7   1 787.673 54.6458   6
  -2  -7   1 905.945 51.1558  16
  -2  -7   1 1010.24 65.2850  19
   1   7  -1 97.4292 5.81384   8
  -1  -7   1 100.795 6.57599   6
  -1  -7   1 112.786 7.98170  19
  -1  -7   1 105.885 6.26871  16
   0   7  -1 25.9453 1.71153   8
   0  -7   1 22.9986 1.96641  16
   0  -7   1 19.3434 2.35224  19
   0  -7   1 27.1704 1.84923   6
   1  -7   1 66.0473 4.29637   6
   1  -7   1 67.6575 4.19008  16
   1  -7   1 64.3474 5.17887  19
   2  -7   1 85.1879 5.93488  19
   2  -7   1 64.4147 4.92909   6
   2  -7   1 82.4457 4.82842  16
   3  -7   1 28.9283 2.26745  16
   3  -7   1 24.2541 1.90038   7
   3  -7   1 29.2795 2.47060  19
   4  -7   1 541.813 32.3503  16
   4  -7   1 580.982 28.0241   7
   4  -7   1 564.153 41.0395  19
   5  -7   1 33.9058 2.30979   7
  -6   7  -1 123.816 7.61229  22
  -6   7  -1 121.658 6.31026  15
  -6   7  -1 122.805 5.62121  13
   6  -7   1 117.075 6.40899   7
  -7   7  -1 163.254 9.69235  22
  -7   7  -1 154.012 7.14306  13
  -7   7  -1 162.881 8.03891  15
  -7   7  -1 145.060 10.2874   3
  -8   7  -1 42.2941 3.87846  22
  -8   7  -1 44.2964 3.08646  15
  -8   7  -1 48.2481 2.87508  13
  -8   7  -1 47.6917 3.95665   3
  -9   7  -1 16.3409 2.22033   3
  -9   7  -1 16.5794 2.08020  22
  -9   7  -1 16.6779 1.72475  15
  -9   7  -1 13.8810 1.53418  13
 -10   7  -1 302.566 18.0583  22
 -10   7  -1 295.635 19.2505   3
 -10   7  -1 298.665 14.9769  15
 -11   7  -1 17.6536 2.24876  22
 -11   7  -1 15.1907 1.73123  15
 -11   7  -1 11.8478 2.20203   3
 -12   7  -1 36.9830 3.08290  15
 -12   7  -1 46.4645 3.98646   3
 -13   7  -1 15.1906 1.57597  15
 -13   7  -1 14.4240 2.03106   3
 -14   7  -1 41.8777 3.34832   3
  17   6  -1 29.6828 3.66061   2
  16   6  -1 17.8722 2.81160   2
 -16  -6   1 10.3664 2.09970  18
  15   6  -1 25.1492 2.03939  11
  15   6  -1 26.3946 3.40510   2
  15   6  -1 23.7463 3.24556  17
 -15  -6   1 23.7569 3.23558  20
 -15  -6   1 24.0926 2.07796   4
 -15  -6   1 22.1319 2.85843  18
  14   6  -1 30.4263 3.61889   2
  14   6  -1 29.7506 2.24432  11
  14   6  -1 26.8706 3.46379  17
 -14  -6   1 26.0396 2.43592   4
 -14  -6   1 23.9212 3.46092  20
 -14  -6   1 24.2986 3.11354  18
  13   6  -1 8.00804 2.73695   2
  13   6  -1 8.72600 2.81604  17
  13   6  -1 9.19194 1.21023  11
 -13  -6   1 10.0502 1.47375   4
 -13  -6   1 7.66697 2.68528  20
  12   6  -1 36.5345 4.70266   2
 -12  -6   1 42.1470 2.88434   4
 -12  -6   1 41.4307 4.82216  20
  11   6  -1 155.492 6.96311   9
  11   6  -1 170.385 10.1579   2
  11   6  -1 142.752 11.0536  17
 -11  -6   1 177.109 7.35197   4
  10   6  -1 145.465 9.50189   2
  10   6  -1 162.045 10.5061  17
  10   6  -1 156.539 6.62041   9
 -10  -6   1 142.389 6.92324   4
  -9  -6   1 17.2696 2.10223   6
  -9  -6   1 21.4420 1.58335  14
  -8  -6   1 14.9548 1.83021   6
  -7  -6   1 731.614 44.8204   6
  -6  -6   1 1439.91 86.9377   6
  -6  -6   1 1407.07 81.2293  16
  -5  -6   1 1003.92 73.7693  19
  -5  -6   1 1023.99 57.7618  16
  -5  -6   1 1005.10 61.7948   6
  -4  -6   1 50.3361 4.40372  19
  -4  -6   1 50.7695 3.37987  16
  -4  -6   1 56.7868 3.56155   6
  -3  -6   1 233.963 13.2988  16
  -3  -6   1 217.127 14.1656   6
  -3  -6   1 237.347 16.9989  19
   2   6  -1 138.489 7.96308   8
  -2  -6   1 151.971 8.51058  16
  -2  -6   1 147.316 10.8623  19
  -2  -6   1 142.601 9.02443   6
   1   6  -1 93.1366 5.15736   8
  -1  -6   1 93.3640 5.53976  16
  -1  -6   1 82.4981 7.02432  19
  -1  -6   1 100.401 5.83911   6
   0   6  -1 4.22499 0.61397   8
   0  -6   1 6.69902 0.87694   6
   0  -6   1 9.31159 1.13058  16
   1  -6   1 66.2873 4.87658  19
   1  -6   1 59.3089 3.91430  16
   2  -6   1 9.13902 1.08657  16
   2  -6   1 6.93058 1.24097  19
   2  -6   1 10.6480 1.02421   6
  -3   6  -1 196.110 11.6825  12
   3  -6   1 182.537 12.4055   6
   3  -6   1 215.724 11.7452  16
   3  -6   1 210.325 10.1579   7
   4  -6   1 13.5702 1.31140   7
   4  -6   1 12.9413 1.54624  16
   5  -6   1 583.560 29.0287   7
   6  -6   1 199.345 10.1499   7
  -7   6  -1 2.34631 1.19580   3
  -7   6  -1 5.75942 0.91830  13
  -7   6  -1 5.29125 1.22213  22
  -7   6  -1 3.52789 0.94514  15
   7  -6   1 3.74860 0.95714  19
  -8   6  -1 3.36071 0.96134  13
  -8   6  -1 1.37106 1.33151   3
  -8   6  -1 5.26628 1.33834  22
  -8   6  -1 2.59802 1.03637  15
   8  -6   1 3.48618 1.10308  19
  -9   6  -1 114.631 5.86384  15
  -9   6  -1 99.9603 7.46205   3
  -9   6  -1 107.171 7.09339  22
 -10   6  -1 -0.4632 1.22714  15
 -10   6  -1 0.65838 1.66796   3
 -10   6  -1 1.89859 1.58523  22
 -11   6  -1 328.918 16.4157  15
 -11   6  -1 323.936 19.7676  22
 -11   6  -1 334.497 21.1014   3
 -12   6  -1 6.28872 1.93052   3
 -12   6  -1 5.40132 1.49927  15
 -13   6  -1 5.60862 1.39084  15
 -13   6  -1 7.30307 1.81975   3
 -14   6  -1 26.7372 2.94578   3
 -14   6  -1 29.4404 2.28413  15
  17   5  -1 29.1480 3.46775   2
  16   5  -1 48.4755 4.54582   2
  16   5  -1 38.0266 2.40965  11
  16   5  -1 36.9294 4.52229  17
 -16  -5   1 41.6171 3.69538  18
  15   5  -1 8.13590 2.76764   2
  15   5  -1 5.72328 1.20145  11
 -15  -5   1 3.67437 2.67924  20
 -15  -5   1 4.93182 2.20520  18
 -15  -5   1 7.44149 1.08589   4
  14   5  -1 3.99753 2.60719   2
 -14  -5   1 3.84720 2.72773  20
 -14  -5   1 3.29064 1.18686   4
 -14  -5   1 2.88779 2.18399  18
  13   5  -1 21.7550 1.67927   9
  13   5  -1 17.1430 2.42512  17
  13   5  -1 24.0365 3.16954   2
 -13  -5   1 18.4578 1.65430   4
 -13  -5   1 16.3467 3.07740  20
  12   5  -1 13.8919 2.01322  17
  12   5  -1 13.8226 2.67816   2
 -12  -5   1 14.0669 1.51343   4
 -12  -5   1 13.7957 2.57220  20
  11   5  -1 25.8009 3.14811   2
  11   5  -1 31.4734 3.35044  17
 -11  -5   1 34.4483 3.93142  20
 -11  -5   1 33.1862 2.44974   4
 -11  -5   1 31.7894 2.99458  15
  10   5  -1 10.9455 2.08350   2
  10   5  -1 9.81871 1.54815  17
 -10  -5   1 8.41905 1.49678  15
 -10  -5   1 8.92580 1.23499   4
   9   5  -1 34.5866 3.87165  19
   8   5  -1 135.633 10.0625  19
  -8  -5   1 123.695 8.19961   6
   7   5  -1 2.50555 1.34831  19
  -7  -5   1 2.83895 0.84701   6
   6   5  -1 1070.02 81.4845  19
  -6  -5   1 1126.10 63.7821  16
  -6  -5   1 1156.50 68.2835   6
   5   5  -1 1461.04 104.869  19
  -5  -5   1 1383.11 104.875  19
  -5  -5   1 1458.33 82.1371  16
  -5  -5   1 1457.67 87.8997   6
   4   5  -1 949.484 66.9067  19
  -4  -5   1 929.987 52.4121  16
  -4  -5   1 838.643 56.0538   6
  -4  -5   1 952.449 66.9305  19
   3   5  -1 1402.87 104.473  19
  -3  -5   1 1328.05 87.5984   6
  -3  -5   1 1524.33 104.522  19
  -3  -5   1 1488.60 81.9004  16
  -2  -5   1 985.402 62.8105   6
  -2  -5   1 1053.78 58.7363  16
  -2  -5   1 1047.72 74.9432  19
   1   5  -1 23.7738 1.63676   8
  -1  -5   1 26.2205 1.83320   6
  -1  -5   1 28.4370 2.33292  19
  -1  -5   1 27.2566 1.85832  16
   0   5  -1 31.9717 1.99894   8
   0  -5   1 36.0054 2.24323  16
   0  -5   1 36.4604 2.66623  19
   0  -5   1 29.0927 2.22958   6
   1  -5   1 34.8372 2.33773  16
   1  -5   1 35.3719 2.82486  19
  -2   5  -1 55.5432 3.66891  12
   2  -5   1 63.7383 3.89754   6
   2  -5   1 63.7140 3.77368  16
  -3   5  -1 1.16957 0.59143  12
   3  -5   1 1.97470 0.67114  16
   3  -5   1 0.26311 0.52552   7
  -4   5  -1 187.044 11.4571  12
   4  -5   1 206.603 9.90502   7
   4  -5   1 195.559 11.4344  16
  -5   5  -1 51.2073 3.28493  12
   5  -5   1 47.9981 2.79216   7
   6  -5   1 16.1149 1.43409   7
  -8   5  -1 21.9015 1.78088  13
  -8   5  -1 20.3449 1.86864  15
  -8   5  -1 22.0982 2.33042  22
  -8   5  -1 20.0475 2.34696  20
  -8   5  -1 13.8103 1.99402   3
   8  -5   1 18.8683 2.19270  19
  -9   5  -1 11.2575 1.83085   3
  -9   5  -1 13.7229 1.43752  15
  -9   5  -1 14.8281 1.77693  22
  -9   5  -1 12.5309 2.19914  20
   9  -5   1 13.6441 1.79076  19
 -10   5  -1 9.71599 1.71080  22
 -10   5  -1 5.96770 1.31388  15
 -10   5  -1 7.98848 2.22137  20
 -10   5  -1 2.70914 1.67096   3
 -11   5  -1 15.4187 2.80337  20
 -11   5  -1 16.6953 1.79814  15
 -11   5  -1 16.6997 2.22851  22
 -11   5  -1 23.2055 3.21761   3
 -12   5  -1 134.844 9.18794   3
 -12   5  -1 130.717 7.17776  15
 -13   5  -1 21.9075 2.47874  15
 -13   5  -1 23.0631 3.21424   3
 -14   5  -1 52.9851 3.53919  15
 -14   5  -1 61.9996 4.60126   3
 -15   5  -1 4.85011 1.30064   3
  16   4  -1 39.2310 2.48162  11
  16   4  -1 35.4101 4.28671   2
  16   4  -1 48.1266 4.76856  17
  15   4  -1 47.4445 5.66861  17
  15   4  -1 46.3473 4.89509   2
 -15  -4   1 43.0901 4.24492  18
 -15  -4   1 47.3107 5.54828  20
  14   4  -1 -0.4910 2.42577   2
  14   4  -1 -0.2626 1.30063   9
  14   4  -1 -0.1214 1.97948  17
 -14  -4   1 1.01953 2.79177  20
 -14  -4   1 -1.1130 0.99358   4
 -14  -4   1 0.88142 2.07010  18
  13   4  -1 76.7232 6.41065  17
  13   4  -1 84.4249 6.34804   2
 -13  -4   1 88.1676 4.07258   4
 -13  -4   1 77.3276 5.19159  15
 -13  -4   1 75.6237 6.15160  18
 -13  -4   1 76.2257 7.08486  20
  12   4  -1 25.8955 3.42052  17
  12   4  -1 25.4796 3.17335   2
 -12  -4   1 23.8248 2.29038   4
 -12  -4   1 28.5203 3.31608  20
 -12  -4   1 28.1185 3.10964  15
  11   4  -1 203.009 16.1670  19
  11   4  -1 214.733 14.3451  17
 -11  -4   1 213.526 10.7465  15
 -11  -4   1 218.897 13.8742  20
 -11  -4   1 199.922 9.28911   4
  10   4  -1 3.73495 1.96946  19
  10   4  -1 4.17649 1.32196  17
 -10  -4   1 2.66357 0.97123   4
 -10  -4   1 1.63979 1.16615  15
 -10  -4   1 2.95300 1.67989  20
   9   4  -1 68.0535 5.91618  19
   8   4  -1 73.6626 6.23731  19
  -8  -4   1 78.5478 4.95333   6
  -8  -4   1 74.5509 3.89818  14
   7   4  -1 389.874 26.7720  19
  -7  -4   1 363.443 20.9081  12
  -7  -4   1 335.624 22.2844   6
   6   4  -1 118.859 9.29657  19
  -6  -4   1 124.062 7.16884  12
  -6  -4   1 124.147 7.67893   6
  -6  -4   1 121.369 7.12116  16
   5   4  -1 1163.78 85.0162  19
  -5  -4   1 1132.23 66.7156  12
  -5  -4   1 1159.09 71.2457   6
  -5  -4   1 1213.21 66.5674  16
  -4  -4   1 2282.21 132.820  12
  -4  -4   1 2442.60 132.564  16
  -4  -4   1 2301.39 169.124  19
  -4  -4   1 2276.17 141.805   6
   3   4  -1 824.242 61.7055  19
  -3  -4   1 817.403 51.7178   6
  -3  -4   1 883.115 48.3536  16
  -3  -4   1 862.712 61.7288  19
  -2  -4   1 3801.37 252.651   6
  -2  -4   1 4292.40 236.268  16
  -2  -4   1 4335.46 301.279  19
   1   4  -1 370.928 22.1551   8
  -1  -4   1 415.120 23.5093  16
  -1  -4   1 445.663 29.9800  19
   0   4  -1 137.430 7.79761   8
   0  -4   1 155.113 10.5410  19
   0  -4   1 140.140 10.5179  19
   0  -4   1 129.815 8.83015   6
   0  -4   1 152.100 8.31748  16
  -1   4  -1 154.243 7.77763  12
   1  -4   1 116.019 9.82315  19
   1  -4   1 141.141 7.81929  16
   1  -4   1 126.561 9.84498  19
  -2   4  -1 100.713 5.61084  12
   2  -4   1 88.7264 5.62601  16
  -3   4  -1 266.725 15.1527  12
   3  -4   1 256.482 15.1075  16
  -4   4  -1 0.97814 0.39428  14
  -4   4  -1 0.73271 0.64885  12
   4  -4   1 1.68516 0.51595   7
   4  -4   1 1.18461 0.58999  16
  -5   4  -1 102.236 6.37509  12
  -5   4  -1 103.712 5.22300  14
   5  -4   1 111.451 5.45212   7
  -6   4  -1 73.0703 4.47117  12
   6  -4   1 67.9160 3.75282   7
   7  -4   1 170.514 12.6253  19
  -8   4  -1 7.71564 1.37415   3
  -8   4  -1 2.92568 1.02046  22
  -8   4  -1 3.82270 0.90162  15
   8  -4   1 3.73500 1.13320  19
  -9   4  -1 2.00065 0.95179  15
  -9   4  -1 0.25364 1.68561  20
  -9   4  -1 1.21520 1.29167   3
  -9   4  -1 1.28294 1.14420  22
   9  -4   1 1.81873 1.23161  19
 -10   4  -1 11.7390 2.34769  20
 -10   4  -1 11.4374 1.43567  15
 -10   4  -1 12.5192 2.00423   3
 -10   4  -1 12.7589 1.77180  22
 -11   4  -1 -0.7466 2.13933  20
 -11   4  -1 1.46180 1.51556  22
 -11   4  -1 1.11320 1.64797   3
 -11   4  -1 0.59787 1.21536  15
 -12   4  -1 -1.3597 2.32148  20
 -12   4  -1 0.24240 1.74202   3
 -12   4  -1 -0.1314 1.40205  15
 -13   4  -1 5.44949 1.82220   3
 -13   4  -1 2.83391 1.46243  15
 -14   4  -1 6.79089 1.79329   3
 -14   4  -1 3.99052 1.39088  15
 -15   4  -1 75.5140 4.33201  15
 -15   4  -1 82.0701 5.52840   3
  15  -4   1 76.0030 5.75660  17
  17   3  -1 0.60127 1.78303  17
  17   3  -1 0.46527 0.72012  11
  16   3  -1 54.1008 5.49812  17
  16   3  -1 57.5108 4.71428   2
  16   3  -1 53.6544 3.06723  11
  15   3  -1 114.927 7.86898  17
  15   3  -1 100.864 4.80581   9
  15   3  -1 90.8673 7.21588   2
 -15  -3   1 105.420 8.20901  20
  14   3  -1 14.2546 2.79953   2
  14   3  -1 15.4094 2.41063  17
 -14  -3   1 9.83297 3.05702  20
 -14  -3   1 11.1865 2.14424  15
 -14  -3   1 12.5147 2.33694  18
  13   3  -1 6.50978 2.09156  17
  13   3  -1 11.2836 2.61542   2
 -13  -3   1 10.5870 1.19735   4
 -13  -3   1 8.77683 1.88746  15
 -13  -3   1 6.47067 2.12180  18
 -13  -3   1 7.70219 2.82124  20
  12   3  -1 55.4189 5.11330  17
 -12  -3   1 56.1792 4.96885  18
 -12  -3   1 71.0150 3.35948   4
 -12  -3   1 61.2283 5.75731  20
 -12  -3   1 59.5464 4.15360  15
  11   3  -1 16.3793 2.04525  17
  11   3  -1 17.5360 2.69520  19
 -11  -3   1 15.5891 1.69620  15
 -11  -3   1 10.2290 1.31426   4
 -11  -3   1 17.8219 2.49752  20
  10   3  -1 551.507 36.4113  17
  10   3  -1 533.119 40.3638  19
 -10  -3   1 558.980 34.3702  20
 -10  -3   1 545.619 26.8448  15
   9   3  -1 25.3211 3.24089  19
   8   3  -1 5.16771 1.44519  19
  -8  -3   1 5.16269 0.69423  14
  -8  -3   1 4.78613 0.99679  12
  -7  -3   1 27.6908 2.15727   6
  -7  -3   1 33.0454 2.17703  12
  -7  -3   1 29.6769 1.72599  14
   6   3  -1 204.622 11.7024  10
   6   3  -1 223.008 15.9041  19
  -6  -3   1 207.728 13.2150   6
  -6  -3   1 221.513 12.4226  12
   5   3  -1 3.69262 0.92406  19
   5   3  -1 4.17661 0.52338  10
  -5  -3   1 7.43296 0.90511   6
  -5  -3   1 4.26979 0.61013  12
   4   3  -1 390.161 21.5706  10
   4   3  -1 427.945 29.0572  19
  -4  -3   1 351.099 24.2969   6
  -4  -3   1 413.005 29.0669  19
  -4  -3   1 412.919 22.7087  16
  -4  -3   1 386.219 22.7521  12
  -3  -3   1 211.174 15.0273  19
  -3  -3   1 203.248 11.7305  16
  -3  -3   1 196.620 11.7096  12
   2   3  -1 81.8064 5.49435  19
  -2  -3   1 63.5272 4.53630   6
  -2  -3   1 79.2520 5.48843  19
  -2  -3   1 64.8833 4.95425   5
  -2  -3   1 74.7101 4.27547  16
  -1  -3   1 456.159 33.1391  19
  -1  -3   1 452.057 25.9859  16
   0  -3   1 49.5355 3.01491  12
   0  -3   1 54.1279 3.87462  19
   0  -3   1 54.2455 3.10276  16
   0  -3   1 49.9286 3.86089  19
  -1   3  -1 82.9726 5.10296  12
   1  -3   1 92.5906 5.14301  16
  -2   3  -1 146.091 7.28376  14
  -2   3  -1 155.054 8.72547  12
   2  -3   1 150.816 8.70518  16
  -3   3  -1 4.12341 0.53022  14
  -3   3  -1 6.45705 0.84094  12
   3  -3   1 3.60549 0.60012  16
  -5   3  -1 34.8151 1.89529  14
  -5   3  -1 35.9620 2.47311  12
   5  -3   1 36.8274 2.36636  16
   5  -3   1 34.0525 2.00765   7
  -6   3  -1 12.7094 0.95021  14
  -6   3  -1 12.0481 1.51021  12
  -7   3  -1 12.7577 1.76830  12
   7  -3   1 18.4359 1.85655  19
   8  -3   1 200.019 14.8509  19
  -9   3  -1 5.82713 1.23364  22
  -9   3  -1 5.33722 1.86254  20
  -9   3  -1 6.52745 1.03569  15
  -9   3  -1 8.40637 1.55235   3
   9  -3   1 7.36326 1.50068  19
 -10   3  -1 27.7170 2.98345   3
 -10   3  -1 21.3740 2.12456  15
 -10   3  -1 20.8157 2.71627  22
 -10   3  -1 26.7556 2.98063  20
  10  -3   1 18.4307 2.83883  19
 -11   3  -1 10.3010 1.90288   3
 -11   3  -1 5.38380 2.28073  20
 -11   3  -1 8.42577 1.40632  15
 -12   3  -1 2.53017 2.50540  20
 -12   3  -1 2.03146 1.75134   3
 -12   3  -1 1.30962 1.38242  15
 -13   3  -1 0.88837 1.43033  15
 -13   3  -1 2.08871 1.76594   3
 -13   3  -1 0.05617 2.46929  20
 -14   3  -1 8.24804 1.58431  15
 -14   3  -1 6.88353 1.88175   3
  14  -3   1 7.21637 1.79265  17
 -15   3  -1 76.7676 5.06674   3
 -15   3  -1 62.3564 3.98633  15
  15  -3   1 61.9446 5.22804  17
  17   2  -1 24.8985 1.58205  11
  17   2  -1 17.9528 2.56654  17
  15   2  -1 32.5137 3.35322   2
  15   2  -1 24.6656 3.76352  17
 -15  -2   1 19.3579 3.37858  20
  14   2  -1 206.157 13.7704   2
  14   2  -1 243.657 15.9065  17
 -14  -2   1 236.679 11.8749  15
 -14  -2   1 232.106 15.5362  20
  13   2  -1 -0.7107 2.26485   2
  13   2  -1 -0.9930 1.80398  17
 -13  -2   1 -0.7638 1.90415  18
 -13  -2   1 0.66342 2.66128  20
 -13  -2   1 0.38566 1.54074   3
 -13  -2   1 1.05725 1.62758  15
  12   2  -1 0.45331 1.66371  17
 -12  -2   1 2.37472 1.00582   4
 -12  -2   1 1.67300 1.41314   3
 -12  -2   1 3.41386 2.34737  20
 -12  -2   1 0.86721 1.37582  15
 -12  -2   1 1.52837 1.69143  18
  11   2  -1 183.060 11.5424   2
  11   2  -1 191.130 13.5784  17
  11   2  -1 201.661 15.3325  19
 -11  -2   1 204.287 8.76060   4
 -11  -2   1 211.101 13.2667  20
 -11  -2   1 207.308 12.5038  18
 -11  -2   1 190.309 12.8182   3
 -11  -2   1 200.913 10.1416  15
  10   2  -1 240.918 18.1190  19
 -10  -2   1 249.317 15.5845  20
 -10  -2   1 229.137 11.9891  15
   9   2  -1 518.798 38.1059  19
  -9  -2   1 517.006 29.9035  12
   8   2  -1 104.831 7.69700  19
  -8  -2   1 90.3871 5.93402  12
   7   2  -1 1354.99 99.3375  19
  -7  -2   1 1363.00 65.3567  14
  -7  -2   1 1373.70 78.0667  12
   6   2  -1 191.428 12.7571  19
  -6  -2   1 170.340 8.30642  14
  -6  -2   1 152.933 10.5487   6
  -6  -2   1 170.619 9.98018  12
   5   2  -1 1331.07 93.9639  19
  -5  -2   1 1197.41 78.7409   6
  -5  -2   1 1344.03 73.8385  12
   4   2  -1 17.6670 1.64971  19
  -4  -2   1 14.7540 1.18765  12
   3   2  -1 67.0501 4.65919  19
  -3  -2   1 64.6897 4.67516  19
  -3  -2   1 60.1624 3.59308  16
  -3  -2   1 53.8568 3.58760  12
   2   2  -1 132.989 7.02750  10
   2   2  -1 127.966 9.46963  19
  -2  -2   1 129.402 7.39562  16
  -2  -2   1 126.134 9.47084  19
  -2  -2   1 130.362 7.38567  12
  -2  -2   1 120.066 8.71148   5
  -1  -2   1 961.101 52.5874  16
  -1  -2   1 848.937 62.0937   5
  -1  -2   1 947.305 67.0871  19
   0  -2   1 353.562 20.1092  12
   0  -2   1 346.652 25.5820  19
   0  -2   1 354.783 20.0877  16
  -1   2  -1 18.8189 1.16703  12
  -1   2  -1 17.7884 0.96386  14
  -2   2  -1 57.6992 3.30292  12
  -2   2  -1 53.3148 2.72645  14
  -3   2  -1 13.8640 1.07028  12
  -3   2  -1 11.7309 0.76347  14
  -4   2  -1 303.224 14.1930  14
  -4   2  -1 303.110 17.0172  12
   4  -2   1 278.293 14.6311   7
  -5   2  -1 184.547 9.83108  12
  -5   2  -1 180.523 8.13278  14
   5  -2   1 149.788 12.3065  19
   5  -2   1 163.350 9.67390  16
   5  -2   1 160.590 12.2728  19
   5  -2   1 167.260 8.38364   7
  -6   2  -1 34.7747 2.55007  12
  -6   2  -1 37.3167 1.94203  14
  -7   2  -1 228.152 12.7208  12
   7  -2   1 205.189 15.9439  19
   8  -2   1 21.2933 2.30911  19
  -9   2  -1 86.6341 5.62903  22
  -9   2  -1 86.1248 4.65157  15
  -9   2  -1 84.6290 6.04685   3
   9  -2   1 89.0418 6.85417  19
 -10   2  -1 33.5876 2.44772  15
 -10   2  -1 32.8114 4.16523  20
 -10   2  -1 31.4283 3.04438  22
 -10   2  -1 38.1596 3.36206   3
  10  -2   1 33.3167 3.54705  19
 -11   2  -1 51.9109 3.52124  15
 -11   2  -1 51.7664 5.35817  20
 -11   2  -1 62.5178 4.66532   3
 -12   2  -1 4.26472 2.49003  20
 -12   2  -1 0.50057 1.28963  15
 -12   2  -1 1.42134 1.67560   3
 -13   2  -1 29.8645 2.91925  15
 -13   2  -1 27.9635 3.64957  20
 -14   2  -1 34.0504 3.65243   3
 -14   2  -1 27.8691 2.93103  15
  14  -2   1 31.6217 3.70188  17
 -15   2  -1 0.52212 1.63216   3
 -15   2  -1 1.59921 1.35795  15
  15  -2   1 1.90934 1.59995  17
 -16   2  -1 61.6354 4.30525   3
 -16   2  -1 55.1584 3.43484  15
  16  -2   1 57.6023 4.54540  17
  16   1  -1 50.5222 4.63300  17
  16   1  -1 54.6075 2.78896   9
  15   1  -1 6.28612 2.10731  17
 -15  -1   1 3.58569 1.65562   3
 -15  -1   1 6.37216 1.81314  15
 -15  -1   1 6.78550 2.69945  20
  14   1  -1 1.47544 2.04781  17
 -14  -1   1 6.19726 1.84181   3
 -14  -1   1 1.21588 1.74515  15
 -14  -1   1 3.23568 2.86900  20
  13   1  -1 204.560 14.1203  17
 -13  -1   1 212.715 10.5989  15
 -13  -1   1 191.309 13.2742   3
 -13  -1   1 207.284 13.9972  20
  12   1  -1 4.58016 1.70254  17
 -12  -1   1 4.26561 1.48309  15
 -12  -1   1 3.14947 2.43482  20
 -12  -1   1 4.70445 1.61422   3
  11   1  -1 89.7080 6.47286  17
  11   1  -1 83.2023 7.42643  19
 -11  -1   1 90.7767 6.14608  18
 -11  -1   1 95.8484 6.86361  20
 -11  -1   1 80.9328 4.11827   4
 -11  -1   1 86.1500 4.87649  15
 -11  -1   1 79.9334 6.11034   3
  10   1  -1 330.489 26.1481  19
 -10  -1   1 344.250 22.3948  20
 -10  -1   1 351.606 17.3978  15
 -10  -1   1 380.272 22.2864   3
   9   1  -1 325.124 21.9096  19
  -9  -1   1 263.265 17.1415  12
   8   1  -1 3.80968 1.30131  19
  -8  -1   1 3.03054 0.95839  12
   7   1  -1 345.429 27.9650  19
  -7  -1   1 403.188 22.0253  12
  -7  -1   1 394.268 18.3423  14
   6   1  -1 1443.48 100.352  19
  -6  -1   1 1266.94 84.0723   6
  -6  -1   1 1376.68 78.8876  12
  -6  -1   1 1428.40 66.0411  14
   5   1  -1 217.261 15.0605  19
  -5  -1   1 185.065 12.5306   6
  -5  -1   1 209.178 9.85982  14
  -5  -1   1 204.183 11.8438  12
   4   1  -1 1174.42 82.6852  19
  -4  -1   1 1098.33 64.9894  12
   3   1  -1 50.8060 4.16694  19
  -3  -1   1 57.5134 3.27352  12
   2   1  -1 465.852 33.9885  19
  -2  -1   1 472.106 26.6993  12
  -2  -1   1 457.630 31.4523   5
   1   1  -1 7.01012 0.46600  10
  -1  -1   1 6.99571 0.49401  16
  -1  -1   1 7.82198 0.67429  19
  -1  -1   1 5.94830 0.55226   5
   0   1  -1 4472.33 209.603  14
   0  -1   1 3987.77 293.499   5
   0  -1   1 4521.49 315.981  19
   0  -1   1 4348.65 207.396  14
  -1   1  -1 -6.5080 0.17999  14
  -2   1  -1 2.15559 0.37225  12
  -2   1  -1 2.12048 0.25628  14
  -3   1  -1 87.8904 4.12345  14
  -3   1  -1 89.3314 4.98591  12
   3  -1   1 76.9538 4.23669   7
  -4   1  -1 64.0054 3.11396  14
  -4   1  -1 63.2719 3.81004  12
   4  -1   1 60.5079 3.19244   7
  -5   1  -1 18.0355 1.56720  12
  -5   1  -1 19.9448 1.15628  14
   5  -1   1 18.0550 1.73942  19
   5  -1   1 23.1581 1.73631  19
  -6   1  -1 94.7612 4.48649  14
  -6   1  -1 94.4456 5.50462  12
   6  -1   1 82.8555 6.79973  19
  -7   1  -1 84.4478 5.08333  12
  -7   1  -1 84.6877 4.09393  14
   7  -1   1 76.1274 6.23608  19
   8  -1   1 82.2375 6.43208  19
   9  -1   1 67.0524 5.51174  19
 -10   1  -1 0.53414 1.24693   3
 -10   1  -1 1.15311 1.79616  20
 -10   1  -1 0.57790 0.89265  15
  10  -1   1 1.61361 1.43580  19
 -11   1  -1 16.9747 1.63624  15
 -11   1  -1 20.3555 2.74975  20
 -11   1  -1 13.6552 1.98795   3
  11  -1   1 15.5304 2.39185  19
 -12   1  -1 44.0583 4.10370   3
 -12   1  -1 45.8496 5.31359  20
 -12   1  -1 40.7470 3.22866  15
 -13   1  -1 7.60307 2.01029   3
 -13   1  -1 11.3436 1.66308  15
 -13   1  -1 15.4572 2.98704  20
 -14   1  -1 34.4917 3.66452   3
 -14   1  -1 32.4828 2.96793  15
 -14   1  -1 30.1450 3.72811  20
  14  -1   1 30.7722 3.84909  17
 -15   1  -1 103.695 6.95969   3
 -15   1  -1 95.0907 5.56917  15
  15  -1   1 96.8561 7.37686  17
 -16   1  -1 17.4753 2.31355   3
  16  -1   1 11.8425 1.82041  17
  16   0  -1 1.63560 1.03041   9
  16   0  -1 0.68019 1.55530  17
 -16   0   1 0.75519 1.24905   3
  15   0  -1 14.2397 2.34695  17
 -15   0   1 15.5361 2.98248  20
 -15   0   1 14.0366 1.98042  15
 -15   0   1 20.5412 2.85983   3
  14   0  -1 8.68108 2.19802  17
 -14   0   1 10.6102 2.97849  20
 -14   0   1 7.57502 1.85949  15
 -14   0   1 13.9443 2.10158   3
  13   0  -1 2.17282 1.88289  17
 -13   0   1 1.90010 2.77312  20
 -13   0   1 3.08685 1.78309   3
 -13   0   1 2.71920 1.60582  15
  12   0  -1 28.2394 3.43399  17
 -12   0   1 17.4174 2.36955   3
 -12   0   1 25.2683 3.35286  20
 -12   0   1 25.6001 2.75351  15
  11   0  -1 4.45887 1.92518  19
  11   0  -1 6.62972 1.57327  17
 -11   0   1 3.52966 2.11783  20
 -11   0   1 5.58211 1.27433  15
  10   0  -1 40.5042 4.07174  19
 -10   0   1 28.9624 3.27443   3
 -10   0   1 37.8203 2.60872  15
 -10   0   1 42.8286 4.20443  20
   9   0  -1 142.901 11.4898  19
  -9   0   1 158.240 9.09951  12
   8   0  -1 225.227 15.9041  19
  -8   0   1 200.390 12.5002  12
   7   0  -1 79.8006 6.00815  19
  -7   0   1 72.9314 4.75072  12
   6   0  -1 23.8880 2.23018  19
  -6   0   1 21.9653 1.23608  14
  -6   0   1 20.2927 1.72651  12
   5   0  -1 71.2471 5.07684  19
  -5   0   1 63.9544 3.25885  14
  -5   0   1 63.7665 4.03208  12
   4   0  -1 424.694 28.2926  19
  -4   0   1 373.074 22.2629  12
  -4   0   1 364.820 18.5924  14
   3   0  -1 23.1466 1.69333  19
  -3   0   1 19.6674 1.37417  12
  -3   0   1 18.3063 1.04219  14
   2   0  -1 115.103 7.39970  19
  -2   0   1 101.068 5.82579  12
  -2   0   1 83.9036 6.85111   5
   1   0  -1 3217.07 225.221  19
  -1   0   1 2979.46 208.491   5
   0   0  -1 0.60581 0.10071  14
   0   0   1 0.61648 0.16545   5
   0   0   1 0.54185 0.10097  14
  -1   0  -1 4266.51 201.725  14
   1   0   1 4105.05 200.300  14
  -2   0  -1 564.831 30.3430  12
  -2   0  -1 543.416 25.4070  14
   2   0   1 514.017 30.2212  16
   2   0   1 512.904 38.5347  19
   2   0   1 516.668 38.5400  19
  -3   0  -1 177.727 8.06803  14
  -3   0  -1 174.586 9.67034  12
   3   0   1 159.441 12.2261  19
   3   0   1 166.769 12.2115  19
   3   0   1 155.990 8.28252   7
  -4   0  -1 10.9166 0.97389  12
  -4   0  -1 7.76297 0.74844   6
  -4   0  -1 9.10666 0.65204  14
   4   0   1 8.15933 1.00823  19
   4   0   1 8.33702 1.01105  19
  -5   0  -1 33.5458 1.59272  14
  -5   0  -1 32.2104 1.97441   6
  -5   0  -1 31.4601 2.04352  12
   5   0   1 24.5112 2.41697  19
   5   0   1 27.1814 2.42089  19
  -6   0  -1 1.87706 0.71563  12
  -6   0  -1 1.45874 0.42719  14
  -6   0  -1 1.38306 0.43737   6
   6   0   1 3.11909 0.75179  19
  -7   0  -1 176.268 10.5773  12
  -7   0  -1 183.691 8.76195  14
   7   0   1 178.685 13.3447  19
   8   0   1 5.09002 1.21643  19
   9   0   1 23.6394 2.82992  19
 -10   0  -1 65.8094 5.06060  20
 -10   0  -1 59.1844 4.32925  18
 -10   0  -1 58.2429 3.40067  15
 -10   0  -1 47.4258 4.32789   3
  10   0   1 59.5931 5.11672  19
 -11   0  -1 38.6601 3.60874  18
 -11   0  -1 38.5485 2.74224  15
 -11   0  -1 42.2918 4.69119  20
 -11   0  -1 39.8774 3.55339   3
  11   0   1 35.3445 4.18550  19
 -12   0  -1 4.11977 1.61545   3
 -12   0  -1 3.89544 2.47741  20
 -12   0  -1 4.27423 1.32682  15
 -12   0  -1 4.75484 1.70526  18
 -13   0  -1 53.0694 5.78332  20
 -13   0  -1 51.7770 3.65811  15
 -13   0  -1 47.1835 4.40957   3
  13   0   1 49.0289 4.62170  17
 -14   0  -1 5.64720 2.79469  20
 -14   0  -1 5.04883 1.59368  15
 -14   0  -1 -0.8117 1.71301   3
  14   0   1 4.34640 1.83268  17
 -15   0  -1 10.8659 1.81443  15
 -15   0  -1 18.6226 2.17997   3
  15   0   1 11.7153 2.15041  17
 -16   0  -1 114.388 7.85160   3
  16   0   1 118.876 8.36650  17
  16   0   1 118.733 5.21936   9
  16  -1  -1 2.05511 1.48022  17
 -16   1   1 2.36949 1.23398   3
  15  -1  -1 0.17443 1.82511  17
 -15   1   1 0.99028 2.38984  20
 -15   1   1 2.70942 1.66285   3
 -15   1   1 0.27944 1.52565  15
  14  -1  -1 10.1644 2.22062  17
 -14   1   1 14.8159 2.15204   3
 -14   1   1 12.1267 2.95899  20
 -14   1   1 9.55076 1.82132  15
  13  -1  -1 2.75735 1.85063  17
 -13   1   1 2.07968 1.80021   3
 -13   1   1 1.12313 1.58978  15
 -13   1   1 0.93970 2.68612  20
  12  -1  -1 3.68769 1.71585  17
 -12   1   1 2.98200 2.58737  20
 -12   1   1 2.95282 1.45933  15
 -12   1   1 3.99666 1.74929   3
 -11   1   1 7.86913 2.29874  20
 -11   1   1 5.99622 1.67878   3
 -11   1   1 7.89725 1.37215  15
  10  -1  -1 3.07427 1.70487  19
 -10   1   1 2.96831 1.93349  20
 -10   1   1 4.82922 1.12081  15
 -10   1   1 5.35243 1.44547   3
   9  -1  -1 38.4176 3.77168  19
  -9   1   1 35.7125 2.92407  12
   8  -1  -1 166.879 12.9702  19
  -8   1   1 178.776 10.2893  12
   7  -1  -1 583.775 42.2988  19
  -7   1   1 572.894 33.3276  12
   6  -1  -1 14.2140 1.80865  19
  -6   1   1 19.5661 1.54946  12
  -6   1   1 16.2749 0.97553  14
   5  -1  -1 243.223 17.5891  19
  -5   1   1 237.508 11.5430  14
  -5   1   1 238.145 13.9069  12
   4  -1  -1 138.520 11.7712  19
   4  -1  -1 169.451 11.7701  19
  -4   1   1 162.705 7.71471  14
  -4   1   1 170.129 9.32755  12
   3  -1  -1 41.1909 2.93451  19
  -3   1   1 37.4384 2.37869  12
  -3   1   1 36.2505 1.88375  14
   2  -1  -1 12.9806 1.19357  19
   2  -1  -1 13.7951 0.73633  14
  -2   1   1 14.3846 0.73328  14
  -2   1   1 16.2830 1.00935  12
  -2   1   1 15.7884 1.18159   5
   1  -1  -1 179.243 9.90946  16
   1  -1  -1 162.786 12.6516  19
   1  -1  -1 177.239 8.59970   7
  -1   1   1 172.098 11.7198   5
  -1   1   1 169.443 9.90860  16
  -1   1   1 180.018 9.95773  12
   0  -1  -1 3574.34 196.400  16
   0  -1  -1 3610.88 247.356  19
   0   1   1 3427.53 193.888  16
   0   1   1 3009.13 228.883   5
  -1  -1  -1 1.08975 0.18201  16
   1   1   1 1.20128 0.17985  16
  -2  -1  -1 667.986 38.7306  16
   2   1   1 682.691 49.4121  19
  -3  -1  -1 628.819 35.3755  16
  -3  -1  -1 599.691 29.7405  14
  -3  -1  -1 644.448 35.5173  12
   3   1   1 607.177 45.1562  19
  -4  -1  -1 641.181 44.2553   6
  -4  -1  -1 737.698 41.5324  12
  -4  -1  -1 752.036 34.7744  14
   4   1   1 770.943 52.8007  19
  -5  -1  -1 8.47781 0.70365  14
  -5  -1  -1 9.12209 1.03037  12
  -5  -1  -1 8.63047 0.80274   6
   5   1   1 7.64666 1.17005  19
  -6  -1  -1 673.922 45.1135   6
  -6  -1  -1 768.523 35.4642  14
  -6  -1  -1 738.945 42.3765  12
   6   1   1 774.178 53.8619  19
  -7  -1  -1 0.42791 0.47243   6
  -7  -1  -1 0.01934 0.46778  14
   7   1   1 1.75702 0.90970  19
  -8  -1  -1 5.80354 0.70212  14
   8   1   1 4.04904 1.25019  19
   9   1   1 34.9487 3.50354  19
 -10  -1  -1 72.2567 4.07668  15
 -10  -1  -1 72.8977 5.22294   3
 -10  -1  -1 73.0255 5.80308  20
  10   1   1 75.3343 6.25476  19
 -11  -1  -1 39.2189 4.75489  20
 -11  -1  -1 48.0396 3.90789  18
 -11  -1  -1 43.3806 2.92147  15
  11   1   1 38.2514 4.50172  19
 -12  -1  -1 52.8388 3.45839  15
 -12  -1  -1 53.2268 4.40000  18
 -12  -1  -1 39.0280 4.12697   3
 -12  -1  -1 57.4493 5.43710  20
  12   1   1 48.8954 4.35710  17
 -13  -1  -1 0.62158 1.80742  18
 -13  -1  -1 0.59281 1.38997  15
 -13  -1  -1 3.84163 1.72852   3
 -13  -1  -1 -2.0367 2.55753  20
  13   1   1 -1.4706 1.66332  17
 -14  -1  -1 70.7540 5.73978   3
 -14  -1  -1 70.8749 4.67176  15
 -14  -1  -1 83.8646 6.96531  20
  14   1   1 75.6055 6.14098  17
 -15  -1  -1 1.00772 1.59270  15
 -15  -1  -1 -0.4033 1.61597   3
  15   1   1 0.27378 1.82360  17
 -16  -1  -1 1.13554 1.39355   3
  16   1   1 1.70631 1.05482   9
  16   1   1 2.61422 1.63945  17
  17   1   1 55.2843 3.11018  11
  17   1   1 69.6270 5.06415  17
  16  -2  -1 0.27758 1.27984  17
  15  -2  -1 52.3217 4.78835  17
 -15   2   1 50.1420 3.58492  15
 -15   2   1 55.9629 4.35899   3
  14  -2  -1 16.0873 2.29938  17
 -14   2   1 11.1682 2.17593   3
 -14   2   1 19.5139 3.05354  20
 -14   2   1 15.4479 1.94245  15
  13  -2  -1 2.91091 1.87559  17
 -13   2   1 4.76797 2.74904  20
 -13   2   1 3.86901 1.60437  15
 -13   2   1 5.92129 1.93529   3
 -12   2   1 70.3886 5.73928   3
 -12   2   1 78.5279 6.75333  20
 -12   2   1 72.8778 4.54040  15
 -11   2   1 21.0619 2.92554  20
 -11   2   1 19.8945 2.43358   3
 -11   2   1 18.9618 1.88168  15
  10  -2  -1 6.49709 1.81500  19
 -10   2   1 3.34912 1.96289  20
 -10   2   1 2.93163 1.48847   3
 -10   2   1 5.11952 1.17036  15
   9  -2  -1 90.5066 7.27542  19
  -9   2   1 92.6552 6.69479  20
  -9   2   1 90.1134 4.86432  15
  -9   2   1 89.5797 6.30158   3
   8  -2  -1 23.2276 2.72100  19
  -8   2   1 24.0665 2.20888  12
   7  -2  -1 48.7808 3.93795  19
  -7   2   1 44.5526 3.22408  12
   6  -2  -1 49.4087 3.69762  19
  -6   2   1 40.9298 3.02274  12
   5  -2  -1 200.581 14.1496  19
  -5   2   1 190.475 11.2238  12
  -5   2   1 185.473 9.26778  14
   4  -2  -1 509.171 42.3992  19
   4  -2  -1 605.698 42.4063  19
  -4   2   1 619.604 33.4185  12
  -4   2   1 589.379 27.9033  14
   3  -2  -1 179.371 8.84031   7
   3  -2  -1 180.619 12.9745  19
   3  -2  -1 164.434 12.9739  19
  -3   2   1 183.710 10.2706  12
  -3   2   1 178.190 8.52191  14
   2  -2  -1 704.786 47.0211  19
   2  -2  -1 612.372 47.0079  19
   2  -2  -1 641.871 36.8557  16
   2  -2  -1 622.685 31.9410   7
  -2   2   1 617.387 43.5487   5
  -2   2   1 672.354 36.9966  12
   1  -2  -1 10.9807 0.72760  16
   1  -2  -1 8.73525 0.51777  14
   1  -2  -1 8.24545 0.60430   7
   1  -2  -1 9.99890 0.84480  19
  -1   2   1 7.61471 0.79788   5
  -1   2   1 9.93136 0.71260  12
   0  -2  -1 224.105 11.1961   7
   0  -2  -1 231.777 16.4932  19
   0  -2  -1 241.003 12.9466  16
   0   2   1 207.546 15.2319   5
  -1  -2  -1 1330.38 74.6368  16
  -1  -2  -1 1367.64 95.1724  19
   1   2   1 1226.37 88.0175   5
   1   2   1 1307.44 95.0896  19
  -2  -2  -1 1.34766 0.33438  16
  -3  -2  -1 113.653 8.01344   6
  -3  -2  -1 137.569 7.49909  16
   3   2   1 139.431 9.61922  19
  -4  -2  -1 3811.13 207.740  16
  -4  -2  -1 3360.54 222.282   6
   4   2   1 3760.93 264.982  19
  -5  -2  -1 374.411 17.7009  14
  -5  -2  -1 375.946 21.0217  16
  -5  -2  -1 342.000 22.5161   6
   5   2   1 377.154 26.9171  19
  -6  -2  -1 104.297 5.31302  14
  -6  -2  -1 111.218 6.73399   6
  -7  -2  -1 1054.10 49.6720  14
  -7  -2  -1 1004.59 63.2190   6
   7   2   1 1047.31 75.4720  19
  -8  -2  -1 83.3232 4.30978  14
  -8  -2  -1 85.9035 5.43384   6
   8   2   1 86.0816 6.72159  19
   9   2   1 144.418 11.0797  19
 -10  -2  -1 30.3466 3.10465  20
  10   2   1 31.1201 3.64307  19
 -11  -2  -1 104.678 7.38521  20
 -11  -2  -1 91.4835 4.42017   4
 -11  -2  -1 93.7770 6.61310  18
 -11  -2  -1 88.0662 6.56325   3
 -11  -2  -1 99.7846 5.29787  15
  11   2   1 95.8941 6.91041  17
  11   2   1 97.4520 8.01700  19
 -12  -2  -1 46.1865 3.31516  15
 -12  -2  -1 49.6867 4.04441   3
 -12  -2  -1 48.0490 5.28042  20
 -12  -2  -1 50.2143 4.35289  18
  12   2   1 44.5426 4.31958  17
 -13  -2  -1 28.5554 3.62855   3
 -13  -2  -1 37.8880 4.07948  18
 -13  -2  -1 35.1101 3.23135  15
 -13  -2  -1 48.5579 5.36656  20
  13   2   1 35.6069 3.93499  17
 -14  -2  -1 24.0380 2.79698  18
 -14  -2  -1 21.0548 2.28897  15
 -14  -2  -1 23.9644 3.49876  20
 -14  -2  -1 25.4679 3.29131   3
  14   2   1 27.2693 3.70582  17
 -15  -2  -1 28.3469 3.48232  18
 -15  -2  -1 27.1865 3.29288   3
 -15  -2  -1 34.7418 3.15124  15
  15   2   1 33.0550 3.94846  17
  17   2   1 15.7923 2.45343  17
  17   2   1 24.9098 1.60480  11
  15  -3  -1 1.89205 1.57190  17
 -15   3   1 2.27029 1.51139   3
 -15   3   1 1.83087 1.30781  15
  14  -3  -1 124.853 8.90566  17
 -14   3   1 120.021 6.68488  15
 -14   3   1 116.890 9.03356  20
 -14   3   1 128.359 8.43765   3
  13  -3  -1 41.0345 4.16581  17
 -13   3   1 32.8964 4.02058   3
 -13   3   1 44.0134 5.23749  20
 -13   3   1 40.4859 3.32696  15
 -12   3   1 3.40292 1.94019   3
 -12   3   1 5.51947 1.59801  15
 -12   3   1 6.82661 2.64613  20
 -11   3   1 60.2276 3.88587  15
 -11   3   1 53.5773 4.90118   3
 -11   3   1 65.6478 5.84336  20
  10  -3  -1 164.453 12.7684  19
 -10   3   1 156.833 11.0020   3
 -10   3   1 171.089 8.57513  15
 -10   3   1 171.850 11.3012  20
 -10   3   1 167.583 10.2415  22
   9  -3  -1 22.2435 2.91190  19
  -9   3   1 20.5532 1.96997  15
  -9   3   1 20.8373 2.30797  22
  -9   3   1 23.6340 2.66610  20
   8  -3  -1 137.096 9.87190  19
  -8   3   1 121.037 7.88334  12
   7  -3  -1 24.0597 2.59176  19
  -7   3   1 27.6612 2.23322  12
   6  -3  -1 266.321 19.3143  19
  -6   3   1 258.990 15.3139  12
   5  -3  -1 70.4448 5.77762  19
  -5   3   1 83.2499 4.71563  12
   4  -3  -1 1081.51 78.9206  19
  -4   3   1 1088.56 62.1286  12
   3  -3  -1 2.40433 0.45575  16
   3  -3  -1 2.03055 0.47364  19
   3  -3  -1 1.66314 0.53033  19
   3  -3  -1 3.06957 0.44334   7
  -3   3   1 2.63697 0.56802  12
   2  -3  -1 71.9299 4.04306  16
   2  -3  -1 69.7001 5.09997  19
   2  -3  -1 66.5005 3.50206   7
   2  -3  -1 56.8892 5.07851  19
  -2   3   1 68.0655 4.06660  12
   1  -3  -1 797.002 44.5985  16
   1  -3  -1 754.445 38.6212   7
   1  -3  -1 816.057 56.8564  19
  -1   3   1 807.591 44.7018  12
  -1   3   1 728.716 52.6174   5
   0  -3  -1 7.94260 0.83639  16
   0  -3  -1 7.61582 0.92387  19
   0   3   1 9.89043 0.64624  12
  -1  -3  -1 70.5210 5.16659  19
  -1  -3  -1 66.6536 4.06947  16
  -2  -3  -1 144.108 8.64617  16
  -2  -3  -1 154.545 11.0455  19
   2   3   1 150.808 11.0311  19
  -3  -3  -1 220.756 15.6692  19
  -3  -3  -1 203.538 12.2524  16
   3   3   1 214.872 15.6712  19
  -4  -3  -1 312.337 19.6964   6
  -4  -3  -1 322.992 18.4039  16
   4   3   1 328.559 23.5487  19
  -5  -3  -1 999.138 54.8891  16
  -5  -3  -1 869.421 58.7403   6
   5   3   1 1018.64 70.1192  19
  -6  -3  -1 280.915 16.8573   6
  -6  -3  -1 270.195 15.7104  16
  -6  -3  -1 282.066 13.2570  14
   6   3   1 262.467 20.1842  19
  -7  -3  -1 67.1724 4.57369   6
  -7  -3  -1 73.2041 3.64243  14
   7   3   1 72.4206 5.67989  19
  -8  -3  -1 5.22153 0.82703   6
  -8  -3  -1 4.01092 0.71277  14
   8   3   1 1.52735 1.23884  19
  -9  -3  -1 53.5004 2.99431  14
   9   3   1 57.3293 4.97614  19
  10   3   1 263.166 19.7847  19
 -11  -3  -1 36.6245 2.10868   4
 -11  -3  -1 21.1553 2.99602  20
 -11  -3  -1 23.0398 2.50053  15
 -11  -3  -1 25.7446 3.29517  18
 -11  -3  -1 31.2364 2.82755   3
  11   3   1 28.2506 3.10402  17
  11   3   1 24.4516 3.94031  19
  11   3   1 32.6252 3.64546   2
 -12  -3  -1 37.3225 3.66816   3
 -12  -3  -1 38.1359 2.45335   4
 -12  -3  -1 42.5671 4.04658  18
 -12  -3  -1 46.8046 4.91133  20
 -12  -3  -1 44.1487 3.24552  15
  12   3   1 44.7262 3.95678  17
  12   3   1 35.9796 4.17026   2
 -13  -3  -1 31.1950 3.16008  15
 -13  -3  -1 30.4952 3.35831   3
 -13  -3  -1 36.7024 4.96579  20
 -13  -3  -1 29.7423 4.07125  18
  13   3   1 32.3000 3.77017  17
  13   3   1 27.0878 3.31042   2
 -14  -3  -1 0.09336 2.00585  18
 -14  -3  -1 2.06506 2.68719  20
 -14  -3  -1 -0.1116 1.69265  15
  14   3   1 1.95493 2.27626   2
  14   3   1 -0.3708 1.84220  17
 -15  -3  -1 32.1413 4.06816  18
  15   3   1 44.1252 2.55882   9
  15   3   1 39.4754 4.34034  17
 -16  -3  -1 4.31513 1.78898  18
  16   3   1 2.87363 2.51160  17
  16   3   1 7.15106 1.12777  11
  17   3   1 -4.6048 1.97551  17
  17   3   1 2.86140 0.83789  11
  15  -4  -1 0.17514 1.33817  17
 -15   4   1 1.86758 1.38514   3
 -15   4   1 0.63128 1.13516  15
  14  -4  -1 10.1823 1.87741  17
 -14   4   1 8.91345 1.87469   3
 -14   4   1 10.1839 1.63228  15
  13  -4  -1 105.496 8.07133  17
 -13   4   1 111.340 6.18202  15
 -13   4   1 119.239 7.83249   3
 -13   4   1 104.471 8.35840  20
 -12   4   1 29.2414 3.71322   3
 -12   4   1 29.5732 2.98485  15
 -12   4   1 31.9496 3.68868  20
 -11   4   1 3.71034 1.48282  22
 -11   4   1 2.03445 1.37640  15
 -11   4   1 2.60607 2.34929  20
 -11   4   1 -0.0016 1.73141   3
 -10   4   1 1.79788 1.19678  15
 -10   4   1 0.29863 1.91401  20
 -10   4   1 0.76688 1.28918  22
 -10   4   1 0.67720 1.55314   3
   9  -4  -1 491.141 36.1287  19
  -9   4   1 500.635 24.1331  15
  -9   4   1 494.817 30.9698  20
  -9   4   1 484.581 30.9871   3
  -9   4   1 485.012 28.9592  22
   8  -4  -1 161.167 12.1257  19
  -8   4   1 152.892 8.15185  15
  -8   4   1 168.383 9.88723  22
  -7   4   1 174.311 10.3969  12
   6  -4  -1 61.1323 5.11913  19
  -6   4   1 70.4425 4.25652  12
   5  -4  -1 1093.85 82.2748  19
  -5   4   1 1167.99 64.8052  12
   4  -4  -1 2.33425 0.57137  16
   4  -4  -1 3.85794 0.72673  19
   4  -4  -1 4.60164 0.61844   7
  -4   4   1 5.34500 0.83938  12
   3  -4  -1 941.486 46.0804   7
   3  -4  -1 962.187 67.8013  19
   3  -4  -1 874.471 67.7866  19
   3  -4  -1 903.774 53.1779  16
  -3   4   1 977.143 53.3674  12
   2  -4  -1 38.6538 3.48199  19
   2  -4  -1 38.9216 3.46682  19
   2  -4  -1 51.3171 2.45846   7
   2  -4  -1 47.9871 2.83659  16
  -2   4   1 54.1588 2.83735  12
   1  -4  -1 148.940 10.5123  19
   1  -4  -1 125.116 10.4773  19
   1  -4  -1 146.358 8.29839  16
   1  -4  -1 147.974 7.16925   7
  -1   4   1 146.004 8.26413  12
   0  -4  -1 90.4734 5.29589  16
   0  -4  -1 87.1862 6.69000  19
   0   4   1 93.0737 5.20558  12
   0   4   1 88.0938 4.94470   8
  -1  -4  -1 104.378 6.03819  16
  -1  -4  -1 97.3473 7.65695  19
  -1  -4  -1 104.797 6.39018   6
   1   4   1 102.330 5.64398   8
  -2  -4  -1 40.7442 2.56166   6
   2   4   1 36.2361 3.07118  19
  -3  -4  -1 9.72120 1.07800  16
   3   4   1 11.8926 1.39083  19
  -4  -4  -1 1412.29 102.934  19
  -4  -4  -1 1274.56 86.2867   6
  -4  -4  -1 1456.91 80.6583  16
   4   4   1 1514.03 102.951  19
  -5  -4  -1 999.556 56.3739  16
  -5  -4  -1 929.429 60.3264   6
   5   4   1 1034.90 72.0140  19
  -6  -4  -1 26.5181 1.86381  16
   6   4   1 26.7451 2.67637  19
  -7  -4  -1 5.10027 0.83270   6
  -7  -4  -1 5.12068 0.71558  14
   7   4   1 6.68316 1.34190  19
  -8  -4  -1 39.9014 2.29751  14
  -8  -4  -1 37.4952 2.85319   6
   8   4   1 42.6068 3.82371  19
  -9  -4  -1 50.0603 2.85908  14
  -9  -4  -1 54.9377 3.60555   6
   9   4   1 47.3879 4.73110  19
  10   4   1 5.77599 1.97817  19
 -11  -4  -1 123.894 8.62418  20
 -11  -4  -1 127.341 6.53608  15
 -11  -4  -1 122.239 5.57075   4
  11   4   1 120.420 8.57357  17
  11   4   1 111.676 7.80139   2
  11   4   1 118.481 9.82230  19
 -12  -4  -1 30.4982 2.18298   4
 -12  -4  -1 27.1421 2.93780  18
 -12  -4  -1 31.5886 2.81692  15
 -12  -4  -1 25.4096 3.25660  20
  12   4   1 25.2969 3.27226  17
  12   4   1 27.3109 3.08532   2
  12   4   1 25.8685 4.16647  19
 -13  -4  -1 10.4364 1.86794  15
 -13  -4  -1 10.2217 2.77343  20
 -13  -4  -1 12.1403 2.36199  18
 -13  -4  -1 14.3238 1.26989   4
  13   4   1 9.02645 1.96055  17
  13   4   1 15.5286 2.71546   2
 -14  -4  -1 88.7014 7.70162  20
 -14  -4  -1 88.7852 7.07352  18
  14   4   1 99.2450 7.01843   2
  14   4   1 95.9618 4.50717   9
  14   4   1 96.4847 7.33352  17
 -15  -4  -1 7.95123 2.25084  18
  15   4   1 9.62247 2.53291   2
 -16  -4  -1 3.73567 1.85474  18
  16   4   1 2.36239 2.51667  17
  16   4   1 4.57129 1.11037  11
  16   4   1 5.76579 2.21090   2
  17   4   1 2.34963 2.14675  17
  17   4   1 3.47440 0.83920  11
  14  -5  -1 5.04035 1.57039  17
 -14   5   1 10.7036 1.78797   3
 -14   5   1 4.25326 1.37817  15
  13  -5  -1 76.2676 6.20423  17
 -13   5   1 87.5491 4.82620  15
 -13   5   1 78.3847 6.02476   3
 -12   5   1 9.02706 2.67048  20
 -12   5   1 8.42286 2.04909   3
 -12   5   1 10.1461 1.74406  15
 -11   5   1 58.0299 3.86119  15
 -11   5   1 55.4146 5.60704  20
 -11   5   1 58.8880 4.91754   3
 -11   5   1 52.8972 4.53250  22
 -10   5   1 24.3329 2.94928  22
 -10   5   1 22.6986 2.50253  15
 -10   5   1 19.4259 2.56091   3
 -10   5   1 22.8064 3.01110  20
   9  -5  -1 4.92051 1.64222  19
  -9   5   1 3.07234 1.29334  22
  -9   5   1 7.69632 1.67397   3
  -9   5   1 3.54908 1.79743  20
  -9   5   1 5.09231 1.14492  15
   8  -5  -1 509.189 37.6481  19
  -8   5   1 524.389 30.2563  22
  -8   5   1 498.686 32.3414   3
  -8   5   1 506.611 32.2561  20
  -8   5   1 528.277 25.1922  15
   7  -5  -1 130.566 9.17234  19
  -7   5   1 110.145 7.40143  12
   6  -5  -1 457.560 32.6841  19
  -6   5   1 434.750 25.8393  12
   5  -5  -1 1.91065 0.85171  19
  -5   5   1 2.09502 0.83793  12
   4  -5  -1 1451.59 88.5691  16
   4  -5  -1 1554.66 76.7391   7
   4  -5  -1 1635.13 112.935  19
  -4   5   1 1569.61 88.8668  12
   3  -5  -1 69.7611 4.46331  16
   3  -5  -1 68.6099 5.59148  19
   3  -5  -1 82.1431 3.88999   7
  -3   5   1 74.9918 4.49766  12
   2  -5  -1 933.306 54.2196  16
   2  -5  -1 944.532 46.9593   7
   2  -5  -1 997.012 69.0964  19
  -2   5   1 922.623 54.3385  12
   1  -5  -1 207.188 17.2027  19
   1  -5  -1 222.321 14.4283   6
   1  -5  -1 241.842 17.2463  19
   1  -5  -1 247.951 11.7460   7
   1  -5  -1 240.747 13.5828  16
  -1   5   1 246.338 13.5439  12
   0  -5  -1 498.652 33.3988   6
   0  -5  -1 551.419 31.2922  16
   0  -5  -1 573.926 39.8763  19
   0   5   1 540.770 29.4977   8
   0   5   1 568.089 31.2776  12
  -1  -5  -1 927.093 63.3318  19
  -1  -5  -1 905.486 49.6641  16
  -1  -5  -1 778.398 53.0649   6
   1   5   1 867.051 46.8433   8
  -2  -5  -1 1135.04 77.9709  19
  -2  -5  -1 1113.76 61.1163  16
  -2  -5  -1 1006.92 65.3417   6
   2   5   1 1025.85 57.6587   8
  -3  -5  -1 107.027 5.80207  16
  -3  -5  -1 95.6906 7.39313  19
  -3  -5  -1 100.963 6.13325   6
   3   5   1 85.5099 7.33546  19
  -4  -5  -1 1037.02 64.1305   6
  -4  -5  -1 1106.22 59.9599  16
  -4  -5  -1 1047.68 76.5186  19
   4   5   1 1009.38 76.4979  19
  -5  -5  -1 845.171 53.2768   6
  -5  -5  -1 888.617 49.8020  16
   5   5   1 881.562 63.5910  19
  -6  -5  -1 1028.76 62.7394   6
  -6  -5  -1 1045.95 58.6190  16
   6   5   1 1005.25 74.8690  19
  -7  -5  -1 0.88587 0.77247   6
  -7  -5  -1 1.32799 0.63038  16
   7   5   1 1.59343 1.21746  19
  -8  -5  -1 27.4985 2.28712   6
  -8  -5  -1 26.7218 1.80826  14
   8   5   1 27.4889 3.15666  19
  -9  -5  -1 1.35905 0.79714  14
  -9  -5  -1 1.94650 1.00108   6
   9   5   1 2.57803 1.61870  19
  10   5   1 1.37572 1.80680  19
  10   5   1 9.78331 1.49875  17
 -11  -5  -1 53.5724 2.88849   4
 -11  -5  -1 47.6396 4.75222  20
 -11  -5  -1 47.1938 3.51595  15
  11   5   1 55.1638 4.54328   2
  11   5   1 46.8444 4.13727  17
  11   5   1 43.5423 5.05443  19
 -12  -5  -1 1.31525 1.04712   4
 -12  -5  -1 1.03980 2.11194  20
  12   5   1 -0.0108 1.42024  17
  12   5   1 -0.4976 2.14731  19
  12   5   1 1.20390 2.07724   2
 -13  -5  -1 14.3966 1.42150   4
 -13  -5  -1 16.6363 2.89731  20
 -13  -5  -1 14.7883 2.55210  18
  13   5   1 14.6865 2.17071  17
  13   5   1 15.8405 1.49030   9
  13   5   1 15.2119 2.84343   2
 -14  -5  -1 36.6076 4.33661  18
 -14  -5  -1 38.0376 2.42778   4
 -14  -5  -1 36.0024 5.16316  20
  14   5   1 36.8713 3.86224   2
 -15  -5  -1 17.1722 2.68021  18
  15   5   1 13.8654 1.48570  11
  15   5   1 13.5920 2.86626   2
  15   5   1 20.9604 3.16535  17
 -16  -5  -1 17.1122 2.45736  18
  16   5   1 16.8504 3.02178  17
  16   5   1 21.0856 2.86841   2
  16   5   1 19.8981 1.86171  11
 -17  -5  -1 11.2924 1.75256  18
  17   5   1 11.9134 1.02911  11
  17   5   1 6.54397 2.42875  17
  17   5   1 19.0786 2.19872   2
  14  -6  -1 11.1914 1.60828  17
 -14   6   1 9.69966 1.36954  15
 -14   6   1 10.2279 1.67924   3
  13  -6  -1 3.75653 1.55151  17
 -13   6   1 2.63619 1.66000   3
 -13   6   1 3.10221 1.39932  15
 -12   6   1 176.467 11.3305   3
 -12   6   1 162.851 8.87008  15
 -11   6   1 10.0363 2.55624  20
 -11   6   1 10.5058 2.18893   3
 -11   6   1 9.09180 1.61785  15
 -11   6   1 8.35629 1.87187  22
 -10   6   1 97.9092 5.53615  15
 -10   6   1 91.1478 6.60335  22
 -10   6   1 104.863 7.20281   3
  -9   6   1 15.8534 2.23105   3
  -9   6   1 15.4078 1.90218  22
  -9   6   1 17.8462 1.71549  15
   8  -6  -1 32.8604 3.36857  19
  -8   6   1 29.2058 3.28927   3
  -8   6   1 38.7662 3.11517  22
  -8   6   1 33.7544 2.51721  15
   7  -6  -1 396.029 28.5737  19
  -7   6   1 368.888 24.5890   3
  -7   6   1 397.358 16.9106  13
  -7   6   1 392.205 19.1542  15
  -7   6   1 389.396 23.0165  22
   6  -6  -1 19.6985 2.22081  19
  -6   6   1 19.2260 1.95389  12
   5  -6  -1 9.84106 1.58555  19
  -5   6   1 7.30170 1.14607  12
   4  -6  -1 9.91499 1.56870  19
   4  -6  -1 15.6448 1.28053   7
  -4   6   1 11.0107 1.40056  12
   3  -6  -1 2318.01 138.846  16
   3  -6  -1 2553.73 177.163  19
   3  -6  -1 2375.46 120.261   7
  -3   6   1 2494.98 139.224  12
   2  -6  -1 2.62439 0.77493  19
   2  -6  -1 3.65628 0.53257   6
   2  -6  -1 1.71121 0.63210   7
   2  -6  -1 3.47336 0.80176  16
  -2   6   1 5.96292 0.71869  12
   1  -6  -1 1555.09 86.6004  16
   1  -6  -1 1371.79 92.5524   6
   1  -6  -1 1551.40 74.9861   7
   1  -6  -1 1559.68 110.393  19
  -1   6   1 1549.43 86.7430  12
   0  -6  -1 858.815 56.7430   6
   0  -6  -1 965.901 67.7159  19
   0  -6  -1 941.976 53.1212  16
   0   6   1 950.496 53.1385  12
   0   6   1 927.602 50.0982   8
  -1  -6  -1 15.9242 1.39705   6
  -1  -6  -1 18.4404 1.57277  16
  -1  -6  -1 22.0782 1.90321  19
   1   6   1 15.5657 1.31584   8
  -2  -6  -1 21.9203 1.84426   6
  -2  -6  -1 27.5617 1.95810  16
   2   6   1 26.3791 1.68404   8
  -3  -6  -1 1310.65 85.9916   6
  -3  -6  -1 1496.31 80.4259  16
  -3  -6  -1 1419.93 102.602  19
  -4  -6  -1 31.1601 2.20752  16
  -4  -6  -1 35.6328 2.90005  19
  -4  -6  -1 27.8289 2.24907   6
   4   6   1 28.3987 2.73400  19
  -5  -6  -1 950.874 53.2074  16
  -5  -6  -1 971.808 56.9222   6
   5   6   1 870.049 67.8975  19
  -6  -6  -1 1028.02 56.8081  16
  -6  -6  -1 991.318 60.7740   6
   6   6   1 962.374 72.5286  19
  -7  -6  -1 635.995 37.2711   6
  -7  -6  -1 598.932 34.8003  16
   7   6   1 587.359 44.5187  19
  -8  -6  -1 36.8378 3.17013   6
   8   6   1 50.0529 4.14386  19
  -9  -6  -1 60.0125 4.49493   6
  -9  -6  -1 64.6146 3.54209  14
   9   6   1 69.9333 5.72117  19
 -10  -6  -1 48.0278 2.75612   4
 -10  -6  -1 48.9508 3.57781   6
 -10  -6  -1 40.4588 2.73758  14
  10   6   1 42.5601 3.82767  17
  10   6   1 46.3335 4.20079   2
  10   6   1 50.0006 2.40911   9
 -11  -6  -1 14.1677 1.40007   4
 -11  -6  -1 12.6334 2.32696  20
  11   6   1 13.3039 1.83555  17
  11   6   1 17.3028 1.62882   9
  11   6   1 16.0526 2.46979   2
 -12  -6  -1 21.7329 2.77051  20
 -12  -6  -1 14.7674 1.52501   4
  12   6   1 14.6490 2.73754   2
 -13  -6  -1 17.5906 2.90412  20
 -13  -6  -1 19.0293 1.65812   4
 -13  -6  -1 19.3938 2.86310  18
  13   6   1 22.7049 3.16958   2
  13   6   1 21.9477 2.04716  11
 -14  -6  -1 13.6396 2.62750  18
 -14  -6  -1 14.4123 2.87302  20
 -14  -6  -1 11.2241 1.34482   4
  14   6   1 11.0347 2.87101   2
  14   6   1 16.1306 3.05467  17
  14   6   1 11.4331 1.39879  11
 -15  -6  -1 30.3895 4.24496  18
 -15  -6  -1 30.7716 2.17739   4
  15   6   1 29.3526 2.35324  11
  15   6   1 32.0791 3.78896  17
  15   6   1 34.7914 3.71133   2
 -16  -6  -1 5.41925 2.06273  18
  16   6   1 9.81265 2.55707   2
  16   6   1 4.41706 1.03528  11
  16   6   1 5.13247 2.52933  17
 -17  -6  -1 0.90713 1.53520  18
  17   6   1 -1.3338 1.86103   2
 -14   7   1 1.28481 1.21351   3
  13  -7  -1 13.1033 1.72873  17
 -13   7   1 11.1206 1.50478  15
 -13   7   1 12.8863 1.90795   3
 -12   7   1 51.4346 3.41422  15
 -12   7   1 42.0638 4.21531   3
 -11   7   1 56.0791 4.68168  22
 -11   7   1 65.1291 5.17705   3
 -11   7   1 60.3757 3.90925  15
 -10   7   1 10.7114 1.96161  22
 -10   7   1 11.0085 1.61326  15
 -10   7   1 9.20174 2.09923   3
  -9   7   1 -0.7451 1.22761  15
  -9   7   1 -0.3469 1.65239   3
  -9   7   1 0.53410 1.42337  22
  -8   7   1 52.7584 4.17971  22
  -8   7   1 51.2857 4.42175   3
  -8   7   1 56.1793 3.49698  15
   7  -7  -1 96.2519 7.60219  19
  -7   7   1 86.5192 6.77877   3
  -7   7   1 105.856 6.43509  22
  -7   7   1 100.355 4.75093  13
  -7   7   1  99.999 5.27964  15
   6  -7  -1 80.4268 6.41075  19
  -6   7   1 89.1517 4.04675  13
  -6   7   1 79.5027 5.79053   3
  -6   7   1 77.1043 5.20247  12
  -6   7   1 82.8951 4.45190  15
  -6   7   1 80.6870 5.34593  22
   5  -7  -1 0.60174 0.95548  19
  -5   7   1 2.65670 0.92355  12
   4  -7  -1 27.0752 2.89820  19
   4  -7  -1 36.4538 2.15825   7
  -4   7   1 34.8995 2.38402  12
   3  -7  -1 6.03689 0.83327   7
   3  -7  -1 5.67693 1.03507  19
   3  -7  -1 4.07484 0.95604  16
  -3   7   1 3.81310 0.82197  12
   2  -7  -1 1515.85 88.6473  16
   2  -7  -1 1559.68 112.973  19
   2  -7  -1 1568.15 76.7710   7
  -2   7   1 1567.13 88.8013  12
   1  -7  -1 14.8238 1.28857   6
   1  -7  -1 14.0339 1.27842   7
   1  -7  -1 13.0477 1.72067  19
   1  -7  -1 13.5005 1.59639  16
   0  -7  -1 78.1474 5.90769   6
   0  -7  -1 94.4690 4.88347   7
   0  -7  -1 102.846 5.73687  16
   0  -7  -1 109.872 7.21970  19
   0   7   1 91.2840 5.28444   8
   0   7   1 89.0309 5.47401  12
  -1  -7  -1 3.69575 0.97904  19
  -1  -7  -1 3.25777 0.85862  16
  -1  -7  -1 4.62205 0.68956   6
   1   7   1 1.49327 0.61805   8
  -2  -7  -1 836.034 52.8871   6
  -2  -7  -1 872.905 63.1333  19
  -2  -7  -1 908.297 49.5132  16
   2   7   1 843.945 46.6777   8
  -3  -7  -1 187.143 12.8771  19
  -3  -7  -1 169.561 10.0814  16
   3   7   1 158.058 9.43327   8
  -4  -7  -1 116.128 8.33432  19
  -4  -7  -1 109.642 6.49269  16
  -4  -7  -1 97.7461 6.85025   6
  -5  -7  -1 110.457 6.97771  16
  -5  -7  -1 122.219 7.43079   6
  -6  -7  -1 643.670 38.8157   6
  -6  -7  -1 622.027 36.2864  16
  -7  -7  -1 659.034 38.6005  16
  -7  -7  -1 688.188 41.3267   6
  -8  -7  -1 254.927 15.8974   6
  -9  -7  -1 47.4425 2.80366  14
  -9  -7  -1 47.3158 3.63931   6
 -10  -7  -1 31.6299 2.98364   6
 -10  -7  -1 30.4428 2.37724   4
  10   7   1 41.4974 3.85242  17
  10   7   1 27.2009 3.12823   2
  10   7   1 34.1972 2.08951  11
 -11  -7  -1 13.5053 1.48761   4
  11   7   1 20.0229 1.69649  11
  11   7   1 13.8655 2.60618   2
 -12  -7  -1 164.045 6.91310   4
  12   7   1 127.804 10.8984  17
  12   7   1 162.826 9.76490   2
  12   7   1 146.420 7.21027  11
 -13  -7  -1 7.04647 2.53786  20
 -13  -7  -1 3.20976 1.26070   4
  13   7   1 2.33876 2.58414   2
  13   7   1 5.61147 2.64613  17
  13   7   1 4.59872 1.11713  11
 -14  -7  -1 1.59055 1.20737   4
 -14  -7  -1 2.88192 2.44120  18
  14   7   1 4.24826 2.75064  17
  14   7   1 1.27528 1.10976  11
  14   7   1 6.69320 2.74653   2
 -15  -7  -1 8.59642 1.24078   4
 -15  -7  -1 8.98100 2.44996  18
  15   7   1 8.10313 1.18121  11
  15   7   1 3.05874 2.88102  17
  15   7   1 11.3658 2.89455   2
 -16  -7  -1 20.8696 2.64023  18
  16   7   1 18.9256 2.96950  17
  16   7   1 19.2102 1.71821  11
  16   7   1 21.1336 3.04069   2
 -17  -7  -1 5.05097 1.67598  18
  17   7   1 7.13246 2.11328   2
  13  -8  -1 34.7960 3.19624  17
 -13   8   1 36.8824 2.51667  15
 -13   8   1 35.9831 3.21660   3
 -12   8   1 1.18229 1.59141   3
 -12   8   1 1.31020 1.30055  15
 -11   8   1 37.5448 3.65446  22
 -11   8   1 36.9129 2.90617  15
 -11   8   1 31.6157 3.72251   3
 -10   8   1 36.2386 3.97560  22
 -10   8   1 40.2512 4.11724   3
 -10   8   1 43.2200 3.13772  15
  -9   8   1 5.07047 1.72417  22
  -9   8   1 4.65956 1.88364   3
  -9   8   1 7.12229 1.47492  15
  -8   8   1 65.5200 5.26002   3
  -8   8   1 67.9598 4.09379  15
  -8   8   1 67.8190 5.08112  22
   7  -8  -1 253.852 19.5340  19
  -7   8   1 252.468 16.9528   3
  -7   8   1 275.229 13.2146  15
  -7   8   1 272.672 15.8763  22
   6  -8  -1 13.1315 2.19224  19
  -6   8   1 15.9565 1.76981  22
  -6   8   1 14.5808 1.90904   3
  -6   8   1 16.0126 1.47149  15
  -6   8   1 16.1937 1.41553  13
  -6   8   1 12.5889 1.60539   1
   5  -8  -1 12.5607 1.96528  19
  -5   8   1 11.8975 1.22420  13
  -5   8   1 15.7872 1.69482  15
  -5   8   1 11.6796 1.55091  22
   4  -8  -1 0.93171 1.01361  19
   4  -8  -1 1.53999 0.84211   7
  -4   8   1 4.14149 0.96610  12
   3  -8  -1 258.444 18.5096  19
   3  -8  -1 259.686 12.6737   7
   3  -8  -1 231.667 14.6100  16
   2  -8  -1 137.390 8.45905  16
   2  -8  -1 135.748 10.5927  19
   2  -8  -1 149.178 7.31290   7
   1  -8  -1 160.074 11.0230  19
   1  -8  -1 131.338 7.50431   7
   1  -8  -1 146.989 8.74615  16
   0  -8  -1 129.405 7.79849  16
   0  -8  -1 133.168 9.84853  19
   0  -8  -1 116.154 8.13744   6
   0  -8  -1 136.135 6.70163   7
   0   8   1 133.577 7.25766   8
  -1  -8  -1 151.091 12.7591  19
  -1  -8  -1 173.905 10.0854  16
  -1  -8  -1 182.154 10.6427   6
   1   8   1 174.080 9.41525   8
  -2  -8  -1 4.56495 1.23823  19
  -2  -8  -1 4.37200 0.85330   6
  -2  -8  -1 5.60585 1.12012  16
   2   8   1 3.29059 0.83736   8
  -3  -8  -1 1749.66 109.920   6
  -3  -8  -1 1863.85 102.808  16
  -3  -8  -1 1806.32 131.154  19
   3   8   1 1784.34 97.0071   8
  -4  -8  -1 232.758 13.5688  16
  -4  -8  -1 227.071 17.3313  19
  -4  -8  -1 236.258 14.4448   6
   4   8   1 231.929 12.7532   8
  -5  -8  -1 407.462 23.6084  16
  -5  -8  -1 410.634 25.2085   6
  -6  -8  -1 2.98496 1.02512  16
  -6  -8  -1 2.58751 0.99277   6
  -7  -8  -1 410.151 24.1086   6
  -7  -8  -1 369.431 22.5154  16
  -8  -8  -1 232.623 14.5813   6
  -9  -8  -1 100.124 6.70446   6
 -10  -8  -1 6.50974 1.53500   6
 -10  -8  -1 7.77962 1.24994   4
  10   8   1 5.18525 0.87366  11
  10   8   1 7.79635 2.21853   2
 -11  -8  -1 4.37686 1.23753   4
 -11  -8  -1 4.52249 1.51838   6
  11   8   1 1.55218 2.14954  17
  11   8   1 2.54368 0.90795  11
  11   8   1 4.15927 2.28559   2
 -12  -8  -1 52.5648 3.36587   4
  12   8   1 56.3834 5.70291  17
  12   8   1 57.4766 3.07985  11
  12   8   1 46.8083 5.31514   2
 -13  -8  -1 128.051 5.80631   4
  13   8   1 118.107 5.96360  11
  13   8   1 132.595 8.46424   2
  13   8   1 109.203 9.52846  17
 -14  -8  -1 3.91598 2.52026  18
 -14  -8  -1 2.11304 1.30715   4
  14   8   1 2.39497 2.78166   2
  14   8   1 1.26175 2.75511  17
  14   8   1 0.85546 1.02007  11
 -15  -8  -1 1.17040 2.30927  18
 -15  -8  -1 -0.4913 1.15687   4
  15   8   1 -1.1241 2.60712   2
 -16  -8  -1 -0.0030 0.90366   4
 -16  -8  -1 -1.7150 2.05390  18
  16   8   1 1.28716 2.49967   2
 -17  -8  -1 0.59044 1.60250  18
  17   8   1 0.23638 2.01301   2
 -12   9   1 77.7066 4.18967  15
 -12   9   1 69.9192 5.31006   3
 -11   9   1 0.99806 1.54895  22
 -11   9   1 2.84661 1.31204  15
 -11   9   1 -2.3008 1.56953   3
 -10   9   1 1.04786 1.34771  15
 -10   9   1 2.43334 1.71725  22
 -10   9   1 0.12545 1.75575   3
  -9   9   1 1.53516 1.36778  15
  -9   9   1 1.71347 1.72971   3
  -9   9   1 2.96665 1.73434  22
  -8   9   1 8.09924 1.95010   3
  -8   9   1 11.0991 2.05346  22
  -8   9   1 10.3589 1.57557  15
  -7   9   1 8.83779 1.44160  15
  -7   9   1 7.80153 1.69942  22
  -7   9   1 8.37921 1.82874   3
   6  -9  -1 380.683 28.4024  19
  -6   9   1 414.150 22.9469  22
  -6   9   1 358.367 23.7523   1
  -6   9   1 356.035 24.4445   3
  -6   9   1 420.176 19.1072  15
   5  -9  -1 0.80374 1.08731  19
  -5   9   1 1.46998 1.10267   1
  -5   9   1 1.51911 1.28995  22
  -5   9   1 1.90509 1.24070   3
  -5   9   1 0.56170 0.98315  13
  -5   9   1 2.20527 1.02164  15
   4  -9  -1 44.4673 4.02384  19
   4  -9  -1 44.7519 2.94180   7
  -4   9   1 45.6003 3.59836  22
  -4   9   1 44.1728 3.45971   1
  -4   9   1 48.6233 2.72261  13
  -4   9   1 46.9249 2.94329  15
   3  -9  -1 115.349 8.70083  19
   3  -9  -1 110.350 6.05128   7
   2  -9  -1 329.782 15.7475   7
   2  -9  -1 301.073 18.1921  16
   2  -9  -1 304.847 23.0184  19
   1  -9  -1 13.5128 2.13365  19
   1  -9  -1 14.6764 1.89884  16
   1  -9  -1 15.0532 1.58866   7
   0  -9  -1 69.5713 4.34063  16
   0  -9  -1 72.5582 5.40915  19
   0  -9  -1 67.2383 3.69930   7
   0  -9  -1 57.7941 4.32518   6
   0   9   1 60.6072 3.94266   8
  -1  -9  -1 459.556 26.5832  16
  -1  -9  -1 467.705 22.9658   7
  -1  -9  -1 457.864 33.8534  19
  -1  -9  -1 444.797 28.2918   6
   1   9   1 470.348 24.9957   8
  -2  -9  -1 68.5584 4.43611  16
  -2  -9  -1 57.1210 4.43878   6
  -2  -9  -1 77.0872 5.61761  19
   2   9   1 65.6479 4.02723   8
  -3  -9  -1 163.661 12.6999  19
  -3  -9  -1 168.389 10.5149   6
  -3  -9  -1 171.188 9.95884  16
   3   9   1 164.716 9.32260   8
  -4  -9  -1 22.3289 2.70890  19
  -4  -9  -1 17.6974 1.98708   6
  -4  -9  -1 20.1665 2.10097  16
   4   9   1 15.3291 1.87286   8
  -5  -9  -1 33.5290 3.08449  16
  -5  -9  -1 45.8779 3.23736   6
   5   9   1 45.1183 2.94356   8
  -6  -9  -1 126.885 7.71410  16
  -6  -9  -1 126.224 8.16765   6
  -7  -9  -1 87.2631 5.44657   6
  -7  -9  -1 70.7313 5.08141  16
  -8  -9  -1 230.950 14.5310   6
  -9  -9  -1 4.49997 1.48357   6
  -9  -9  -1 5.44406 1.16209   4
   9   9   1 5.57993 2.02188   2
 -10  -9  -1 150.368 9.50512   6
 -10  -9  -1 145.621 6.70457   4
  10   9   1 138.877 9.27636   2
 -11  -9  -1 2.25320 1.52823   6
 -11  -9  -1 1.27110 1.24561   4
  11   9   1 2.58211 2.31304   2
 -12  -9  -1 75.0398 4.17320   4
  12   9   1 77.9968 6.22949   2
 -13  -9  -1 17.7141 1.80382   4
  13   9   1 23.2570 3.36165   2
 -14  -9  -1 18.9989 1.77655   4
  14   9   1 16.3372 3.25380   2
 -15  -9  -1 -0.2466 1.24516   4
 -15  -9  -1 -0.1338 2.26174  18
  15   9   1 -2.0149 2.62135   2
 -16  -9  -1 -0.4901 0.95953   4
 -16  -9  -1 1.65496 2.10728  18
  16   9   1 -0.7081 2.50468   2
 -17  -9  -1 -0.3068 1.54567  18
  17   9   1 1.48970 2.02903   2
 -12  10   1 13.1418 1.27794  15
 -11  10   1 107.723 6.99305   3
 -11  10   1 104.621 5.46385  15
 -11  10   1 92.1757 6.50877  22
 -10  10   1 9.99828 1.51677  15
 -10  10   1 7.58044 1.84508   3
 -10  10   1 9.75682 1.82666  22
  -9  10   1 15.0722 1.79987  15
  -9  10   1 16.2782 2.25758  22
  -9  10   1 17.2652 2.35621   3
  -8  10   1 70.2945 4.95085   3
  -8  10   1 54.9873 3.87186  15
  -8  10   1 50.6467 4.89449  22
  -7  10   1 51.5721 4.17384   1
  -7  10   1 54.6420 4.61901   3
  -7  10   1 57.1423 3.71723  15
  -7  10   1 59.8234 4.69397  22
  -6  10   1 0.83299 1.22807  15
  -6  10   1 -0.3463 1.37720   3
  -6  10   1 1.49506 1.56485  22
  -6  10   1 0.72713 1.26654   1
   5 -10  -1 470.510 36.1475  19
  -5  10   1 479.302 30.2551   1
  -5  10   1 515.677 29.1506  22
  -5  10   1 465.271 31.1034   3
  -5  10   1 531.638 24.2615  15
   4 -10  -1 96.4271 7.74933  19
   4 -10  -1 94.2902 5.47169   7
  -4  10   1 97.7403 6.56592   1
  -4  10   1 102.796 6.52535  22
  -4  10   1 100.153 5.35997  15
   3 -10  -1 322.581 16.6741   7
   3 -10  -1 334.190 24.3734  19
  -3  10   1 338.401 19.6396  22
  -3  10   1 333.816 16.3057  15
  -3  10   1 303.842 20.3372   1
  -3  10   1 342.122 14.4120  13
   2 -10  -1 386.309 19.5617   7
   2 -10  -1 369.062 22.6013  16
   2 -10  -1 392.489 28.6715  19
  -2  10   1 397.564 16.9303  13
  -2  10   1 396.731 23.0206  22
   1 -10  -1 125.369 6.83053   7
   1 -10  -1 128.826 7.94324  16
   1 -10  -1 131.943 9.94337  19
   0 -10  -1 0.90782 0.86516   6
   0 -10  -1 -0.2685 1.22399  19
   0 -10  -1 1.14286 0.92023   7
   0 -10  -1 1.89569 1.22035  16
  -1 -10  -1 204.235 12.3461   6
  -1 -10  -1 194.865 11.7243  16
  -1 -10  -1 205.597 10.0988   7
  -1 -10  -1 178.624 14.8353  19
   1  10   1 199.906 10.9424   8
  -2 -10  -1 397.565 24.1587   6
  -2 -10  -1 382.655 28.9519  19
  -2 -10  -1 396.621 19.5983   7
  -2 -10  -1 384.781 22.7116  16
   2  10   1 393.992 21.3363   8
  -3 -10  -1 57.3031 4.07984   6
  -3 -10  -1 57.4391 3.31591   7
  -3 -10  -1 56.1554 5.13340  19
  -3 -10  -1 58.5913 4.04455  16
   3  10   1 57.9617 3.75432   8
  -4 -10  -1 15.5964 1.72600  16
  -4 -10  -1 14.1162 2.13372  19
  -4 -10  -1 13.9602 1.94543   6
   4  10   1 11.3841 1.44279   8
  -5 -10  -1 98.2368 6.41794   6
  -5 -10  -1 92.4671 6.10674  16
   5  10   1 98.3453 5.74678   8
  -6 -10  -1 8.05284 1.42116   6
  -6 -10  -1 7.01483 1.42161  16
   6  10   1 6.38089 1.30875   8
  -7 -10  -1 49.3188 3.70160   6
  -7 -10  -1 42.5650 3.47928  16
  -8 -10  -1 133.544 8.18755   2
  -8 -10  -1 147.228 9.02351   6
   8  10   1 131.151 8.67771   2
  -9 -10  -1 240.488 13.7164   2
  -9 -10  -1 254.454 15.0932   6
  -9 -10  -1 237.396 10.5672   4
   9  10   1 229.086 10.8065   4
   9  10   1 227.933 14.1382   2
 -10 -10  -1 27.1107 2.96778   2
 -10 -10  -1 31.3797 3.25309   6
 -10 -10  -1 33.6917 2.69478   4
  10  10   1 27.8367 3.25323   2
 -11 -10  -1 25.9101 3.15461   6
 -11 -10  -1 27.9246 2.12598   4
  11  10   1 31.4610 3.48045   2
 -12 -10  -1 1.09100 1.61904   6
 -12 -10  -1 2.48537 1.36724   4
  12  10   1 0.49017 2.58640   2
 -13 -10  -1 19.4356 1.92952   4
  13  10   1 20.5957 3.32389   2
 -14 -10  -1 1.04035 1.42407   4
  14  10   1 1.90105 2.82698   2
 -15 -10  -1 -0.7656 2.22222  18
 -15 -10  -1 -0.6391 1.21523   4
  15  10   1 -1.4514 2.71156   2
 -16 -10  -1 5.92553 2.07907  18
 -16 -10  -1 5.45394 1.09093   4
  16  10   1 3.30595 2.50302   2
 -17 -10  -1 4.54351 1.58362  18
  17  10   1 5.46256 2.04492   2
 -11  11   1 29.0736 2.09933  15
 -11  11   1 21.1091 2.44386   3
 -10  11   1 36.0325 3.31751  22
 -10  11   1 38.7908 2.70250  15
 -10  11   1 33.7291 3.31783   3
  -9  11   1 9.61007 1.85351   3
  -9  11   1 11.8161 1.96397  22
  -9  11   1 11.3753 1.58775  15
  -8  11   1 55.5054 4.62211  22
  -8  11   1 54.4297 3.70631  15
  -8  11   1 57.6446 4.65610   3
  -7  11   1 0.38276 1.38951  15
  -7  11   1 0.10546 1.55227   3
  -7  11   1 -1.8600 1.78276  22
  -7  11   1 0.04005 1.25327   1
  -6  11   1 83.5129 6.09572  22
  -6  11   1 81.8659 4.90430  15
  -6  11   1 82.2945 5.75603   1
  -5  11   1 -0.2461 1.27213  15
  -5  11   1 0.66397 1.67148  22
  -5  11   1 1.84402 1.36184   1
   4 -11  -1 113.533 8.97088  19
  -4  11   1 96.3585 7.54536   1
  -4  11   1 125.044 6.26370  15
  -4  11   1 126.511 7.58076  22
   3 -11  -1 75.3023 4.61867   7
   3 -11  -1 78.1220 6.50932  19
  -3  11   1 84.1610 5.65077  22
  -3  11   1 84.7234 4.54268  15
  -3  11   1 72.6912 5.48018   1
   2 -11  -1 552.392 27.2173   7
   2 -11  -1 520.380 39.8737  19
  -2  11   1 553.175 32.0122  22
  -2  11   1 531.914 33.2591   1
  -2  11   1 553.556 26.6079  15
   1 -11  -1 231.157 11.7288   7
   1 -11  -1 222.073 13.5650  16
   1 -11  -1 224.490 17.1352  19
  -1  11   1 217.259 14.2131   1
  -1  11   1 230.658 13.7838  22
  -1  11   1 240.976 11.4591  15
   0 -11  -1 49.3084 4.27990  19
   0 -11  -1 33.9378 2.85559   7
   0 -11  -1 40.0397 3.40928  16
   0  11   1 48.2722 3.62343  22
  -1 -11  -1 76.9744 4.73706   6
  -1 -11  -1 69.9765 3.96984   7
  -1 -11  -1 65.6336 4.67483  16
  -1 -11  -1 58.2489 5.79657  19
   1  11   1 65.8999 4.28333   8
  -2 -11  -1 60.1712 3.53628   7
  -2 -11  -1 52.7968 5.25421  19
  -2 -11  -1 57.4204 4.18562  16
  -2 -11  -1 61.7260 4.19239   6
   2  11   1 57.5617 3.84808   8
  -3 -11  -1 489.702 30.4697   6
  -3 -11  -1 499.239 36.5196  19
  -3 -11  -1 487.376 28.6178  16
  -3 -11  -1 492.627 24.6937   7
   3  11   1 501.428 26.9175   8
  -4 -11  -1 530.838 26.7911   7
  -4 -11  -1 544.525 31.0900  16
  -4 -11  -1 560.828 33.1364   6
  -4 -11  -1 489.076 39.6277  19
   4  11   1 561.543 29.2769   8
  -5 -11  -1 5.63274 1.44858  16
  -5 -11  -1 4.02608 1.36170   6
   5  11   1 6.12585 1.38293   8
  -6 -11  -1 30.3134 2.88392   6
  -6 -11  -1 28.0567 2.89190  16
   6  11   1 28.5526 2.81069   8
  -7 -11  -1 240.742 14.3470   2
  -7 -11  -1 261.977 15.8043   6
   7  11   1 261.894 14.0253   8
   7  11   1 236.785 11.2139   4
  -8 -11  -1 28.8104 3.09623   6
  -8 -11  -1 25.8178 2.86420   2
  -8 -11  -1 24.4928 2.33200   4
   8  11   1 27.1086 2.33246   4
   8  11   1 29.9968 3.06327   8
   8  11   1 27.9668 3.02893   2
  -9 -11  -1 54.2752 4.14275   2
  -9 -11  -1 57.9151 4.44613   6
  -9 -11  -1 52.5010 3.26270   4
   9  11   1 51.6470 4.90998   2
   9  11   1 51.6827 3.81807   4
 -10 -11  -1 2.41708 1.57992   2
 -10 -11  -1 3.72431 1.71072   6
 -10 -11  -1 4.71987 1.39263   4
  10  11   1 2.22543 1.83447   4
  10  11   1 3.18277 2.36826   2
 -11 -11  -1 5.98028 1.40953   4
 -11 -11  -1 6.13127 1.83812   6
  11  11   1 9.13327 2.70878   2
 -12 -11  -1 105.693 5.31254   4
  12  11   1 103.662 7.75255   2
 -13 -11  -1 24.9093 2.12417   4
  13  11   1 27.1012 3.63705   2
 -14 -11  -1 5.51894 1.49317   4
  14  11   1 7.05137 2.95879   2
 -15 -11  -1 -1.2824 1.25401   4
 -15 -11  -1 -0.5455 2.19622  18
  15  11   1 -0.5754 2.58853   2
 -16 -11  -1 0.77818 1.86651  18
 -16 -11  -1 -0.1689 0.99408   4
  16  11   1 1.05127 2.31243   2
  17  11   1 6.73909 2.10624   2
 -10  12   1 28.6507 2.18902  15
 -10  12   1 28.4079 2.78627  22
  -9  12   1 10.3489 1.44099  15
  -9  12   1 9.44220 1.80128  22
  -8  12   1 2.37651 1.36799  15
  -8  12   1 2.56762 1.73284  22
  -7  12   1 99.9669 6.71435   1
  -7  12   1 102.565 6.97501  22
  -7  12   1 101.037 5.67838  15
  -6  12   1 8.63002 1.64274   1
  -6  12   1 10.1750 1.66351  15
  -6  12   1 8.82559 2.08619  22
  -5  12   1 12.9945 1.88086   1
  -5  12   1 15.2145 2.24552  22
  -5  12   1 16.3252 1.84922  15
  -4  12   1 13.5548 2.11730  22
  -4  12   1 10.8901 1.84716   1
  -4  12   1 12.9838 1.66739  15
  -3  12   1 9.74920 1.56680  15
  -3  12   1 12.6771 1.76822   1
  -3  12   1 8.45961 1.94172  22
   2 -12  -1 7.58713 1.88693  19
  -2  12   1 8.25886 1.41510  15
  -2  12   1 7.28871 1.80683  22
  -2  12   1 4.97535 1.49367   1
   1 -12  -1 393.555 29.8862  19
   1 -12  -1 385.496 20.3623   7
  -1  12   1 419.388 19.9153  15
  -1  12   1 386.975 24.8263   1
  -1  12   1 428.145 23.9759  22
   0 -12  -1 61.6629 5.43381  19
   0 -12  -1 54.5925 3.70410   7
   0  12   1 64.8579 3.69548  15
   0  12   1 67.0445 4.57085  22
   0  12   1 49.4949 4.31190   1
  -1 -12  -1 16.8272 2.18395   6
  -1 -12  -1 16.1939 2.45575  19
  -1 -12  -1 16.0142 1.67615   7
  -1 -12  -1 16.1085 2.39019  17
   1  12   1 12.7041 1.44555   4
   1  12   1 16.2843 1.61257  15
   1  12   1 14.2584 1.71045   1
   1  12   1 14.9817 1.96840  22
  -2 -12  -1 26.4257 2.35737   7
  -2 -12  -1 27.1127 2.89012  17
  -2 -12  -1 30.3068 3.55121  19
  -2 -12  -1 28.3514 2.65836   6
   2  12   1 23.7090 2.34060   4
   2  12   1 26.4557 2.68431   8
   2  12   1 23.2942 2.54350   1
   2  12   1 25.6763 2.48346  15
   2  12   1 26.0180 3.09575  22
  -3 -12  -1 185.579 9.66223   7
  -3 -12  -1 162.812 14.3210  19
  -3 -12  -1 185.698 10.9243   2
  -3 -12  -1 205.537 11.9042   6
  -3 -12  -1 192.295 12.7584  17
   3  12   1 181.733 9.53678  15
   3  12   1 192.681 10.5728   8
   3  12   1 176.642 11.4361  22
   3  12   1 193.446 8.50140   4
  -4 -12  -1 294.492 18.6360  17
  -4 -12  -1 276.303 14.0373   7
  -4 -12  -1 234.677 15.7506   2
  -4 -12  -1 291.345 20.9652  19
  -4 -12  -1 274.145 17.3382   6
   4  12   1 249.747 12.2304   4
   4  12   1 307.655 16.6592  22
   4  12   1 283.242 15.3613   8
  -5 -12  -1 382.086 21.7851   2
  -5 -12  -1 376.194 25.7217  17
  -5 -12  -1 402.813 23.9720   6
   5  12   1 372.329 16.7732   4
   5  12   1 393.856 21.2082   8
  -6 -12  -1 0.77436 1.15716  17
  -6 -12  -1 1.58759 1.44555   6
  -6 -12  -1 0.42174 1.30782   2
   6  12   1 0.00506 1.46475   4
   6  12   1 0.27860 1.41273   8
  -7 -12  -1 3.54673 1.49180   2
  -7 -12  -1 5.07847 1.69055   6
   7  12   1 4.04151 1.58561   4
   7  12   1 3.98583 1.55428   8
  -8 -12  -1 117.741 6.01956   4
  -8 -12  -1 132.962 8.51009   6
  -8 -12  -1 124.122 7.79988   2
   8  12   1 124.960 6.41637   4
   8  12   1 141.401 7.71052   8
   8  12   1 116.655 8.31940   2
  -9 -12  -1 33.0341 3.60352   6
  -9 -12  -1 33.2186 2.63354   4
  -9 -12  -1 34.9324 3.43847   2
   9  12   1 35.1515 3.56551   8
   9  12   1 33.7361 2.72634   4
   9  12   1 37.0686 4.35813   2
 -10 -12  -1 41.4674 3.00034   4
 -10 -12  -1 41.1582 3.93786   6
 -10 -12  -1 36.5726 3.63951   2
  10  12   1 43.8131 4.83169   2
  10  12   1 39.0354 3.88446   8
  10  12   1 41.7664 3.72236   4
 -11 -12  -1 52.6700 3.41165   4
 -11 -12  -1 46.8404 4.09835   2
 -11 -12  -1 51.8077 4.44447   6
  11  12   1 46.2127 5.13716   2
  11  12   1 53.6067 4.08490   4
  11  12   1 57.5318 4.42634   8
 -12 -12  -1 74.9578 4.32505   4
  12  12   1 80.7524 6.51237   2
 -13 -12  -1 3.38748 1.49267   4
  13  12   1 5.65745 2.86836   2
 -14 -12  -1 34.1947 2.88721   4
  14  12   1 38.1249 3.95138   2
 -15 -12  -1 1.74028 2.14017  18
 -15 -12  -1 0.95611 1.24782   4
  15  12   1 1.85969 2.53265   2
 -16 -12  -1 -0.4956 1.71276  18
 -16 -12  -1 -0.5278 0.96826   4
  16  12   1 -0.7088 2.08006   2
  -9  13   1 1.78459 1.31894  22
  -9  13   1 1.15143 1.04549  15
  -8  13   1 12.0815 1.52287  15
  -8  13   1 12.3523 1.95855  22
  -7  13   1 5.83539 1.92542  22
  -7  13   1 4.91918 1.44296  15
  -7  13   1 3.96501 1.32891   1
  -6  13   1 27.0820 3.70795  22
  -6  13   1 32.0603 2.86770  15
  -6  13   1 28.9142 2.94326   1
  -5  13   1 12.0897 1.75846  15
  -5  13   1 17.5426 1.97843   1
  -5  13   1 8.95792 2.25115  22
  -4  13   1 8.49884 2.11197  22
  -4  13   1 5.49069 1.63254   1
  -4  13   1 6.34419 1.57479  15
  -3  13   1 5.75670 1.64909   1
  -3  13   1 7.90612 1.59188  15
  -3  13   1 6.90750 2.07215  22
  -2  13   1 41.2398 4.25351  22
  -2  13   1 39.4836 3.13222  15
  -2  13   1 36.9450 3.57792   1
  -1  13   1 5.12493 1.39522  15
  -1  13   1 1.60978 1.78650  22
  -1  13   1 7.09461 1.58865   1
   0 -13  -1 207.896 14.2065  17
   0 -13  -1 197.787 15.9328  19
   0  13   1 199.542 13.1207   1
   0  13   1 212.777 10.6235  15
   0  13   1 222.044 12.8310  22
  -1 -13  -1 55.7822 3.61361   7
  -1 -13  -1 56.0459 4.62528  17
  -1 -13  -1 48.2215 3.96969   2
  -1 -13  -1 50.6927 5.30112  19
   1  13   1 59.8457 3.80245  15
   1  13   1 62.7301 4.25035   1
   1  13   1 54.7615 4.61866  22
   1  13   1 55.6292 3.25441   4
  -2 -13  -1 6.50945 1.47716  17
  -2 -13  -1 7.47957 2.10606  19
  -2 -13  -1 4.38204 1.29591   7
  -2 -13  -1 1.61462 1.31579   2
  -2 -13  -1 3.82340 1.46126   6
   2  13   1 3.32735 1.28565   1
   2  13   1 0.40581 1.38120   8
   2  13   1 4.25025 1.43714  15
   2  13   1 2.57919 1.32671   4
   2  13   1 4.41839 1.66081  22
  -3 -13  -1 151.375 8.98650   6
  -3 -13  -1 145.902 9.58806  17
  -3 -13  -1 133.656 10.9185  19
  -3 -13  -1 134.314 7.29279   7
  -3 -13  -1 121.434 8.15024   2
   3  13   1 120.119 8.69665   1
   3  13   1 140.308 8.05129   8
   3  13   1 139.837 7.27589  15
   3  13   1 144.341 8.74567  22
   3  13   1 132.056 6.52220   4
  -4 -13  -1 162.782 9.59142   2
  -4 -13  -1 180.135 10.5413   6
  -4 -13  -1 158.063 11.2123  17
   4  13   1 160.642 8.51680  15
   4  13   1 160.285 7.59844   4
   4  13   1 161.264 9.38309   8
   4  13   1 149.284 10.1096  22
  -5 -13  -1 35.5802 3.42659   2
  -5 -13  -1 42.3443 3.72440   6
  -5 -13  -1 42.1059 3.75423  17
   5  13   1 44.2402 3.85668  22
   5  13   1 35.5352 3.18856   4
   5  13   1 40.3907 3.54779   8
  -6 -13  -1 132.602 8.25105   2
  -6 -13  -1 132.398 9.47562  17
  -6 -13  -1 141.393 9.04864   6
   6  13   1 138.567 8.12331   8
   6  13   1 128.043 6.66735   4
   6  13   1 141.932 8.71831  22
  -7 -13  -1 28.3356 3.06844   2
  -7 -13  -1 31.0418 3.34564   6
   7  13   1 24.5992 2.52224   8
   7  13   1 26.0988 2.38086   4
  -8 -13  -1 113.979 7.77350   6
  -8 -13  -1 119.549 7.15307   2
   8  13   1 106.657 7.04295   8
   8  13   1 110.360 6.01397   4
  -9 -13  -1 72.6159 4.13670   4
  -9 -13  -1 70.3905 5.23326   2
  -9 -13  -1 77.6747 5.73140   6
   9  13   1 84.5105 5.33829   8
   9  13   1 65.0608 5.91186   2
   9  13   1 77.3080 4.80861   4
 -10 -13  -1 10.4631 2.05352   2
 -10 -13  -1 11.6933 2.17213   6
 -10 -13  -1 12.4268 1.65540   4
  10  13   1 10.2302 2.25008   4
  10  13   1 15.5350 2.22802   8
  10  13   1 9.10299 2.81446   2
 -11 -13  -1 2.00094 1.72284   2
 -11 -13  -1 2.33654 1.49645   4
  11  13   1 2.72514 2.70814   2
  11  13   1 -0.2079 2.08422   4
 -12 -13  -1 8.12061 1.61911   4
  12  13   1 6.39699 2.18975   4
  12  13   1 7.51439 2.87379   2
 -13 -13  -1 50.8089 3.35803   4
  13  13   1 52.6310 5.37469   2
 -14 -13  -1 39.9234 2.86040   4
  14  13   1 41.3218 4.79463   2
 -15 -13  -1 7.23952 2.10326  18
 -15 -13  -1 7.63011 1.29316   4
  15  13   1 7.13168 2.44054   2
 -16 -13  -1 22.6946 2.81460  18
 -16 -13  -1 28.0698 1.86583   4
  16  13   1 26.5987 2.70739   2
  -8  14   1 1.90444 1.05566  15
  -8  14   1 1.74641 1.36318  22
  -7  14   1 11.3942 1.53013  15
  -7  14   1 12.9568 1.53651   1
  -7  14   1 11.1985 1.94289  22
  -6  14   1 21.0392 2.50374  22
  -6  14   1 22.9279 2.49679  15
  -6  14   1 20.1598 2.48746   1
  -5  14   1 1.64334 1.45214  15
  -5  14   1 0.02919 1.38713   1
  -5  14   1 2.09175 1.89258  22
  -4  14   1 14.5581 1.84850  15
  -4  14   1 14.7677 2.01537   1
  -4  14   1 13.1025 2.28678  22
  -3  14   1 3.56033 1.66322   1
  -3  14   1 6.63171 1.59873  15
  -3  14   1 4.34071 2.08341  22
  -2  14   1 89.6082 6.48858  22
  -2  14   1 87.7111 5.25135  15
  -2  14   1 85.1481 6.16156   1
   1 -14  -1 50.6392 4.66186  17
  -1  14   1 53.1243 4.86718  22
  -1  14   1 54.6390 3.86631  15
  -1  14   1 55.3292 4.35874   1
   0 -14  -1 130.892 9.50384  17
   0  14   1 134.705 7.20431  15
   0  14   1 134.257 8.76650   1
   0  14   1 134.610 8.87007  22
  -1 -14  -1 35.6987 3.50776  17
  -1 -14  -1 27.4938 2.93864   2
   1  14   1 27.6011 3.05710   1
   1  14   1 26.5310 2.34993   4
   1  14   1 28.9428 2.95172  15
   1  14   1 29.7224 3.73938  22
  -2 -14  -1 16.5304 2.07002  17
  -2 -14  -1 11.2898 1.89588   2
   2  14   1 15.7386 1.89941  15
   2  14   1 14.5259 1.70006   4
   2  14   1 13.7485 1.85793   1
   2  14   1 18.8312 2.28453  22
  -3 -14  -1 1.23618 1.51247  17
  -3 -14  -1 0.21683 1.53658   6
  -3 -14  -1 1.07723 1.37501   2
  -3 -14  -1 1.31919 2.00502  19
   3  14   1 1.11204 1.44848   4
   3  14   1 0.76019 1.25972   1
   3  14   1 2.06540 1.72536  22
   3  14   1 -0.3550 1.49863   8
   3  14   1 -0.9275 1.47858  15
  -4 -14  -1 44.1969 3.83437   6
  -4 -14  -1 37.9607 3.56818   2
  -4 -14  -1 45.9497 3.95730  17
   4  14   1 33.4877 3.55927   8
   4  14   1 38.8194 3.31310  15
   4  14   1 41.3652 3.86110  22
   4  14   1 41.0153 3.24195   4
  -5 -14  -1 28.0646 3.13301   2
  -5 -14  -1 32.1504 3.35084  17
  -5 -14  -1 31.0154 3.33564   6
   5  14   1 23.8150 2.52331   8
   5  14   1 28.4530 3.02499  15
   5  14   1 27.1380 3.53408  22
   5  14   1 29.0883 2.42014   4
  -6 -14  -1 28.1507 3.27106  17
  -6 -14  -1 29.7086 3.24841   2
  -6 -14  -1 30.1682 3.46227   6
   6  14   1 28.9969 3.54506  22
   6  14   1 25.9094 3.24439   8
   6  14   1 35.3751 3.33234   4
  -7 -14  -1 1.11250 1.64153   2
  -7 -14  -1 0.97027 1.73267   6
   7  14   1 1.55230 1.85789   4
   7  14   1 -0.2119 1.62707   8
  -8 -14  -1 8.93785 2.02332   2
  -8 -14  -1 10.6720 2.17988   6
   8  14   1 9.73055 2.10802   4
   8  14   1 11.2673 1.98856   8
  -9 -14  -1 20.1092 2.54644   6
  -9 -14  -1 22.1128 2.47521   2
   9  14   1 23.7093 2.50561   4
   9  14   1 15.5334 2.35414   8
 -10 -14  -1 177.807 8.35728   4
 -10 -14  -1 177.784 10.8307   2
  10  14   1 191.601 8.81820   4
 -11 -14  -1 5.95335 1.87350   2
 -11 -14  -1 7.18700 1.60299   4
  11  14   1 6.96041 2.32719   4
  11  14   1 3.76662 2.62991   2
 -12 -14  -1 39.5197 3.04480   4
  12  14   1 38.9421 3.21156   4
  12  14   1 39.0947 3.95366   2
 -13 -14  -1 2.13483 1.39285   4
  13  14   1 0.62449 2.01691   4
  13  14   1 3.88381 2.58503   2
 -14 -14  -1 41.8887 3.78040  18
 -14 -14  -1 34.7397 2.65470   4
  14  14   1 31.2741 3.50651   2
 -15 -14  -1 57.8877 2.96234   4
 -15 -14  -1 44.3993 4.14413  18
  15  14   1 57.5634 4.58906   2
   7 -15  -1 31.9457 2.93191  17
  -7  15   1 36.2444 2.58005   1
  -7  15   1 32.0992 3.10887  22
  -7  15   1 33.3613 2.41955  15
   6 -15  -1 37.8120 3.41915  17
  -6  15   1 42.6269 2.89716  15
  -6  15   1 42.4599 3.74432  22
  -6  15   1 38.4387 3.13697   1
   5 -15  -1 27.6382 3.12335  17
  -5  15   1 29.3364 2.91226   1
  -5  15   1 33.1290 2.75435  15
  -5  15   1 36.4624 3.64666  22
   4 -15  -1 19.4585 2.99309  17
  -4  15   1 26.3488 2.72725  15
  -4  15   1 24.1325 2.76577  22
  -4  15   1 27.6283 2.89094   1
   3 -15  -1 34.0685 3.68284  17
  -3  15   1 38.3437 3.63126   1
  -3  15   1 38.4662 3.25442  15
  -3  15   1 39.7116 4.25008  22
   2 -15  -1 4.39063 1.63328  17
  -2  15   1 0.97387 1.61912   1
  -2  15   1 2.50227 2.09107  22
  -2  15   1 4.54108 1.65381  15
   1 -15  -1 62.8816 5.46533  17
  -1  15   1 71.5850 5.02715   1
  -1  15   1 65.6189 4.37493  15
  -1  15   1 64.9181 5.57677  22
   0 -15  -1 41.1380 4.04262  17
   0  15   1 40.9356 3.37116  15
   0  15   1 37.9080 3.64535   1
   0  15   1 37.9250 4.56195  22
  -1 -15  -1 103.029 7.03131   2
  -1 -15  -1 115.769 8.24173  17
   1  15   1 114.870 6.39444  15
   1  15   1 112.835 7.77836  22
   1  15   1 116.318 7.55094   1
  -2 -15  -1 2.82476 1.53739   2
  -2 -15  -1 3.69406 1.67181  17
   2  15   1 2.20523 1.37755   4
   2  15   1 2.28401 1.45637   1
   2  15   1 3.25583 1.94548  22
   2  15   1 2.54571 1.64212  15
  -3 -15  -1 25.8557 3.14565   2
  -3 -15  -1 30.2635 3.64601  17
   3  15   1 33.6443 3.19811  15
   3  15   1 25.3809 2.94145   1
   3  15   1 29.6179 3.87010  22
   3  15   1 25.5455 2.21646   4
  -4 -15  -1 0.50244 1.65555   6
  -4 -15  -1 -0.2129 1.54979   2
  -4 -15  -1 1.59423 1.66127  17
   4  15   1 -0.2344 1.59241   4
   4  15   1 -2.3426 1.51233   8
   4  15   1 -1.2664 1.81262  22
   4  15   1 -0.9143 1.61756  15
  -5 -15  -1 1.77926 1.57962  17
  -5 -15  -1 6.30358 1.75463   2
  -5 -15  -1 4.24100 1.81357   6
   5  15   1 5.41407 1.78591  15
   5  15   1 1.28096 1.85934  22
   5  15   1 2.87349 1.66943   8
   5  15   1 6.68135 1.84218   4
  -6 -15  -1 43.1019 4.21026  17
  -6 -15  -1 52.7657 4.08679   2
  -6 -15  -1 44.0423 4.22261   6
   6  15   1 42.8939 3.95519   8
   6  15   1 51.1804 3.78415  15
   6  15   1 48.9296 3.68469   4
  -7 -15  -1 16.4879 2.23952   2
  -7 -15  -1 13.3778 2.23739   6
   7  15   1 17.4513 2.26300   4
   7  15   1 18.0103 2.23271  15
   7  15   1 13.0599 2.02354   8
  -8 -15  -1 36.0915 3.78696   2
   8  15   1 35.3563 2.96728   4
  -9 -15  -1 1.99303 1.84621   2
   9  15   1 2.18076 2.10034   4
 -10 -15  -1 34.6448 2.93115   4
 -10 -15  -1 32.4226 3.66084   2
  10  15   1 34.0655 2.99370   4
 -11 -15  -1 40.5944 3.01723   4
 -11 -15  -1 35.8352 3.62453   2
  11  15   1 39.8729 3.89498   4
 -12 -15  -1 0.30697 1.66136   2
 -12 -15  -1 1.32317 1.40985   4
  12  15   1 1.27680 2.08401   4
 -13 -15  -1 37.2183 2.71336   4
  13  15   1 35.8530 4.25829   2
  13  15   1 36.4616 3.47034   4
 -14 -15  -1 20.9493 2.95724  18
 -14 -15  -1 26.4077 2.18559   4
  14  15   1 24.1521 2.19638   4
  14  15   1 24.6298 2.73750   2
 -15 -15  -1 1.51611 0.93957   4
   6 -16  -1 60.6747 4.57840  17
  -6  16   1 63.1923 3.54297  15
  -6  16   1 61.8143 4.12231   1
  -6  16   1 60.4030 4.37306  22
   5 -16  -1 90.0229 6.94554  17
  -5  16   1 101.455 6.39796   1
  -5  16   1 103.701 6.55774  22
  -5  16   1 98.4917 5.31829  15
   4 -16  -1 24.3629 3.00431  17
  -4  16   1 30.5130 2.80411   1
  -4  16   1 28.7012 2.62640  15
  -4  16   1 29.3373 3.42252  22
   3 -16  -1 85.3262 6.51107  17
  -3  16   1 86.6358 6.00046   1
  -3  16   1 90.6982 6.31830  22
  -3  16   1 87.0475 5.03701  15
   2 -16  -1 100.534 7.78768  17
  -2  16   1 105.573 7.41435  22
  -2  16   1 115.540 7.22337   1
  -2  16   1 105.684 5.99765  15
   1 -16  -1 25.9000 3.28141  17
  -1  16   1 22.3516 3.02564   1
  -1  16   1 22.3804 2.83063  22
  -1  16   1 23.9384 2.32944  15
   0 -16  -1 48.3523 4.31686  17
   0  16   1 35.8703 3.76720   1
   0  16   1 44.8947 4.64975  22
   0  16   1 45.7235 3.51475  15
  -1 -16  -1 0.85366 1.48342   2
  -1 -16  -1 2.60892 1.72301  17
   1  16   1 3.46489 1.59904   1
   1  16   1 1.46315 1.64883  15
   1  16   1 0.77688 2.19334  22
  -2 -16  -1 2.05946 1.76592  17
  -2 -16  -1 0.76935 1.52824   2
   2  16   1 0.30977 2.06976  22
   2  16   1 0.79868 1.48468   1
   2  16   1 0.63899 1.66113  15
  -3 -16  -1 9.76203 1.97605  17
  -3 -16  -1 7.07080 1.75674   2
   3  16   1 6.98798 1.59330   4
   3  16   1 7.12252 2.11939  22
   3  16   1 4.49376 1.57317   1
   3  16   1 6.51683 1.87035  15
  -4 -16  -1 360.926 19.3208   2
  -4 -16  -1 324.867 22.7255  17
   4  16   1 337.447 16.9513  15
   4  16   1 308.878 20.2803  22
   4  16   1 357.209 14.8372   4
  -5 -16  -1 0.85616 1.60642  17
  -5 -16  -1 -0.9317 1.73195   2
   5  16   1 0.08414 1.97352  22
   5  16   1 0.09576 1.80621   4
   5  16   1 -0.7195 1.79845  15
  -6 -16  -1 11.0531 1.88907  17
  -6 -16  -1 12.6560 2.16169   2
   6  16   1 10.8268 2.09955   4
   6  16   1 12.5206 2.08763  15
  -7 -16  -1 18.6379 2.44261   2
   7  16   1 17.9552 2.32040  15
   7  16   1 19.8068 2.40351   4
  -8 -16  -1 39.7494 3.89888   2
   8  16   1 33.3647 3.51914  15
   8  16   1 35.8751 2.98787   4
  -9 -16  -1 1.01967 1.87298   2
   9  16   1 2.16939 1.94325  15
   9  16   1 1.05226 2.03261   4
 -10 -16  -1 16.2700 2.21382   2
  10  16   1 17.1632 2.37711   4
 -11 -16  -1 0.41937 1.61543   2
 -11 -16  -1 1.14103 1.30543   4
  11  16   1 1.02869 1.95715   4
 -12 -16  -1 12.2429 1.53128   4
 -12 -16  -1 11.8482 1.77585   2
  12  16   1 14.4831 2.19780   4
 -13 -16  -1 38.6464 2.54239   4
  13  16   1 37.5402 3.18833   4
 -14 -16  -1 1.79970 1.03021   4
  14  16   1 -1.0743 1.43325   4
   5 -17  -1 58.0084 4.53342  17
  -5  17   1 65.9349 4.10648   1
  -5  17   1 59.8100 3.42115  15
  -5  17   1 58.0329 4.20644  22
   4 -17  -1 58.9077 5.40508  21
   4 -17  -1 61.2922 4.76397  17
  -4  17   1 62.6014 3.68606  15
  -4  17   1 68.3764 4.59995  22
  -4  17   1 64.0229 4.34570   1
   3 -17  -1 0.17394 1.20882  17
  -3  17   1 -0.0444 1.61701  22
  -3  17   1 0.99225 1.24313   1
  -3  17   1 2.18165 1.32601  15
   2 -17  -1 42.2401 3.85007  17
  -2  17   1 43.1471 3.99302  22
  -2  17   1 39.0156 3.12598  15
  -2  17   1 39.4632 3.38033   1
   1 -17  -1 56.7192 4.74790  17
  -1  17   1 56.9062 4.25618   1
  -1  17   1 51.9571 3.74553  15
  -1  17   1 55.2013 4.76265  22
   0 -17  -1 82.3183 6.39004  17
   0  17   1 80.9364 4.97386  15
   0  17   1 76.3319 6.10045  22
   0  17   1 89.7010 5.81908   1
  -1 -17  -1 113.747 7.76561  17
   1  17   1 97.1495 6.95921   1
   1  17   1 98.4927 5.92639  15
   1  17   1 109.205 7.34121  22
  -2 -17  -1 8.21984 1.84008  17
  -2 -17  -1 3.91423 1.58519   2
   2  17   1 4.23208 2.18772  22
   2  17   1 5.24714 1.72229  15
   2  17   1 3.65626 1.51060   1
  -3 -17  -1 4.21335 1.64374   2
  -3 -17  -1 3.03472 1.71923  17
   3  17   1 2.19106 2.07603  22
   3  17   1 3.13289 1.73252  15
   3  17   1 3.65105 1.46888   1
  -4 -17  -1 4.94599 1.77324  17
  -4 -17  -1 6.79702 1.79286   2
   4  17   1 6.39428 1.59430   4
   4  17   1 2.49661 1.82733  15
   4  17   1 2.10152 1.98746  22
  -5 -17  -1 295.195 16.0550   2
  -5 -17  -1 272.145 18.7915  17
   5  17   1 252.894 16.7791  22
   5  17   1 292.729 12.3557   4
   5  17   1 279.013 14.0606  15
  -6 -17  -1 16.9694 2.26264   2
   6  17   1 13.8781 2.12857  15
   6  17   1 16.6177 2.12902   4
  -7 -17  -1 2.32586 1.81212   2
   7  17   1 1.42582 1.84574  15
   7  17   1 0.94833 1.89204   4
  -8 -17  -1 26.3550 3.37865   2
   8  17   1 24.6101 2.50748   4
   8  17   1 27.6979 3.08938  15
  -9 -17  -1 118.577 7.40041   2
   9  17   1 113.379 6.48912  15
   9  17   1 121.653 6.15939   4
 -10 -17  -1 15.5276 2.05187   2
  10  17   1 13.9857 1.99431  15
  10  17   1 15.5476 2.21116   4
 -11 -17  -1 45.4941 3.60189   2
  11  17   1 39.1155 3.14924  15
  11  17   1 49.0606 3.53469   4
 -12 -17  -1 1.34020 1.11133   4
 -12 -17  -1 1.28569 1.35083   2
  12  17   1 3.13436 1.69430   4
  12  17   1 0.90876 1.39971  15
 -13 -17  -1 2.52611 1.02073   4
  13  17   1 4.36799 1.51702   4
   3 -18  -1 22.6821 3.18345  21
   3 -18  -1 21.4393 2.32626  17
  -3  18   1 18.8592 1.86999  15
  -3  18   1 16.7430 2.00090   1
  -3  18   1 21.7535 2.44901  22
   2 -18  -1 2.23290 1.23122  17
  -2  18   1 2.11060 1.21531  15
  -2  18   1 2.59298 1.17524   1
  -2  18   1 3.51713 1.49925  22
   1 -18  -1 2.53265 1.33713  17
  -1  18   1 -1.8545 1.26713  15
  -1  18   1 1.39551 1.69128  22
  -1  18   1 -0.2513 1.19763   1
   0 -18  -1 29.4250 3.13531  17
   0  18   1 21.4209 2.57841   1
   0  18   1 22.2729 2.49891  22
   0  18   1 20.1323 2.03676  15
  -1 -18  -1 98.4425 6.98185  17
   1  18   1 87.8535 5.33132  15
   1  18   1 88.2121 6.42234  22
   1  18   1 97.6376 6.26862   1
  -2 -18  -1 52.8078 4.34703  17
  -2 -18  -1 47.1094 3.64865   2
   2  18   1 42.0521 3.47507  15
   2  18   1 41.4630 4.23195  22
   2  18   1 46.1236 3.71690   1
  -3 -18  -1 7.32006 1.78416  17
  -3 -18  -1 9.98442 1.72534   2
   3  18   1 6.51377 1.43278   1
   3  18   1 3.57881 1.98377  22
   3  18   1 3.02998 1.63988  15
  -4 -18  -1 21.7363 3.22106  17
  -4 -18  -1 18.6972 2.20792   2
   4  18   1 19.1950 2.09624  15
   4  18   1 19.6404 2.49171  22
  -5 -18  -1 24.3155 3.02663   2
  -5 -18  -1 17.4917 2.16245  17
   5  18   1 16.4609 2.12623  15
   5  18   1 22.6877 1.89350   4
  -6 -18  -1 80.9059 5.30965   2
   6  18   1 69.3914 4.57918  15
   6  18   1 74.0858 4.23452   4
  -7 -18  -1 38.0118 3.52775   2
   7  18   1 28.5876 2.98427  15
   7  18   1 36.5504 3.05930   4
  -8 -18  -1 6.32826 1.82596   2
   8  18   1 3.34354 1.63754  15
   8  18   1 5.63085 1.79922   4
  -9 -18  -1 3.19558 1.68658   2
   9  18   1 4.05574 1.81041   4
   9  18   1 5.57620 1.59486  15
 -10 -18  -1 205.112 11.5890   2
  10  18   1 183.718 10.0728  15
  10  18   1 211.591 9.11133   4
 -11 -18  -1 11.1372 1.61881   2
  11  18   1 6.09498 1.40659  15
  11  18   1 6.73093 1.71655   4
  12  18   1 46.2655 3.05714   4
   1 -19  -1 0.48522 1.98285  21
   1 -19  -1 1.71783 1.08871  17
  -1  19   1 -0.0857 1.24210  22
  -1  19   1 -0.8305 1.00668  15
  -1  19   1 0.67920 0.95864   1
   0 -19  -1 2.65964 1.22863  17
   0  19   1 0.95514 1.03710   1
   0  19   1 -1.3311 1.10721  15
   0  19   1 -1.1479 1.35255  22
  -1 -19  -1 21.9889 2.63753  17
   1  19   1 14.4397 1.91978  22
   1  19   1 15.2215 2.00527   1
   1  19   1 17.0169 1.69748  15
  -2 -19  -1 46.7882 3.91489  17
   2  19   1 44.0939 3.23471   1
   2  19   1 39.4553 3.04668  15
   2  19   1 40.2698 3.65454  22
  -3 -19  -1 9.02018 1.60309  17
  -3 -19  -1 7.96030 1.52673   2
   3  19   1 7.68058 1.53537  15
   3  19   1 6.42920 1.66798  22
  -4 -19  -1 22.0532 2.94372  17
  -4 -19  -1 29.9612 2.76204   2
   4  19   1 17.6689 1.92748  15
  -5 -19  -1 40.8589 3.47104   2
   5  19   1 39.3369 2.97551  15
  -6 -19  -1 38.3958 3.35836   2
   6  19   1 40.4423 2.54444   4
   6  19   1 30.6386 2.86667  15
  -7 -19  -1 85.3527 5.26626   2
   7  19   1 71.4892 4.46089  15
   7  19   1 78.1308 4.05916   4
  -8 -19  -1 39.7598 3.33830   2
   8  19   1 42.4374 2.79023   4
   8  19   1 30.8213 2.77271  15
  -9 -19  -1 2.44878 1.48114   2
   9  19   1 5.15239 1.51445   4
   9  19   1 1.40763 1.24412  15
 -10 -19  -1 1.22489 1.31460   2
  10  19   1 2.58579 1.43181   4
  10  19   1 3.00143 1.18987  15
  11  19   1 135.502 6.20604   4
  -2 -20  -1 2.50939 1.10132  17
  -2 -20  -1 1.86600 1.95381  21
   2  20   1 0.86193 1.01269  15
  -3 -20  -1 1.57113 1.11495  17
  -3 -20  -1 1.03193 1.95930  21
   3  20   1 -0.6302 1.04062  15
  -4 -20  -1 7.03629 2.06383  21
  -4 -20  -1 9.33344 1.32721   2
   4  20   1 6.41081 1.24780  15
  -5 -20  -1 41.2240 2.89209   2
   5  20   1 27.5966 2.35211  15
  -6 -20  -1 5.85825 1.41243   2
   6  20   1 5.71440 1.15252  15
  -7 -20  -1 30.6982 2.69740   2
   7  20   1 24.3149 2.00560  15
  -8 -20  -1 45.0584 3.37071   2
   6  20  -2 3.91117 1.13945  15
  -6 -20   2 3.91819 1.20205   2
   5  20  -2 0.01362 1.08218  15
   4  20  -2 5.20865 1.16076  15
   3  20  -2 134.415 6.87094  15
 -10 -19   2 3.52236 1.21585   2
   9  19  -2 1.91257 1.26894  15
   9  19  -2 0.53833 1.14334   4
  -9 -19   2 0.53119 1.26656   2
   8  19  -2 22.6187 2.34504  15
   8  19  -2 25.1586 2.07931   4
  -8 -19   2 25.4527 2.63649   2
   7  19  -2 6.39796 1.53705  15
  -7 -19   2 6.34966 1.51239   2
   6  19  -2 4.95408 1.53130  15
  -6 -19   2 4.43892 1.44325   2
   5  19  -2 0.83324 1.39215  15
  -5 -19   2 1.04846 1.22332  17
  -5 -19   2 3.07797 1.33127   2
   4  19  -2 19.0868 1.85752  15
  -4 -19   2 19.6256 2.38036   2
  -4 -19   2 20.1714 2.83950  17
   3  19  -2 13.3322 1.69899  15
  -3 -19   2 13.5120 1.79731  17
   2  19  -2 169.471 8.85158  15
   2  19  -2 170.283 10.8037   1
  -2 -19   2 180.346 11.8692  17
   1  19  -2 9.33255 1.46123  15
   1  19  -2 8.72975 1.30811   1
  -1 -19   2 11.8450 1.58884  17
   0  19  -2 1.92850 1.00611   1
   0  19  -2 0.17727 1.15010  15
   0 -19   2 1.97075 1.16810  17
  -1  19  -2 129.978 6.59883  15
   1 -19   2 127.936 8.83234  17
  11  18  -2 5.66732 1.50534   4
  11  18  -2 8.06289 1.44499  15
 -11 -18   2 6.87962 1.35196   2
  10  18  -2 0.89817 1.49117   4
  10  18  -2 -0.6406 1.49179  15
 -10 -18   2 0.48776 1.39435   2
   9  18  -2 1.84084 1.64334  15
   9  18  -2 4.14192 1.58085   4
  -9 -18   2 3.48787 1.51474   2
   8  18  -2 6.45437 1.61642   4
   8  18  -2 8.49663 1.78096  15
  -8 -18   2 7.50714 1.79944   2
   7  18  -2 -0.1671 1.62932  15
   7  18  -2 1.18800 1.46833   4
  -7 -18   2 1.82381 1.62674   2
   6  18  -2 33.2359 3.14351  15
   6  18  -2 39.6888 2.77895   4
  -6 -18   2 44.8773 3.60438   2
   5  18  -2 3.92148 1.71668  15
  -5 -18   2 5.56924 1.58856   2
  -5 -18   2 4.33900 1.56676  17
   4  18  -2 57.2929 4.07977  15
  -4 -18   2 61.8774 4.37369   2
  -4 -18   2 65.7437 5.12328  17
   3  18  -2 2.37990 1.62021  15
  -3 -18   2 4.55587 1.68201  17
  -3 -18   2 5.50665 1.48035   2
   2  18  -2 1.67755 1.26237   1
   2  18  -2 1.75546 1.54627  15
  -2 -18   2 3.57031 1.61629  17
   1  18  -2 145.582 9.18257   1
   1  18  -2 138.105 7.59863  15
  -1 -18   2 148.708 10.1289  17
   0  18  -2 7.74112 1.57304  15
   0  18  -2 6.66431 1.41427   1
   0 -18   2 9.21088 1.60638  17
  -1  18  -2 26.8908 2.60020  15
  -1  18  -2 23.7864 2.89633  22
  -1  18  -2 38.0353 2.81261   1
   1 -18   2 33.3137 3.15034  17
  -2  18  -2 76.8907 4.41731  15
  -2  18  -2 69.5309 5.17843  22
  -2  18  -2 91.9067 5.26963   1
   2 -18   2 76.3833 5.73066  17
  -3  18  -2 86.2277 5.19994   1
  -3  18  -2 78.9957 4.29706  15
   3 -18   2 73.2604 5.60079  17
  12  17  -2 3.22724 1.49414  15
  12  17  -2 0.20627 1.59114   4
 -12 -17   2 1.67809 1.21583   2
  11  17  -2 7.08482 1.83252   4
  11  17  -2 5.67341 1.75544  15
 -11 -17   2 8.76391 1.60575   2
  10  17  -2 2.88521 1.84028   4
  10  17  -2 4.13988 1.83517  15
 -10 -17   2 3.94365 1.68754   2
   9  17  -2 2.00004 1.79723   4
   9  17  -2 1.91864 1.84498  15
  -9 -17   2 1.17446 1.69195   2
   8  17  -2 59.1265 4.17086  15
   8  17  -2 59.2790 4.04556   4
  -8 -17   2 59.6711 4.60123   2
   7  17  -2 25.2500 2.36014   4
   7  17  -2 25.4714 2.55128  15
  -7 -17   2 29.7016 3.40079   2
   6  17  -2 62.0309 3.78863   4
   6  17  -2 59.6649 4.24356  15
  -6 -17   2 66.0861 4.63382   2
  -6 -17   2 54.0760 4.93998  17
   5  17  -2 0.50315 1.48824   4
   5  17  -2 -1.2815 1.77302  15
  -5 -17   2 0.77925 1.63574   2
  -5 -17   2 0.12572 1.66548  17
   4  17  -2 5.08101 1.89660  15
  -4 -17   2 8.48654 1.80700   2
  -4 -17   2 6.55946 1.92408  17
   3  17  -2 143.914 8.20647  15
  -3 -17   2 159.613 10.8925  17
  -3 -17   2 154.758 9.16380   2
   2  17  -2 3.97314 1.71902  15
   2  17  -2 5.33940 1.46891   1
  -2 -17   2 5.09973 1.82200  17
   1  17  -2 2.51141 1.39595   1
   1  17  -2 2.60760 1.64000  15
   1  17  -2 1.56408 1.76123  22
  -1 -17   2 4.07903 1.68936  17
   0  17  -2 45.1705 3.46107  15
   0  17  -2 51.1197 3.71467   1
   0  17  -2 35.7181 3.88633  22
   0 -17   2 46.0554 4.31531  17
  -1  17  -2 0.82403 1.62508  22
  -1  17  -2 5.80014 1.50405   1
  -1  17  -2 3.75284 1.55736  15
   1 -17   2 5.86202 1.60970  17
  -2  17  -2 19.8331 1.97984  15
  -2  17  -2 20.0390 2.30721  22
  -2  17  -2 25.7016 2.54032   1
   2 -17   2 24.6645 2.88316  17
  -3  17  -2 22.5895 2.36432  15
  -3  17  -2 27.4103 2.51724   1
  -3  17  -2 21.7658 2.89149  22
   3 -17   2 24.3231 2.72372  17
  -4  17  -2 51.8501 3.22432  15
  -4  17  -2 62.4125 3.80171   1
  -4  17  -2 51.6763 3.91768  22
   4 -17   2 47.4071 4.03991  17
  13  16  -2 14.3755 1.82873   4
 -13 -16   2 9.32347 1.20550   4
  12  16  -2 2.41766 1.83829   4
 -12 -16   2 -0.2779 1.36616   2
 -12 -16   2 1.92788 1.16282   4
  11  16  -2 3.95501 2.04590   4
 -11 -16   2 1.82574 1.59714   2
  10  16  -2 1.88952 2.00908   4
 -10 -16   2 2.67786 1.83357   2
   9  16  -2 3.56369 2.00556  15
   9  16  -2 0.93784 2.04968   4
  -9 -16   2 3.72998 1.91939   2
   8  16  -2 9.30244 2.13737  15
   8  16  -2 12.3550 2.26195   4
  -8 -16   2 11.6538 2.12024   2
   7  16  -2 94.0887 5.67831  15
   7  16  -2 93.0345 5.23523   4
  -7 -16   2 91.3236 6.24766   2
   6  16  -2 56.5494 3.75190   4
   6  16  -2 46.5571 4.01432  15
  -6 -16   2 39.5700 4.54405  17
  -6 -16   2 63.8221 4.30981   2
   5  16  -2 111.819 6.50561  15
   5  16  -2 118.364 5.69231   4
  -5 -16   2 101.475 8.25494  17
  -5 -16   2 118.009 7.14896   2
   4  16  -2 60.4487 4.52225  15
   4  16  -2 60.8344 3.81649   4
  -4 -16   2 68.8147 5.50468  17
  -4 -16   2 62.4748 4.74033   2
   3  16  -2 69.3794 5.25667   1
   3  16  -2 73.9039 4.84561  15
  -3 -16   2 84.0245 6.13016  17
  -3 -16   2 70.1224 5.14331   2
   2  16  -2 106.315 6.62809  15
   2  16  -2 123.152 7.73392   1
  -2 -16   2 116.438 7.25562   2
  -2 -16   2 115.539 8.55585  17
   1  16  -2 0.32517 1.45888   1
   1  16  -2 -0.1780 1.66211  15
   1  16  -2 -0.5230 1.82000  22
  -1 -16   2 2.34253 1.68330  17
   0  16  -2 -0.6676 1.88955  22
   0  16  -2 4.69785 1.59324   1
   0  16  -2 1.62136 1.61688  15
   0 -16   2 4.49332 1.70365  17
  -1  16  -2 8.19615 2.07174  22
  -1  16  -2 11.7363 1.84978   1
  -1  16  -2 9.89139 1.82436  15
   1 -16   2 11.2785 1.91128  17
  -2  16  -2 34.7878 3.89534  22
  -2  16  -2 35.3935 3.10942  15
  -2  16  -2 36.9656 3.42581   1
   2 -16   2 41.2308 3.82977  17
  -3  16  -2 1.31954 1.36893   1
  -3  16  -2 0.08934 1.36335  15
  -3  16  -2 -0.5466 1.74626  22
   3 -16   2 0.23798 1.36929  17
  -4  16  -2 15.0625 1.68656  15
  -4  16  -2 14.6435 2.08726  22
  -4  16  -2 17.1118 2.30779   1
  -5  16  -2 10.3548 1.37742  15
  -5  16  -2 10.6802 1.40410   1
  -5  16  -2 7.64951 1.67443  22
  -6  16  -2 48.6381 2.96497  15
  -6  16  -2 50.5278 3.42083   1
  -6  16  -2 47.7255 3.66515  22
  14  15  -2 8.23400 1.67356   4
 -14 -15   2 8.56723 1.18501   4
  13  15  -2 14.7286 2.15365   4
 -13 -15   2 13.8523 1.51128   4
  12  15  -2 25.6064 2.52997   4
 -12 -15   2 23.9191 2.88265   2
 -12 -15   2 26.0627 2.43046   4
  11  15  -2 1.57612 2.08765   4
 -11 -15   2 0.46112 1.34338   4
 -11 -15   2 1.63764 1.78535   2
  10  15  -2 0.75245 2.01467   4
 -10 -15   2 1.56358 1.81270   2
   9  15  -2 9.00696 2.16481   4
  -9 -15   2 7.61926 2.03942   2
   8  15  -2 46.4195 3.87921   4
  -8 -15   2 48.5479 4.25452   2
   7  15  -2 10.6171 2.12728   4
  -7 -15   2 12.4523 2.17879   2
   6  15  -2 92.4392 5.30775   4
   6  15  -2 104.484 5.86163  15
  -6 -15   2 96.5167 6.35918   2
  -6 -15   2 89.1195 7.12506  17
   5  15  -2 6.75230 1.80188   4
   5  15  -2 2.31084 1.88745  15
  -5 -15   2 8.96558 1.86647   2
  -5 -15   2 4.03759 1.81103  17
  -5 -15   2 5.52826 1.91001   6
   4  15  -2 51.4667 3.56764   4
   4  15  -2 48.1716 4.02958  15
  -4 -15   2 48.3420 4.80052  17
  -4 -15   2 54.1407 4.53448   6
  -4 -15   2 57.9805 4.19629   2
   3  15  -2 93.5242 4.67182   4
   3  15  -2 86.7915 6.20743   1
   3  15  -2 97.2955 5.52341  15
  -3 -15   2 85.6841 5.88041   2
  -3 -15   2 84.0232 6.47231   6
  -3 -15   2 95.1027 6.98156  17
   2  15  -2 101.817 7.31120   1
   2  15  -2 114.604 6.34987  15
  -2 -15   2 101.228 7.48181   6
  -2 -15   2 103.934 6.84894   2
  -2 -15   2 121.680 8.04382  17
   1  15  -2 30.5984 3.28324   1
   1  15  -2 26.9463 2.50060  15
   1  15  -2 24.7445 2.80906  22
  -1 -15   2 29.8468 3.57118  17
   0  15  -2 4.87431 1.97992  22
   0  15  -2 3.81680 1.65150   1
   0  15  -2 6.02122 1.71927  15
   0 -15   2 5.03873 1.69186  17
  -1  15  -2 37.7834 3.38089  15
  -1  15  -2 41.1857 4.21307  22
  -1  15  -2 32.7353 3.70424   1
   1 -15   2 41.6594 3.94877  17
  -2  15  -2 40.9294 4.29225  22
  -2  15  -2 45.8427 3.45778  15
  -2  15  -2 40.7865 3.84987   1
  -3  15  -2 195.556 12.0629   1
  -3  15  -2 185.744 11.8071  22
  -3  15  -2 183.748 9.73731  15
  -4  15  -2 26.7242 2.80472  22
  -4  15  -2 27.2874 2.67510  15
  -4  15  -2 25.5707 2.94022   1
  -5  15  -2 21.3914 2.55343   1
  -5  15  -2 20.0409 1.90163  15
  -5  15  -2 21.6636 2.43897  22
  -6  15  -2 2.76042 1.15234   1
  -6  15  -2 0.53478 1.60267  22
  -6  15  -2 3.34827 1.23408  15
  -7  15  -2 75.8332 4.11938  15
  -7  15  -2 73.6914 4.88616   1
  -7  15  -2 75.0260 5.08930  22
 -15 -14   2 0.92105 0.97725   4
 -15 -14   2 0.96313 1.59518  18
  14  14  -2 36.1796 3.25579   4
  14  14  -2 38.1332 3.88343   2
 -14 -14   2 40.0240 2.59451   4
  13  14  -2 63.0048 4.21481   4
 -13 -14   2 69.9603 3.71767   4
  12  14  -2 3.10570 2.07743   4
 -12 -14   2 1.35246 1.63704   2
 -12 -14   2 0.87418 1.39535   4
  11  14  -2 2.14119 2.12336   4
 -11 -14   2 1.73663 1.44121   4
 -11 -14   2 1.01095 1.72882   2
  10  14  -2 60.2393 4.52416   4
 -10 -14   2 66.7233 4.91192   2
   9  14  -2 4.30673 2.06895   4
  -9 -14   2 4.07437 1.94651   2
   8  14  -2 18.2714 2.37583   4
  -8 -14   2 20.6314 2.40142   2
  -8 -14   2 17.4666 2.44076   6
   7  14  -2 15.2579 2.02705   8
   7  14  -2 19.7158 2.26506   4
  -7 -14   2 16.2443 2.06117  17
  -7 -14   2 16.0916 2.30085   6
  -7 -14   2 19.6982 2.26845   2
   6  14  -2 1.29147 1.48209   8
   6  14  -2 4.03755 1.74500   4
  -6 -14   2 3.72474 1.87846   6
  -6 -14   2 2.25827 1.57684  17
  -6 -14   2 5.76984 1.70876   2
   5  14  -2 170.831 8.81364  15
   5  14  -2 146.139 9.49718   8
   5  14  -2 173.703 7.80493   4
  -5 -14   2 163.534 11.5238  17
  -5 -14   2 169.312 10.8399   6
  -5 -14   2 167.091 9.82591   2
   4  14  -2 43.8329 3.62096  15
   4  14  -2 35.2521 3.42783   8
   4  14  -2 43.4698 3.25895   4
  -4 -14   2 38.2806 3.78215   6
  -4 -14   2 35.9747 3.50776   2
  -4 -14   2 46.0646 4.07193  17
   3  14  -2 2.18130 1.45592   4
   3  14  -2 0.19366 1.36188   1
   3  14  -2 3.10988 1.63097  15
  -3 -14   2 7.48455 1.71820  17
  -3 -14   2 2.58377 1.46602   2
  -3 -14   2 3.19638 1.67135   6
   2  14  -2 119.463 6.49757  15
   2  14  -2 119.266 7.68020   1
   2  14  -2 109.899 7.71850  22
  -2 -14   2 111.211 7.16663   2
  -2 -14   2 113.044 7.84750   6
  -2 -14   2 121.281 8.43045  17
   1  14  -2 58.2077 4.73157   1
   1  14  -2 64.7322 4.29586  15
   1  14  -2 65.2086 5.04418  22
  -1 -14   2 66.2529 5.18743  17
  -1 -14   2 58.8047 4.76743   6
   0  14  -2 74.8238 4.92642   1
   0  14  -2 53.4310 5.09644  22
   0  14  -2 61.1593 4.26418  15
   0 -14   2 63.0990 5.25825  17
  -1  14  -2 10.2485 1.72735  15
  -1  14  -2 10.9798 2.09031  22
  -1  14  -2 10.4167 1.84655   1
  -2  14  -2 196.615 11.8252  22
  -2  14  -2 179.018 11.9768   1
  -2  14  -2 186.184 9.75057  15
  -3  14  -2 136.857 9.32235   1
  -3  14  -2 145.297 9.31162  22
  -3  14  -2 143.669 7.61809  15
  -4  14  -2 127.093 6.93302  15
  -4  14  -2 133.122 8.48431   1
  -4  14  -2 122.014 8.44231  22
  -5  14  -2 66.6021 4.29110  15
  -5  14  -2 68.5317 5.44920  22
  -5  14  -2 74.3594 5.14379   1
  -6  14  -2 79.1543 4.70167  15
  -6  14  -2 87.8224 5.89952  22
  -6  14  -2 78.1689 5.59379   1
  -7  14  -2 3.26756 1.25031  15
  -7  14  -2 2.60755 1.66574  22
  -7  14  -2 2.85726 1.13973   1
  -8  14  -2 153.291 7.95003  15
  -8  14  -2 160.536 9.67580  22
  15  13  -2 68.3291 4.86255   2
 -15 -13   2 54.4859 4.57822  18
 -15 -13   2 65.4909 3.28142   4
  14  13  -2 18.2731 2.91430   2
 -14 -13   2 21.2738 1.78284   4
  13  13  -2 3.74462 2.07868   4
  13  13  -2 5.51544 2.64490   2
 -13 -13   2 8.30895 1.52056   4
  12  13  -2 62.3496 4.38639   4
  12  13  -2 61.5359 5.53426   2
 -12 -13   2 57.0599 4.44983   2
 -12 -13   2 59.3035 3.64263   4
  11  13  -2 7.99832 2.70998   2
  11  13  -2 8.04712 2.23175   4
 -11 -13   2 7.51797 1.56993   4
 -11 -13   2 6.62071 1.84859   2
  10  13  -2 1.23454 2.10135   4
 -10 -13   2 1.59031 1.49283   4
 -10 -13   2 -0.5648 1.74289   2
   9  13  -2 110.594 5.97399   4
   9  13  -2 94.6153 6.62859   8
  -9 -13   2 118.176 6.99779   2
  -9 -13   2 109.238 7.54663   6
   8  13  -2 59.0712 4.13652   4
   8  13  -2 53.2289 4.19621   8
  -8 -13   2 53.5393 4.43673   2
  -8 -13   2 58.5321 4.68570   6
   7  13  -2 0.88529 1.44929   8
   7  13  -2 3.74152 1.79865   4
  -7 -13   2 2.22122 1.55933   2
  -7 -13   2 1.71385 1.37728  17
  -7 -13   2 1.44584 1.69601   6
   6  13  -2 19.3340 2.03810   4
   6  13  -2 15.8742 1.89967   8
  -6 -13   2 16.4230 1.98383   2
  -6 -13   2 14.2299 2.04107  17
  -6 -13   2 16.6928 2.29895   6
   5  13  -2 8.24655 1.66551   4
   5  13  -2 7.16501 1.51863   8
  -5 -13   2 8.86083 1.73443  17
  -5 -13   2 8.80811 1.62759   2
  -5 -13   2 8.25424 1.83078   6
   4  13  -2 53.7918 4.18906   8
   4  13  -2 58.4080 4.12573  15
   4  13  -2 63.6875 3.70159   4
  -4 -13   2 61.6260 4.98398  17
  -4 -13   2 51.7484 5.95397  19
  -4 -13   2 68.8058 4.74769   6
  -4 -13   2 65.2977 4.32060   2
   3  13  -2 83.9587 4.84942  15
   3  13  -2 75.2645 5.10568   8
   3  13  -2 72.1410 5.48116   1
   3  13  -2 83.7510 4.31431   4
  -3 -13   2 82.2071 7.25622  19
  -3 -13   2 91.0710 6.26255  17
  -3 -13   2 82.9423 5.77065   6
  -3 -13   2 76.3612 5.26820   2
   2  13  -2 31.8699 2.53368   4
   2  13  -2 28.3838 3.34056  22
   2  13  -2 32.4058 3.03582   1
   2  13  -2 33.8223 3.06953  15
  -2 -13   2 29.3644 2.96253   2
  -2 -13   2 36.0871 3.59175  17
  -2 -13   2 36.6918 3.23148   6
  -2 -13   2 33.6329 2.66910   7
  -2 -13   2 29.8484 4.12519  19
   1  13  -2 114.832 7.55851  22
   1  13  -2 120.477 6.35096  15
   1  13  -2 115.287 7.56946   1
  -1 -13   2 114.607 8.27694  17
  -1 -13   2 104.212 9.29940  19
  -1 -13   2 117.513 7.69493   6
   0  13  -2 83.6440 5.92320  22
   0  13  -2 82.4441 5.84497   1
   0  13  -2 83.8764 4.88831  15
  -1  13  -2 71.1809 4.51139  15
  -1  13  -2 80.3572 5.41653   1
  -1  13  -2 69.8182 5.59000  22
  -2  13  -2 16.0795 2.26382  22
  -2  13  -2 17.1334 2.10341   1
  -2  13  -2 16.5682 1.87288  15
  -3  13  -2 291.968 16.9431  22
  -3  13  -2 261.373 17.4196   1
  -3  13  -2 282.126 14.0273  15
  -4  13  -2 247.214 12.7045  15
  -4  13  -2 248.783 15.7773   1
  -4  13  -2 255.053 15.3683  22
  -5  13  -2 58.0373 5.21202  22
  -5  13  -2 65.6955 4.09421  15
  -5  13  -2 66.0827 4.94294   1
  -6  13  -2 19.3675 1.95287  15
  -6  13  -2 22.2201 2.69049   1
  -6  13  -2 19.4984 2.57366  22
  -7  13  -2 162.900 10.6684   1
  -7  13  -2 166.284 8.68328  15
  -7  13  -2 176.305 10.5959  22
  -8  13  -2 14.2647 2.09537  22
  -8  13  -2 16.7826 1.62977  15
  -9  13  -2 215.549 10.9677  15
  -9  13  -2 224.914 13.2924  22
  16  12  -2 2.37662 1.88842   2
 -16 -12   2 4.90499 0.97868   4
 -16 -12   2 2.96897 1.59614  18
  15  12  -2 0.57017 2.28432   2
 -15 -12   2 1.62666 1.22101   4
 -15 -12   2 1.29573 1.97586  18
  14  12  -2 29.8061 3.50528   2
 -14 -12   2 27.6720 2.56235   4
  13  12  -2 79.6359 4.96043   4
  13  12  -2 80.9254 6.49152   2
 -13 -12   2 78.2580 4.26320   4
  12  12  -2 33.8553 3.88592   2
  12  12  -2 33.9562 3.04403   4
 -12 -12   2 39.1914 3.11444   4
  11  12  -2 33.7236 2.89729   4
  11  12  -2 34.0154 3.75686   2
 -11 -12   2 30.3658 3.04435   4
 -11 -12   2 32.2020 3.47263   2
  10  12  -2 0.75839 1.58370   8
  10  12  -2 3.12338 2.01955   4
  10  12  -2 2.77890 2.47476   2
 -10 -12   2 0.88188 1.73750   6
 -10 -12   2 0.25492 1.42733   4
 -10 -12   2 -0.0160 1.64707   2
   9  12  -2 81.3875 5.41365   8
   9  12  -2 71.8603 6.26238   2
   9  12  -2 87.1571 4.94356   4
  -9 -12   2 79.3834 4.37785   4
  -9 -12   2 84.0162 5.59116   2
  -9 -12   2 85.3816 6.07618   6
   8  12  -2 98.1698 5.39555   4
   8  12  -2 91.8080 6.01759   8
  -8 -12   2 97.5550 6.80882   6
  -8 -12   2 98.7517 6.21419   2
   7  12  -2 22.8917 2.20820   4
   7  12  -2 23.8061 2.73982   8
  -7 -12   2 29.2220 3.13575   6
  -7 -12   2 18.9006 2.75811  17
  -7 -12   2 26.4169 2.85835   2
   6  12  -2 6.05470 1.61784   4
   6  12  -2 5.11188 1.47226   8
  -6 -12   2 5.69532 1.45888   2
  -6 -12   2 7.20175 1.74776   6
  -6 -12   2 6.56570 1.54662  17
   5  12  -2 116.089 7.23725   8
   5  12  -2 126.723 6.06151   4
  -5 -12   2 135.767 7.47582   2
  -5 -12   2 103.630 8.68876  17
  -5 -12   2 136.503 8.26830   6
   4  12  -2 4.26783 1.27589   8
   4  12  -2 4.37737 1.41168   4
  -4 -12   2 5.76451 2.04154  19
  -4 -12   2 9.53262 1.59787  17
  -4 -12   2 6.09949 1.33290   2
  -4 -12   2 6.57876 1.61084   6
   3  12  -2 1.72730 1.18161   8
   3  12  -2 2.43581 1.26676   4
   3  12  -2 2.29761 1.43197  15
  -3 -12   2 2.76284 1.82637  19
  -3 -12   2 2.64603 1.34498   6
  -3 -12   2 1.11483 1.12976   2
  -3 -12   2 2.22387 1.44022  17
   2  12  -2 55.6267 3.77301   8
   2  12  -2 59.0172 3.28608   4
   2  12  -2 53.8061 3.63194  15
   2  12  -2 55.1625 4.03830   1
  -2 -12   2 55.2849 3.83020   2
  -2 -12   2 50.7905 4.53074  17
  -2 -12   2 62.1415 4.22139   6
  -2 -12   2 51.7707 5.35332  19
   1  12  -2 69.7594 5.16018   1
   1  12  -2 79.9118 4.44412  15
   1  12  -2 74.3099 5.20848  22
  -1 -12   2 73.5696 6.54592  19
  -1 -12   2 76.9002 5.25211   6
   0  12  -2 17.9924 1.73652  15
   0  12  -2 14.2314 1.40692  13
   0  12  -2 17.2064 2.09987  22
   0  12  -2 19.0361 2.39659   1
   0 -12   2 17.7725 2.26199   6
   0 -12   2 19.0650 3.05158  19
   0 -12   2 20.2352 2.22523   7
  -1  12  -2 76.0042 4.38222  15
  -1  12  -2 67.8290 5.23601   1
  -1  12  -2 77.5388 3.87593  13
  -1  12  -2 81.9643 5.45797  22
   1 -12   2 73.2934 6.34293  19
   1 -12   2 70.7134 4.49306   7
  -2  12  -2 12.4244 1.49445  15
  -2  12  -2 11.4819 1.36624  13
  -2  12  -2 8.44243 1.77508  22
   2 -12   2 7.32752 1.79827  19
  -3  12  -2 32.7506 2.66682  13
  -3  12  -2 34.4844 3.76943  22
  -3  12  -2 34.4717 2.90108  15
  -3  12  -2 36.2378 3.37673   1
  -4  12  -2 209.208 12.7930  22
  -4  12  -2 208.576 9.39691  13
  -4  12  -2 212.796 10.6003  15
  -4  12  -2 195.320 13.0989   1
  -5  12  -2 134.243 8.81660  22
  -5  12  -2 130.352 8.81377   1
  -5  12  -2 136.889 7.16609  15
  -6  12  -2 33.7989 4.08841  22
  -6  12  -2 34.9207 3.40535   1
  -6  12  -2 35.2591 3.04360  15
  -7  12  -2 3.03100 1.93324  22
  -7  12  -2 5.50246 1.46530   1
  -7  12  -2 3.90842 1.44309  15
  -8  12  -2 100.792 5.68658  15
  -8  12  -2 107.632 7.04561  22
  -9  12  -2 11.5344 1.94222  22
  -9  12  -2 13.2152 1.45850  15
 -10  12  -2 119.128 7.44316  22
 -10  12  -2 117.016 6.09084  15
  16  11  -2 12.2044 2.35483   2
 -16 -11   2 9.17762 1.95179  18
 -16 -11   2 11.4884 1.17988   4
  15  11  -2 2.80409 2.54591   2
 -15 -11   2 2.93804 2.14079  18
 -15 -11   2 1.93132 1.29146   4
  14  11  -2 4.87630 2.77935   2
 -14 -11   2 4.09925 1.44565   4
  13  11  -2 -0.0257 2.70254   2
 -13 -11   2 0.93126 1.50383   4
  12  11  -2 97.5350 7.12937   2
  12  11  -2 87.2168 5.44087   4
 -12 -11   2 93.5093 4.89777   4
  11  11  -2 64.4199 4.47408   4
  11  11  -2 68.3227 5.83638   2
 -11 -11   2 57.5701 4.92062   6
 -11 -11   2 62.9875 4.67965   2
 -11 -11   2 69.9081 3.81814   4
  10  11  -2 12.9656 2.68939   2
  10  11  -2 12.1839 2.11089   4
 -10 -11   2 11.4792 1.63881   4
 -10 -11   2 11.8562 1.91995   2
 -10 -11   2 10.7520 2.02154   6
   9  11  -2 4.64928 2.22260   2
   9  11  -2 2.96787 1.69020   4
  -9 -11   2 2.28771 1.72241   6
  -9 -11   2 -0.7024 1.39263   2
  -9 -11   2 3.43581 1.31172   4
   8  11  -2 89.3221 4.90393   4
   8  11  -2 96.1112 5.62674   8
   8  11  -2 76.7064 6.26922   2
  -8 -11   2 86.5498 5.72493   2
  -8 -11   2 93.8557 6.30058   6
   7  11  -2 9.72971 1.58386   8
   7  11  -2 12.4370 1.70481   4
  -7 -11   2 13.3340 1.64692   2
  -7 -11   2 10.5051 1.58080  17
  -7 -11   2 14.0714 1.96119   6
   6  11  -2 6.85604 1.48351   4
   6  11  -2 8.14132 1.40344   8
  -6 -11   2 6.07039 1.64482   6
  -6 -11   2 4.46409 1.32459   2
  -6 -11   2 5.93569 1.39642  17
   5  11  -2 125.547 6.09903   4
   5  11  -2 133.983 7.43358   8
  -5 -11   2 130.559 8.93892  17
  -5 -11   2 123.563 7.97933  16
  -5 -11   2 141.606 8.44967   6
  -5 -11   2 110.687 7.70745   2
   4  11  -2 2.26875 1.09856   8
  -4 -11   2 0.86219 1.78572  19
  -4 -11   2 1.44387 1.31771   6
  -4 -11   2 0.57136 1.23460  16
   3  11  -2 7.44636 1.24432   8
  -3 -11   2 8.19902 1.55450  16
  -3 -11   2 6.44965 1.41947   6
  -3 -11   2 12.9243 2.23314  19
   2  11  -2 121.207 6.96543   8
  -2 -11   2 123.717 7.87483   6
  -2 -11   2 120.924 9.60473  19
  -2 -11   2 115.171 7.56002  16
  -1 -11   2 51.5023 3.97075  16
  -1 -11   2 55.0545 3.87940   6
  -1 -11   2 50.0001 4.83607  19
   0  11  -2 7.92827 1.06321  13
   0  11  -2 7.96490 1.43384  22
   0  11  -2 6.14734 1.22820   1
   0  11  -2 8.73208 1.27956  15
   0 -11   2 6.83687 1.29479   6
   0 -11   2 7.17045 1.79610  19
  -1  11  -2 10.0039 1.59479  22
  -1  11  -2 7.98844 1.19297  15
  -1  11  -2 6.40238 1.23793   1
  -1  11  -2 6.86470 1.02100  13
   1 -11   2 4.61378 1.19988   6
   1 -11   2 5.55500 1.28280   7
   1 -11   2 6.18395 1.69178  19
  -2  11  -2 92.9241 6.00536  22
  -2  11  -2 91.8143 4.35919  13
  -2  11  -2 82.5964 5.97516   1
  -2  11  -2 91.8964 4.93097  15
   2 -11   2 79.5159 7.08853  19
   2 -11   2 93.7046 5.12046   7
  -3  11  -2 15.5953 1.75707   1
  -3  11  -2 14.0393 1.52107  15
  -3  11  -2 11.7523 1.80003  22
  -3  11  -2 11.9675 1.34263  13
   3 -11   2 13.8166 1.64333   7
   3 -11   2 11.2569 1.80885  19
  -4  11  -2 55.6297 4.52842  22
  -4  11  -2 53.9744 4.35377   1
  -4  11  -2 60.1977 3.67924  15
  -4  11  -2 60.2414 3.36347  13
  -5  11  -2 131.844 8.71127   1
  -5  11  -2 136.245 7.08543  15
  -5  11  -2 130.787 8.66887  22
  -5  11  -2 131.856 6.34344  13
  -6  11  -2 14.7354 1.66728  13
  -6  11  -2 14.5105 1.70207  15
  -6  11  -2 17.2390 2.31846  22
  -6  11  -2 11.5217 1.85778   1
  -7  11  -2 6.19316 2.04017  22
  -7  11  -2 6.67335 1.48000  15
  -7  11  -2 7.16517 1.56873   1
  -8  11  -2 3.01137 1.37675  15
  -8  11  -2 1.31894 1.82042  22
  -9  11  -2 156.119 9.78781  22
  -9  11  -2 152.606 7.99654  15
 -10  11  -2 25.0012 2.28640  15
 -10  11  -2 25.7617 3.11200  22
 -11  11  -2 43.4547 2.66348  15
  16  10  -2 6.30478 2.41543   2
 -16 -10   2 8.05644 1.12384   4
 -16 -10   2 4.22882 1.87553  18
  15  10  -2 6.26767 2.70998   2
 -15 -10   2 3.26684 1.33142   4
 -15 -10   2 10.1526 2.31710  18
  14  10  -2 18.6353 3.25227   2
 -14 -10   2 19.6391 1.87503   4
  13  10  -2 24.2956 3.54219   2
 -13 -10   2 23.2044 2.08894   4
  12  10  -2 2.48142 2.70290   2
 -12 -10   2 0.37117 1.44099   4
  11  10  -2 17.2974 3.01676   2
  11  10  -2 16.1202 2.26437   4
 -11 -10   2 17.0462 1.84002   4
  10  10  -2 2.92826 1.70002   4
  10  10  -2 -0.3947 2.21911   2
 -10 -10   2 0.79443 1.46031   2
 -10 -10   2 1.25440 1.51114   6
 -10 -10   2 -1.2072 1.28089   4
   9  10  -2 52.7959 4.79930   2
   9  10  -2 53.7669 3.79482   4
  -9 -10   2 51.5714 3.25110   4
  -9 -10   2 56.3547 4.31927   6
  -9 -10   2 49.2633 3.91092   2
   8  10  -2 110.984 5.85019   4
   8  10  -2 112.623 7.71528   2
  -8 -10   2 116.242 7.11909   2
  -8 -10   2 126.477 7.86751   6
  -8 -10   2 118.605 5.66384   4
   7  10  -2 57.9499 3.59592   4
  -7 -10   2 59.0442 4.36900   6
  -7 -10   2 54.5558 3.96311   2
   6  10  -2 24.7005 2.40552   8
  -6 -10   2 22.1101 2.52594  16
  -6 -10   2 29.5420 2.77441   6
   5  10  -2 30.3033 2.37657   8
  -5 -10   2 25.5233 2.67498  16
  -5 -10   2 25.3186 2.68964   6
   4  10  -2 102.059 5.87943   8
  -4 -10   2 96.2566 6.35701  16
  -4 -10   2 107.736 6.69702   6
  -4 -10   2 95.3750 8.19267  19
   3  10  -2 25.0885 2.21623   8
  -3 -10   2 26.7918 3.39548  19
  -3 -10   2 25.9995 2.56315  16
  -3 -10   2 26.6793 2.47306   6
   2  10  -2 78.5631 4.74882   8
  -2 -10   2 79.7120 5.22144  16
  -2 -10   2 76.8100 5.36858   6
  -2 -10   2 83.6323 6.61511  19
   1  10  -2 28.3517 2.29263   8
  -1 -10   2 28.4105 3.26885  19
  -1 -10   2 32.8494 2.52734   6
  -1 -10   2 27.2295 2.67715  16
   0 -10   2 172.712 13.4952  19
   0 -10   2 178.053 10.7073  16
   0 -10   2 183.439 11.2373   6
   1 -10   2 4.16354 1.01372   6
   1 -10   2 0.61267 1.28686  19
   1 -10   2 2.01285 1.22876  16
  -2  10  -2 69.7071 5.03270  22
  -2  10  -2 74.8344 4.14350  15
  -2  10  -2 74.5511 5.06084   1
  -2  10  -2 74.0640 3.62076  13
   2 -10   2 72.6326 6.01018  19
   2 -10   2 77.1524 4.30299   7
   2 -10   2 72.7081 5.00250  16
  -3  10  -2 14.7468 1.40590  15
  -3  10  -2 12.4020 1.26009  13
  -3  10  -2 12.1997 1.71757  22
  -3  10  -2 15.5580 2.06528   1
   3 -10   2 12.5275 1.78875  19
   3 -10   2 12.3584 1.89287  16
   3 -10   2 15.4265 1.58013   7
  -4  10  -2 147.331 7.36002  15
  -4  10  -2 144.456 6.51837  13
  -4  10  -2 146.732 9.12351   1
  -4  10  -2 138.534 8.89378  22
   4 -10   2 131.297 10.6427  19
   4 -10   2 139.863 7.53419   7
  -5  10  -2 43.7327 2.78988  13
  -5  10  -2 43.1256 2.92504  15
  -5  10  -2 35.3932 3.40503   1
  -5  10  -2 44.4324 3.77496  22
  -6  10  -2 8.12290 1.37302  13
  -6  10  -2 7.35466 1.36730  15
  -6  10  -2 7.48856 1.53300   1
  -6  10  -2 9.31650 1.85113  22
  -7  10  -2 1.99622 1.78185  22
  -7  10  -2 0.04800 1.24298  15
  -7  10  -2 1.20201 1.32877   1
  -7  10  -2 1.35599 1.26857  13
  -8  10  -2 10.4098 1.61648  15
  -8  10  -2 11.9154 2.11004  22
  -8  10  -2 12.5547 1.98218   3
  -9  10  -2 10.5351 1.55055  15
  -9  10  -2 10.6611 1.80698   3
  -9  10  -2 8.88557 2.02356  22
 -10  10  -2 100.888 5.57708  15
 -10  10  -2 103.592 7.14227   3
 -10  10  -2 104.071 6.92934  22
 -11  10  -2 20.1239 2.43789   3
 -11  10  -2 14.0301 1.50219  15
 -12  10  -2 39.1186 2.42839  15
  17   9  -2 31.5647 3.57829   2
  16   9  -2 57.1841 5.16965   2
 -16  -9   2 57.8110 3.03608   4
 -16  -9   2 56.5986 4.50790  18
  15   9  -2 4.10623 2.71184   2
 -15  -9   2 3.71214 2.26336  18
 -15  -9   2 1.61491 1.27889   4
  14   9  -2 2.54029 2.89919   2
 -14  -9   2 1.12054 1.49046   4
  13   9  -2 35.1576 3.96016   2
 -13  -9   2 30.5669 2.89741   4
  12   9  -2 243.666 14.9703   2
 -12  -9   2 248.586 11.0080   4
  11   9  -2 2.07663 2.49711   2
 -11  -9   2 -0.4610 1.34571   4
  10   9  -2 2.17355 1.66868   4
  10   9  -2 2.12825 2.26394   2
 -10  -9   2 2.04498 1.29844   4
 -10  -9   2 2.41825 1.45292   6
 -10  -9   2 0.41013 1.30681   2
   9   9  -2 146.817 6.91329   4
   9   9  -2 125.512 8.95141   2
  -9  -9   2 145.001 6.61692   4
  -9  -9   2 132.422 8.37013   2
  -9  -9   2 154.030 9.23722   6
  -8  -9   2 16.9048 1.91822   2
  -7  -9   2 475.486 29.3607   6
  -6  -9   2 52.5321 3.66696   6
  -6  -9   2 42.0922 3.39440  16
   5   9  -2 6.93660 1.09372   8
  -5  -9   2 5.22860 1.76055  19
  -5  -9   2 8.48588 1.36283  16
  -5  -9   2 9.28237 1.38465   6
   4   9  -2 401.367 22.6001   8
  -4  -9   2 417.057 24.0488  16
  -4  -9   2 420.061 30.7153  19
  -4  -9   2 423.674 25.6509   6
   3   9  -2 20.4490 1.94483   8
  -3  -9   2 23.1473 2.91868  19
  -3  -9   2 22.1267 2.13418   6
  -3  -9   2 22.8133 2.19621  16
   2   9  -2 91.5421 5.25680   8
  -2  -9   2 90.5397 5.73577  16
  -2  -9   2 90.7800 7.28910  19
  -2  -9   2 91.5793 5.95690   6
   1   9  -2 472.104 25.7088   8
  -1  -9   2 466.602 27.3592  16
  -1  -9   2 492.726 29.1653   6
  -1  -9   2 464.187 34.8399  19
   0  -9   2 191.963 12.1629   6
   0  -9   2 198.184 11.5243  16
   0  -9   2 193.637 14.5972  19
   1  -9   2 96.2844 7.21796  19
   1  -9   2 96.5377 5.81295  16
   1  -9   2 83.3330 5.93960   6
   2  -9   2 118.291 7.74013   6
   2  -9   2 128.480 7.49320  16
   2  -9   2 118.346 9.27445  19
   3  -9   2 143.107 10.3066  19
   3  -9   2 139.931 7.21981   7
   3  -9   2 124.998 8.32172  16
  -4   9  -2 44.1316 2.76347  15
  -4   9  -2 41.0517 2.44928  13
  -4   9  -2 44.8689 3.44608  22
  -4   9  -2 38.1542 3.26473   1
   4  -9   2 41.6177 2.83064   7
   4  -9   2 42.3612 3.57250  19
  -5   9  -2 240.883 11.5323  15
  -5   9  -2 246.779 13.8749  22
  -5   9  -2 240.792 10.2174  13
  -5   9  -2 201.090 14.3006   1
   5  -9   2 217.651 11.7458   7
  -6   9  -2 0.90332 1.07258  13
  -6   9  -2 -0.1512 1.04863  15
  -6   9  -2 0.16083 1.37843  22
  -6   9  -2 -0.5589 1.11549   1
   6  -9   2 -0.7455 0.98560   7
  -7   9  -2 8.63934 1.81605  22
  -7   9  -2 6.88284 1.64454   3
  -7   9  -2 5.68367 1.27959  13
  -7   9  -2 7.11423 1.47846   1
  -7   9  -2 7.30010 1.33553  15
  -8   9  -2 6.25104 1.73680   3
  -8   9  -2 8.43717 1.92187  22
  -8   9  -2 7.42273 1.38792  13
  -8   9  -2 8.41010 1.44879  15
  -9   9  -2 61.8037 5.05823   3
  -9   9  -2 63.8303 4.01168  15
  -9   9  -2 65.6329 5.10259  22
 -10   9  -2 33.2173 2.72717  15
 -10   9  -2 34.8782 3.65059  22
 -10   9  -2 31.5244 3.45603   3
 -11   9  -2 7.02502 1.31704  15
 -11   9  -2 5.17755 1.66168   3
 -11   9  -2 6.82289 1.75086  22
 -12   9  -2 0.78349 1.05415  15
 -12   9  -2 1.49440 1.34864   3
  17   8  -2 88.5839 6.06061   2
  16   8  -2 23.2949 3.05434   2
 -16  -8   2 14.7277 2.30777  18
 -16  -8   2 20.4640 1.79439   4
  15   8  -2 67.6275 6.01441   2
 -15  -8   2 63.2897 5.33164  18
 -15  -8   2 65.6239 3.58297   4
  14   8  -2 10.6348 3.16277   2
 -14  -8   2 8.92679 1.61395   4
  13   8  -2 18.7349 3.37207   2
 -13  -8   2 15.8580 1.80844   4
  12   8  -2 41.4004 5.02492   2
 -12  -8   2 33.9530 2.96533   4
  11   8  -2 171.025 10.9283   2
 -11  -8   2 173.574 7.95322   4
  10   8  -2 8.59194 2.38113   2
 -10  -8   2 9.40728 1.43624   4
 -10  -8   2 7.86762 1.56444   6
   9   8  -2 8.15442 2.16808   2
  -9  -8   2 11.3500 1.60927   6
  -9  -8   2 10.2084 1.35049   4
  -8  -8   2 256.323 16.0291   6
  -7  -8   2 15.1458 2.07501   6
  -6  -8   2 140.526 8.60493  16
  -6  -8   2 147.593 9.20242   6
  -5  -8   2 0.51329 0.92899  16
  -5  -8   2 1.65239 1.40968  19
  -5  -8   2 1.55512 0.98052   6
   4   8  -2 3.20082 0.81949   8
  -4  -8   2 4.38989 0.99469   6
  -4  -8   2 1.44378 1.38740  19
  -4  -8   2 5.23994 1.11108  16
   3   8  -2 334.833 18.2834   8
  -3  -8   2 329.019 24.8316  19
  -3  -8   2 346.100 20.7455   6
  -3  -8   2 333.500 19.4571  16
   2   8  -2 153.080 8.84918   8
  -2  -8   2 152.530 10.0318   6
  -2  -8   2 167.734 9.49101  16
  -2  -8   2 167.573 12.1091  19
   1   8  -2 118.557 6.62463   8
  -1  -8   2 119.578 7.14936  16
  -1  -8   2 122.538 9.07842  19
  -1  -8   2 112.754 7.48791   6
   0   8  -2 293.790 15.9830   8
   0  -8   2 290.247 21.6625  19
   0  -8   2 300.428 18.1275   6
   0  -8   2 289.233 17.0444  16
   1  -8   2 6.76307 0.95669   6
   1  -8   2 7.95960 1.32166  19
   1  -8   2 7.06740 1.10344  16
   2  -8   2 62.0752 4.16184  16
   2  -8   2 53.6873 5.00167  19
   2  -8   2 73.4276 4.23677   6
   3  -8   2 263.864 15.2397  16
   3  -8   2 258.951 19.1581  19
   3  -8   2 257.348 13.1709   7
   4  -8   2 493.192 24.6611   7
  -5   8  -2 3.33447 0.95790  15
  -5   8  -2 1.34028 0.87546  13
  -5   8  -2 2.20589 1.11932  22
   5  -8   2 1.73994 0.96953   7
  -6   8  -2 522.293 30.8505  22
  -6   8  -2 536.053 25.6703  15
  -6   8  -2 550.755 22.6617  13
  -6   8  -2 506.799 32.0729   1
  -6   8  -2 502.760 32.8851   3
   6  -8   2 520.541 26.1721   7
  -7   8  -2 38.6966 3.38897   3
  -7   8  -2 38.2137 2.53019  13
  -7   8  -2 32.2007 3.13553   1
  -7   8  -2 41.5904 3.55472  22
  -7   8  -2 40.1807 2.72880  15
  -8   8  -2 153.015 7.24883  13
  -8   8  -2 159.134 9.89703  22
  -8   8  -2 159.347 8.11507  15
  -8   8  -2 152.111 10.4135   3
  -9   8  -2 48.6795 4.08528  22
  -9   8  -2 36.3680 2.89010  13
  -9   8  -2 40.9874 3.01107  15
  -9   8  -2 30.4981 3.68005   3
 -10   8  -2 154.038 8.25603  15
 -10   8  -2 155.488 10.1086  22
 -10   8  -2 167.098 10.6994   3
 -11   8  -2 29.0860 3.39174  22
 -11   8  -2 21.6346 3.19209   3
 -11   8  -2 27.8373 2.47451  15
 -12   8  -2 6.14468 1.66546   3
 -12   8  -2 9.08548 1.38324  15
 -13   8  -2 26.5871 2.07597  15
 -13   8  -2 27.1506 2.72092   3
  17   7  -2 5.14082 2.04489   2
  16   7  -2 49.9390 4.79451   2
 -16  -7   2 39.9697 2.36774   4
 -16  -7   2 39.7576 3.73849  18
  15   7  -2 -2.7908 2.66456   2
 -15  -7   2 0.21087 2.15145  18
 -15  -7   2 0.91481 1.15403   4
  14   7  -2 46.8670 5.50966   2
 -14  -7   2 41.8431 2.99479   4
  13   7  -2 31.4454 3.58805  17
  13   7  -2 35.8394 3.98496   2
  13   7  -2 29.5962 2.28296  11
 -13  -7   2 36.2656 2.82725   4
  12   7  -2 1.76112 2.57897   2
  12   7  -2 3.45983 1.00196  11
  12   7  -2 3.77791 2.39847  17
 -12  -7   2 4.39099 1.45567   4
  11   7  -2 75.8006 6.93596  17
  11   7  -2 86.5246 4.31953  11
  11   7  -2 86.8389 6.51304   2
 -11  -7   2 93.0529 4.51942   4
  10   7  -2 95.0903 4.69116  11
  10   7  -2 95.3136 6.73588   2
 -10  -7   2 95.2781 4.78936   4
   9   7  -2 109.231 7.33178   2
  -9  -7   2 109.672 7.16324   6
  -8  -7   2 159.004 10.0962   6
  -7  -7   2 407.660 25.1450   6
  -6  -7   2 4.72909 0.96215  16
  -6  -7   2 3.37728 0.98315   6
  -5  -7   2 18.0042 2.63946  19
  -5  -7   2 20.3906 1.91831  16
  -5  -7   2 24.1028 2.01393   6
  -4  -7   2 104.332 6.94622   6
  -4  -7   2 112.741 8.47872  19
  -4  -7   2 110.371 6.57491  16
   3   7  -2 342.518 19.1541   8
  -3  -7   2 349.726 20.3581  16
  -3  -7   2 355.119 21.7285   6
  -3  -7   2 364.262 26.0134  19
   2   7  -2 4.95780 0.73382   8
  -2  -7   2 4.41607 1.21980  19
  -2  -7   2 5.92838 0.96399  16
  -2  -7   2 6.09778 0.81935   6
   1   7  -2 158.107 8.50241   8
  -1  -7   2 168.291 11.6038  19
  -1  -7   2 153.216 9.10026  16
  -1  -7   2 138.105 9.62246   6
   0   7  -2 290.695 16.1175   8
   0  -7   2 312.154 21.8458  19
   0  -7   2 285.863 18.2763   6
   0  -7   2 298.376 17.1747  16
   1  -7   2 23.6929 1.81986   6
   1  -7   2 22.5478 2.29131  19
   1  -7   2 20.9314 1.93444  16
   2  -7   2 25.1140 2.02546  16
   2  -7   2 24.8235 1.87136   6
   2  -7   2 20.8627 2.23079  19
   3  -7   2 113.495 6.49110  16
   3  -7   2 99.6405 6.72135   6
   4  -7   2 1.11307 0.92423  16
   4  -7   2 1.73612 0.80942   7
   5  -7   2 1246.37 61.7363   7
  -6   7  -2 170.096 11.1419  22
  -6   7  -2 190.955 8.23557  13
  -6   7  -2 185.482 9.27480  15
   6  -7   2 188.417 9.45809   7
  -7   7  -2 178.786 8.18372  13
  -7   7  -2 185.423 11.1256  22
  -7   7  -2 176.009 11.8158   3
  -7   7  -2 185.099 9.21887  15
  -8   7  -2 45.6691 2.93427  13
  -8   7  -2 46.0165 4.05924   3
  -8   7  -2 51.1472 3.15884  15
  -8   7  -2 52.4525 4.07816  22
  -9   7  -2 285.725 18.5553   3
  -9   7  -2 291.502 14.4411  15
  -9   7  -2 292.356 17.4284  22
  -9   7  -2 284.130 12.7826  13
 -10   7  -2 100.702 6.74454  22
 -10   7  -2 92.0603 5.39123  15
 -11   7  -2 279.067 17.0333   3
 -11   7  -2 254.031 15.9718  22
 -11   7  -2 255.817 13.2046  15
 -12   7  -2 3.28720 1.32110  15
 -12   7  -2 3.96754 1.74101   3
 -13   7  -2 47.3793 3.90535   3
 -13   7  -2 42.6586 2.96819  15
 -14   7  -2 52.4685 3.89124   3
  17   6  -2 10.4953 2.13573   2
  16   6  -2 6.54498 2.54567   2
 -16  -6   2 10.8445 1.92571  18
  15   6  -2 54.9935 5.56475  17
  15   6  -2 73.4490 5.77828   2
  15   6  -2 51.9938 3.11925  11
 -15  -6   2 56.0996 4.78206  18
 -15  -6   2 53.2204 5.58342  20
 -15  -6   2 61.8504 3.13973   4
  14   6  -2 24.1158 3.40347   2
  14   6  -2 20.5576 1.97621  11
  14   6  -2 21.1199 3.05551  17
 -14  -6   2 15.3015 3.09233  20
 -14  -6   2 16.4366 1.70506   4
 -14  -6   2 19.2032 2.76723  18
  13   6  -2 19.6353 1.99257  11
  13   6  -2 13.7425 3.11893  17
  13   6  -2 29.7345 3.47663   2
 -13  -6   2 14.3638 3.06383  20
 -13  -6   2 27.7807 2.43533   4
  12   6  -2 127.712 8.15746   2
 -12  -6   2 94.9766 8.42353  20
 -12  -6   2 125.480 5.65423   4
  11   6  -2 86.0816 6.54463   2
 -11  -6   2 93.7912 4.53611   4
 -11  -6   2 81.4141 6.59013  20
  10   6  -2 22.2547 1.76173   9
  10   6  -2 22.4270 2.72552   2
  10   6  -2 18.7478 2.72519  17
 -10  -6   2 23.7353 2.24029   4
  -9  -6   2 62.3390 4.36219   6
  -8  -6   2 147.498 9.35892   6
  -7  -6   2 52.5857 3.70666   6
  -6  -6   2 291.860 17.2016  16
  -6  -6   2 304.221 18.4329   6
  -5  -6   2 17.4167 1.63672  16
  -5  -6   2 17.6778 2.28461  19
  -4  -6   2 108.397 6.60280  16
  -4  -6   2 100.576 8.49021  19
  -4  -6   2 123.538 7.04148   6
  -3  -6   2 0.86097 0.58500   6
  -3  -6   2 1.91473 0.96358  19
  -3  -6   2 0.93483 0.69673  16
   2   6  -2 511.534 28.7915   8
  -2  -6   2 571.700 38.9881  19
  -2  -6   2 555.747 30.5614  16
  -2  -6   2 493.982 32.6335   6
   1   6  -2 1.26851 0.48793   8
  -1  -6   2 1.04720 0.78279  19
  -1  -6   2 1.43674 0.54672   6
  -1  -6   2 0.90356 0.65187  16
   0   6  -2 1.52287 0.47348   8
   0  -6   2 1.37911 0.53233   6
   0  -6   2 1.66864 0.76307  19
   0  -6   2 1.63660 0.70908  16
   1  -6   2 8.70327 1.05649   6
   1  -6   2 10.7865 1.29615  16
   2  -6   2 135.275 7.84810  16
   2  -6   2 126.371 8.26913   6
   2  -6   2 135.923 9.83122  19
   3  -6   2 17.7958 1.57292   6
   3  -6   2 21.3217 1.76496  16
   4  -6   2 33.9197 2.44625  16
   4  -6   2 30.2285 2.06382   7
   5  -6   2 56.3210 3.20601   7
   6  -6   2 641.955 31.9270   7
  -7   6  -2 70.2922 3.91721  15
  -7   6  -2 71.2560 4.72908  22
  -7   6  -2 65.4366 4.97501   3
  -7   6  -2 68.2739 3.49493  13
  -8   6  -2 12.4608 1.74207   3
  -8   6  -2 13.4666 1.69354  22
  -8   6  -2 10.7472 1.31092  15
  -8   6  -2 11.1992 1.24025  13
  -9   6  -2 15.6975 1.93738  22
  -9   6  -2 16.0794 1.56480  15
  -9   6  -2 11.4198 1.99326   3
  -9   6  -2 13.9364 1.40585  13
 -10   6  -2 344.336 22.8341   3
 -10   6  -2 364.357 17.7909  15
 -10   6  -2 365.424 21.4329  22
 -11   6  -2 16.9428 1.82398  15
 -11   6  -2 20.6768 2.39291  22
 -12   6  -2 142.789 7.53870  15
 -12   6  -2 143.862 9.73440   3
 -13   6  -2 13.0289 2.05207   3
 -13   6  -2 14.8141 1.59673  15
 -14   6  -2 102.743 6.65954   3
 -14   6  -2 91.2770 5.16366  15
  17   5  -2 3.28532 1.83892   2
  16   5  -2 9.66230 2.52586   2
  16   5  -2 7.93909 0.96903  11
  16   5  -2 8.81245 2.28191  17
  15   5  -2 27.8689 2.13751  11
  15   5  -2 24.3904 3.32249  17
  15   5  -2 31.1639 3.58188   2
 -15  -5   2 26.8825 3.62430  18
 -15  -5   2 29.0956 3.55177  20
 -15  -5   2 28.0325 2.08503   4
  14   5  -2 12.6400 3.21343  17
  14   5  -2 18.3331 3.12716   2
 -14  -5   2 15.5501 1.49777   4
 -14  -5   2 10.5924 2.40498  18
 -14  -5   2 9.07821 3.01722  20
  13   5  -2 1.58407 1.81722  17
  13   5  -2 2.77395 1.23598   9
  13   5  -2 3.61242 2.61346   2
 -13  -5   2 4.48943 1.31884   4
 -13  -5   2 2.93780 2.54856  20
  12   5  -2 2.02763 2.34962   2
  12   5  -2 0.79781 1.58909  17
 -12  -5   2 3.98840 2.26740  20
 -12  -5   2 2.15499 1.23608   4
  11   5  -2 6.53644 1.61923  17
  11   5  -2 7.87627 2.31845   2
 -11  -5   2 9.52381 1.37480   4
 -11  -5   2 8.29610 2.10143  20
  10   5  -2 20.4040 2.69716  17
 -10  -5   2 17.9616 2.36550  20
 -10  -5   2 18.7180 1.57493   4
 -10  -5   2 18.9710 1.93455  15
  -8  -5   2 4.55348 0.97631   6
   7   5  -2 1.92791 1.30410  19
  -7  -5   2 2.83302 0.85273   6
   6   5  -2 5.20673 1.28359  19
  -6  -5   2 7.00642 0.89377  16
  -6  -5   2 7.96557 0.99924   6
   5   5  -2 416.731 32.3832  19
  -5  -5   2 429.903 25.2971  12
  -5  -5   2 459.733 25.3284  16
  -5  -5   2 486.331 27.1189   6
  -5  -5   2 413.968 32.4048  19
   4   5  -2 24.9650 2.74877  19
  -4  -5   2 35.9589 2.21161   6
  -4  -5   2 28.0227 2.84647  19
  -4  -5   2 31.6789 2.13143  16
  -3  -5   2 220.826 17.3415  19
  -3  -5   2 237.785 13.5769  16
  -3  -5   2 245.547 14.5012   6
  -2  -5   2 12.3369 1.21084  16
   1   5  -2 4.62333 0.50856   8
  -1  -5   2 4.20038 0.59503   6
  -1  -5   2 2.63624 0.62127  16
  -1  -5   2 2.58929 0.72405  19
   0   5  -2 215.829 12.1746   8
   0  -5   2 237.232 12.9771  16
   0  -5   2 237.354 13.8242   6
   0  -5   2 226.093 16.4548  19
   0  -5   2 204.339 16.4525  19
   1  -5   2 78.5951 6.25778  19
   1  -5   2 86.4990 5.06970  16
   1  -5   2 88.0578 6.28445  19
   2  -5   2 14.8091 1.41831  16
   4  -5   2 11.4562 1.01428   7
   4  -5   2 10.8433 1.16988  16
   5  -5   2 62.9630 3.43675   7
   6  -5   2 189.411 9.61013   7
  -8   5  -2 25.1442 2.10189  15
  -8   5  -2 25.8347 2.66621   3
  -8   5  -2 23.8132 1.86714  13
  -8   5  -2 24.4459 2.61294  22
  -9   5  -2 12.3282 1.80726   3
  -9   5  -2 8.07709 1.25683  15
  -9   5  -2 7.57704 1.51867  22
  -9   5  -2 8.65302 1.94407  20
 -10   5  -2 1.36004 1.14579  15
 -10   5  -2 1.75136 1.57022   3
 -10   5  -2 0.68955 1.93844  20
 -10   5  -2 0.36735 1.46625  22
 -11   5  -2 211.206 12.4252  22
 -11   5  -2 185.380 13.1644   3
 -11   5  -2 203.176 10.2468  15
 -12   5  -2 3.00663 1.75223   3
 -12   5  -2 0.67098 1.36205  15
 -13   5  -2 13.8337 2.10903   3
 -13   5  -2 9.87771 1.56713  15
 -14   5  -2 6.33831 1.29835  15
 -14   5  -2 6.31700 1.72064   3
 -15   5  -2 196.906 12.5977   3
  16   4  -2 46.0454 4.92317  17
  16   4  -2 47.0615 2.76096  11
  16   4  -2 62.0453 4.77034   2
  15   4  -2 19.3793 3.15114  17
  15   4  -2 8.50470 2.77325   2
  15   4  -2 14.1482 1.41229  11
 -15  -4   2 16.9356 3.11763  20
  14   4  -2 7.96108 1.43007   9
  14   4  -2 9.39034 2.74336   2
  14   4  -2 8.49480 2.12901  17
 -14  -4   2 4.58738 2.11827  18
 -14  -4   2 5.64853 1.18130   4
 -14  -4   2 8.35259 3.00678  20
  13   4  -2 0.31326 2.47254   2
  13   4  -2 1.99101 1.87874  17
 -13  -4   2 1.04488 2.58042  20
 -13  -4   2 -0.7108 1.98528  18
 -13  -4   2 3.05531 1.22426   4
  12   4  -2 19.0599 3.00964   2
  12   4  -2 24.0713 3.32577  17
 -12  -4   2 22.6551 2.26396  15
 -12  -4   2 22.6527 3.00023  20
 -12  -4   2 18.3515 1.72407   4
  11   4  -2 3.48293 1.55626  17
  11   4  -2 3.52219 1.54773   2
 -11  -4   2 1.91201 1.96656  20
 -11  -4   2 3.66019 1.47794  15
 -11  -4   2 5.60047 1.18545   4
  10   4  -2 289.956 19.2967  17
  10   4  -2 277.129 16.3796   2
  10   4  -2 271.360 21.5953  19
 -10  -4   2 296.722 12.5099   4
 -10  -4   2 300.741 14.3780  15
 -10  -4   2 286.785 18.4411  20
   9   4  -2 5.49865 1.71436  19
   8   4  -2 9.64967 1.72006  19
  -8  -4   2 9.98884 1.15446  12
   7   4  -2 5.11446 1.37728  19
  -7  -4   2 4.97798 0.85533   6
  -7  -4   2 4.46704 0.79133  12
   6   4  -2 4.43294 1.21548  19
  -6  -4   2 7.62091 0.97992  12
  -6  -4   2 8.69966 1.18002   6
   5   4  -2 65.2160 5.76692  19
  -5  -4   2 75.1683 4.42365  16
  -5  -4   2 80.5251 4.76383   6
  -5  -4   2 73.8731 4.38695  12
   4   4  -2 499.753 38.1490  19
  -4  -4   2 537.144 31.9517   6
  -4  -4   2 500.438 38.1563  19
  -4  -4   2 544.064 29.8594  16
  -4  -4   2 527.157 29.8762  12
   3   4  -2 53.2709 4.61334  19
  -3  -4   2 62.4510 4.68060  19
  -3  -4   2 61.6157 3.82856   6
  -3  -4   2 58.5651 4.14643   5
  -3  -4   2 62.6736 3.61719  16
  -2  -4   2 2388.67 166.946   5
  -2  -4   2 2551.58 141.580  16
  -2  -4   2 2480.50 180.427  19
  -2  -4   2 2506.65 151.515   6
   1   4  -2 224.496 12.7402   8
  -1  -4   2 226.444 14.4586   6
  -1  -4   2 247.050 13.5558  16
  -1  -4   2 242.899 17.2548  19
   0   4  -2 72.5063 3.78476   8
   0  -4   2 71.6322 4.09406  16
   0  -4   2 59.3249 5.08963  19
   1  -4   2 16.2058 1.39745   5
   1  -4   2 22.1996 1.42656  16
   2  -4   2 7.68149 1.01135  16
  -3   4  -2 15.1826 1.00433  14
   3  -4   2 14.2755 1.33666  16
  -4   4  -2 11.7773 0.91815  14
   4  -4   2 13.1449 1.06260   7
  -5   4  -2 10.7763 0.92063  14
   5  -4   2 10.9095 1.35950  16
   5  -4   2 11.2323 1.06278   7
  -6   4  -2 2.76941 0.57216  14
   6  -4   2 4.95457 0.69889   7
  -8   4  -2 46.8786 3.81872   3
  -8   4  -2 48.8334 3.52377  22
   8  -4   2 48.9245 3.94441  19
  -9   4  -2 38.3757 3.60309   3
  -9   4  -2 42.3683 2.76354  15
  -9   4  -2 41.6902 4.11160  20
  -9   4  -2 45.5237 3.36730  22
   9  -4   2 38.0351 3.58180  19
 -10   4  -2 67.0815 5.59716  20
 -10   4  -2 60.5017 4.79293  22
 -10   4  -2 65.4831 3.91201  15
 -10   4  -2 72.3132 5.21137   3
 -11   4  -2 13.4932 1.56840  15
 -11   4  -2 15.2901 2.16390   3
 -11   4  -2 11.5956 2.54854  20
 -11   4  -2 11.3836 1.94833  22
 -12   4  -2 61.5817 3.96304  15
 -12   4  -2 59.0261 5.03870   3
 -13   4  -2 16.9870 2.33110   3
 -13   4  -2 12.3238 1.68871  15
 -14   4  -2 5.00651 1.72129   3
 -14   4  -2 4.38520 1.33907  15
 -15   4  -2 5.26485 1.16388  15
 -15   4  -2 8.59365 1.54446   3
  15  -4   2 3.94031 1.33002  17
  16   3  -2 32.5628 4.41475  17
  16   3  -2 32.6225 3.92861   2
  16   3  -2 34.4920 2.21964  11
  15   3  -2 18.3115 1.55277   9
  15   3  -2 22.9913 3.01120   2
  15   3  -2 18.4936 2.45911  17
 -15  -3   2 13.3092 3.11242  20
  14   3  -2 89.1782 7.14847   2
  14   3  -2 99.0886 7.56719  17
 -14  -3   2 102.970 8.03608  20
  13   3  -2 10.2915 2.25193  17
  13   3  -2 11.8605 2.77233   2
 -13  -3   2 10.7327 2.22647  18
 -13  -3   2 10.3632 2.97216  20
 -13  -3   2 11.9254 1.36191   4
 -13  -3   2 10.5670 2.03522  15
  12   3  -2 51.5807 4.72832  17
 -12  -3   2 49.7811 3.05134   4
 -12  -3   2 51.0274 5.43290  20
 -12  -3   2 54.0613 3.91193  15
  11   3  -2 238.667 16.2626  17
  11   3  -2 227.141 18.2872  19
  11   3  -2 230.702 13.8395   2
 -11  -3   2 251.149 10.5333   4
 -11  -3   2 245.040 15.6944  20
 -11  -3   2 242.191 12.1325  15
  10   3  -2 69.3647 4.87805  17
  10   3  -2 49.0347 4.21975   2
  10   3  -2 64.8774 5.74738  19
 -10  -3   2 64.2019 3.71782  15
 -10  -3   2 64.3301 5.21981  20
 -10  -3   2 52.4412 3.21333   4
   9   3  -2 485.121 35.2587  19
  -9  -3   2 470.339 27.5936  12
   8   3  -2 26.4731 3.04405  19
  -8  -3   2 25.2504 2.09213  12
   7   3  -2 300.348 22.3919  19
  -7  -3   2 302.367 14.6259  14
  -7  -3   2 297.932 18.6154   6
  -7  -3   2 309.941 17.5153  12
   6   3  -2 11.9998 1.09449  10
   6   3  -2 14.1807 1.93734  19
  -6  -3   2 11.3628 1.22813  12
  -6  -3   2 13.0728 1.25168   6
   5   3  -2 26.6176 1.71925  10
  -5  -3   2 26.4999 1.82753  12
  -5  -3   2 30.2131 1.96461   6
  -5  -3   2 25.8103 1.76245  16
   4   3  -2 1878.98 138.530  19
   4   3  -2 1924.40 103.218  10
  -4  -3   2 1948.06 108.821  12
  -4  -3   2 1975.39 108.531  16
  -4  -3   2 1828.85 116.147   6
  -4  -3   2 1874.11 138.536  19
   3   3  -2 131.905 7.12466  10
   3   3  -2 127.485 9.62529  19
  -3  -3   2 123.866 8.01117   6
  -3  -3   2 131.026 7.46622  12
  -3  -3   2 124.414 8.81841   5
  -3  -3   2 134.695 7.49514  16
  -3  -3   2 132.740 9.63001  19
   2   3  -2 139.454 10.8050  19
  -2  -3   2 141.593 9.91318   5
  -2  -3   2 147.437 10.8083  19
  -2  -3   2 149.299 9.02747   6
  -2  -3   2 150.287 8.44888  16
  -1  -3   2 52.3344 3.87180  19
  -1  -3   2 50.7389 3.49451   5
  -1  -3   2 52.3665 3.06063  16
  -1  -3   2 48.6240 3.22673   6
   0  -3   2 685.356 37.1826  16
   0  -3   2 630.947 47.3633  19
   0  -3   2 604.737 47.3816  19
   0  -3   2 683.997 43.8349   5
   1  -3   2 228.285 13.1306  16
  -2   3  -2 119.893 5.83184  14
  -3   3  -2 103.375 5.07460  14
  -4   3  -2 3.06764 0.47035  14
   4  -3   2 5.14146 0.68058  16
  -5   3  -2 106.709 5.20002  14
   5  -3   2 104.117 6.23675  16
   5  -3   2 105.213 5.37226   7
  -6   3  -2 9.70146 0.86377  14
   6  -3   2 7.63728 0.75624   7
   8  -3   2 0.69407 0.89054  19
  -9   3  -2 78.9504 5.17188  22
  -9   3  -2 77.7411 5.57727   3
  -9   3  -2 77.7726 4.24739  15
  -9   3  -2 80.3474 5.98577  20
   9  -3   2 75.2180 6.14564  19
 -10   3  -2 88.7187 5.72874  22
 -10   3  -2 86.0665 4.69214  15
 -10   3  -2 79.0483 6.10406   3
 -10   3  -2 93.0177 6.61787  20
  10  -3   2 79.4366 6.76909  19
 -11   3  -2 51.3180 4.45244   3
 -11   3  -2 51.9364 3.41134  15
 -11   3  -2 50.7947 5.18663  20
 -12   3  -2 3.98355 1.83281   3
 -12   3  -2 -0.8345 2.40272  20
 -12   3  -2 2.68263 1.36013  15
 -13   3  -2 1.82650 1.37602  15
 -13   3  -2 3.96765 1.84670   3
 -14   3  -2 67.1141 5.19603   3
 -14   3  -2 61.9241 3.97852  15
 -15   3  -2 3.51369 1.58821   3
 -15   3  -2 3.58716 1.23770  15
  15  -3   2 3.87219 1.44511  17
  16   2  -2 83.5384 6.91049  17
  15   2  -2 43.6194 4.79805   2
  15   2  -2 51.8543 4.82611  17
 -15  -2   2 54.1081 5.70597  20
  14   2  -2 5.74847 2.29682  17
  14   2  -2 12.7419 2.70095   2
 -14  -2   2 10.7684 2.05341  15
 -14  -2   2 7.57869 2.99128  20
  13   2  -2 76.4106 6.39572   2
  13   2  -2 85.0134 6.71553  17
 -13  -2   2 89.3305 5.20863  15
 -13  -2   2 85.0297 7.29558  20
 -13  -2   2 78.0335 4.02951   4
  12   2  -2 1.00358 1.75299  17
  12   2  -2 0.82073 1.61244   2
 -12  -2   2 1.60434 1.53397  15
 -12  -2   2 5.25666 2.40507  20
 -12  -2   2 3.82101 1.09697   4
  11   2  -2 102.597 7.40141  17
  11   2  -2 87.5425 6.38943   2
  11   2  -2 98.3315 8.53040  19
 -11  -2   2 106.631 5.61428  15
 -11  -2   2 94.8134 4.77002   4
 -11  -2   2 115.007 7.68748  20
  10   2  -2 345.053 26.2182  19
  10   2  -2 340.886 19.9844   2
  10   2  -2 339.123 23.5246  17
 -10  -2   2 360.279 22.4174  20
 -10  -2   2 360.212 17.4256  15
 -10  -2   2 364.288 15.1788   4
   9   2  -2 207.794 14.9231  19
  -9  -2   2 184.736 11.5756  12
   8   2  -2 202.172 14.7557  19
  -8  -2   2 189.806 11.5117  12
   7   2  -2 24.9888 2.92638  19
  -7  -2   2 34.3794 2.22621  12
   6   2  -2 685.295 45.2604  19
  -6  -2   2 632.819 35.5236  12
  -6  -2   2 611.935 29.7042  14
  -6  -2   2 546.951 37.8063   6
  -5  -2   2 4.54560 0.62403   6
  -5  -2   2 6.75758 0.73480  12
  -4  -2   2 1068.93 81.3682  19
  -4  -2   2 1155.42 75.3004   5
  -4  -2   2 1055.87 68.1926   6
  -4  -2   2 1191.88 63.9268  12
   3   2  -2 2462.74 131.724  10
   3   2  -2 2726.15 176.792  19
  -3  -2   2 2418.88 138.441  16
  -3  -2   2 2397.32 138.899  12
  -3  -2   2 2474.22 176.589  19
  -3  -2   2 2100.28 163.544   5
   2   2  -2 1.94686 0.62799  19
   2   2  -2 3.73349 0.54601  10
  -2  -2   2 2.88877 0.58087  16
  -2  -2   2 3.10503 0.57851   5
  -2  -2   2 1.22706 0.61664  19
   1   2  -2 217.027 11.9425  10
  -1  -2   2 221.792 16.0119  19
  -1  -2   2 211.507 14.7880   5
  -1  -2   2 223.476 12.5532  16
   0  -2   2 7.88460 0.72665   5
   0  -2   2 10.6720 0.82548  19
  -1   2  -2 197.612 9.51886  14
  -2   2  -2 5400.38 258.696  14
  -3   2  -2 106.582 5.19676  14
  -4   2  -2 57.8926 2.69071  14
   4  -2   2 48.2905 2.74566   7
  -5   2  -2 37.7446 1.89279  14
   5  -2   2 33.3214 1.91913   7
  -6   2  -2 13.1318 0.99430  14
  -7   2  -2 5.11109 0.60664  14
   7  -2   2 1.44852 0.78052  19
   8  -2   2 238.363 17.5957  19
  -9   2  -2 40.5273 3.24257  22
  -9   2  -2 41.1586 4.11287  20
  -9   2  -2 42.1064 3.44354   3
   9  -2   2 40.8860 3.68581  19
 -10   2  -2 65.9385 3.77848  15
 -10   2  -2 68.4888 5.56616  20
 -10   2  -2 67.2603 4.66922  22
 -10   2  -2 67.3071 5.02122   3
  10  -2   2 62.7289 5.50380  19
 -11   2  -2 70.7900 4.12347  15
 -11   2  -2 65.1850 5.37015   3
 -11   2  -2 77.4706 6.12087  20
 -12   2  -2 55.8701 4.58747   3
 -12   2  -2 47.9491 3.45669  15
 -12   2  -2 48.2977 5.54380  20
 -13   2  -2 7.57038 2.70210  20
 -13   2  -2 4.07242 1.86538   3
 -13   2  -2 7.01727 1.50522  15
 -14   2  -2 6.42358 1.51637  15
 -14   2  -2 5.93899 1.90120   3
 -15   2  -2 127.285 8.52778   3
 -15   2  -2 124.070 6.66180  15
  15  -2   2 125.403 8.90893  17
  16  -2   2 6.87777 1.36908  17
  15   1  -2 95.6129 7.10654  17
 -15  -1   2 83.8135 7.35859  20
 -15  -1   2 90.5195 5.44616  15
  14   1  -2 166.655 10.5971   2
  14   1  -2 166.794 12.0937  17
 -14  -1   2 167.694 9.03248  15
 -14  -1   2 174.690 12.0165  20
 -14  -1   2 172.244 11.2311   3
  13   1  -2 16.7992 2.55632  17
 -13  -1   2 18.5465 2.19345  15
 -13  -1   2 17.3480 3.32814  20
  12   1  -2 13.9198 2.09512  17
  12   1  -2 10.3820 1.92174   2
 -12  -1   2 14.3308 2.79191  20
 -12  -1   2 13.0265 1.78048  15
 -12  -1   2 9.10348 1.83955   3
 -12  -1   2 11.1537 1.23161   4
  11   1  -2 24.7502 2.76896   2
  11   1  -2 12.5403 2.62881  19
  11   1  -2 14.4090 2.03084  17
 -11  -1   2 12.6751 2.53931  20
 -11  -1   2 23.3902 2.69860   3
 -11  -1   2 14.2105 1.66831  15
  10   1  -2 198.721 13.3705  17
  10   1  -2 162.281 11.4076   2
  10   1  -2 217.992 15.0981  19
 -10  -1   2 181.208 8.61715   4
 -10  -1   2 210.192 9.95888  15
 -10  -1   2 231.529 13.1000  20
 -10  -1   2 174.981 12.6359   3
   9   1  -2 212.871 16.1627  19
  -9  -1   2 215.969 12.6694  12
   8   1  -2 260.541 19.0340  19
  -8  -1   2 250.636 14.9331  12
   7   1  -2 229.560 17.2451  19
  -7  -1   2 235.097 13.5471  12
   6   1  -2 0.51110 0.81184  19
  -6  -1   2 0.73568 0.34292  14
  -6  -1   2 0.22269 0.66046  12
   5   1  -2 415.380 29.5111  19
  -5  -1   2 418.613 23.1877  12
  -5  -1   2 413.901 19.3571  14
  -5  -1   2 365.377 24.6377   6
  -4  -1   2 41.7165 2.34209  12
  -4  -1   2 32.2257 2.74684   5
   3   1  -2 731.591 47.3257  19
  -3  -1   2 574.547 43.7743   5
  -3  -1   2 643.155 37.1683  12
   2   1  -2 744.106 52.1358  19
  -2  -1   2 716.745 52.1359  19
  -2  -1   2 670.400 48.2391   5
  -2  -1   2 728.740 40.8218  16
  -1  -1   2 139.476 9.62524   5
  -1  -1   2 143.966 10.4156  19
   0   1  -2 146.782 7.05401  14
   0   1  -2 154.875 8.00047  10
   0  -1   2 153.942 10.7102  19
   0  -1   2 131.105 9.90734   5
  -1   1  -2 -3.3802 0.40362  14
   1  -1   2 -2.2186 0.58816   5
  -2   1  -2 416.082 19.9614  14
  -3   1  -2 8.61040 0.64115  14
  -4   1  -2 436.958 20.1568  14
   4  -1   2 401.482 20.7438   7
  -5   1  -2 2.70478 0.42409  14
   5  -1   2 0.94815 0.48421  19
   5  -1   2 1.12197 0.47945  19
   5  -1   2 1.05632 0.31730   7
  -6   1  -2 193.018 10.1519  14
   6  -1   2 225.628 15.3781  19
  -7   1  -2 505.231 23.2941  14
   7  -1   2 462.037 35.3177  19
   8  -1   2 12.3047 1.84747  19
   9  -1   2 71.9596 5.80915  19
 -10   1  -2 82.3158 4.54882  15
 -10   1  -2 76.7043 5.87529   3
 -10   1  -2 87.6571 6.46214  20
 -10   1  -2 84.4019 5.68391  18
  10  -1   2 85.6371 6.75996  19
 -11   1  -2 180.899 11.7187  20
 -11   1  -2 170.520 10.7993  18
 -11   1  -2 176.377 8.79404  15
 -11   1  -2 159.757 11.2444   3
  11  -1   2 166.913 13.0930  19
 -12   1  -2 49.5236 3.30894  15
 -12   1  -2 41.8776 4.28404   3
 -12   1  -2 59.2914 5.49899  20
 -13   1  -2 102.459 6.06478  15
 -13   1  -2 119.398 7.91395   3
 -13   1  -2 112.661 8.74619  20
 -14   1  -2 5.48210 1.89182   3
 -14   1  -2 1.90433 1.44777  15
  14  -1   2 2.81655 1.68844  17
 -15   1  -2 3.31414 1.43457  15
 -15   1  -2 4.03237 1.71816   3
  15  -1   2 2.36943 1.63011  17
 -16   1  -2 174.197 10.8706   3
  16  -1   2 163.991 7.17728   9
  16  -1   2 163.937 11.4472  17
  16   0  -2 0.80012 1.48244  17
  16   0  -2 0.32869 0.98184   9
  15   0  -2 11.1722 2.23829  17
 -15   0   2 10.8638 1.86758   3
 -15   0   2 8.04327 1.85459  15
 -15   0   2 11.4600 2.73882  20
  14   0  -2 0.47154 2.02812  17
 -14   0   2 0.66954 1.74087  15
 -14   0   2 2.70010 1.71030   3
 -14   0   2 -0.2476 2.78461  20
  13   0  -2 149.867 11.4725  17
 -13   0   2 158.915 8.66472  15
 -13   0   2 176.902 10.8685   3
 -13   0   2 161.038 11.6376  20
  12   0  -2 2.98033 1.77547  17
 -12   0   2 0.66153 2.42349  20
 -12   0   2 4.23614 1.53513  15
 -12   0   2 3.90296 1.70255   3
  11   0  -2 3.44665 1.54184  17
  11   0  -2 3.27835 1.99265  19
 -11   0   2 0.99612 2.12375  20
 -11   0   2 -0.5552 1.39164   3
 -11   0   2 2.82802 1.28652  15
  10   0  -2 1.97892 1.88079  19
  10   0  -2 2.82105 1.33060  17
 -10   0   2 4.51826 0.92141   4
 -10   0   2 2.21761 1.07013  15
 -10   0   2 3.28315 1.35932   3
 -10   0   2 3.49543 1.96466  20
   9   0  -2 306.665 22.2617  19
  -9   0   2 290.862 17.4722  12
   8   0  -2 121.207 9.40583  19
  -8   0   2 122.909 7.41431  12
   7   0  -2 83.4858 6.57329  19
  -7   0   2 83.8095 5.16527  12
   6   0  -2 170.462 11.9860  19
  -6   0   2 150.276 9.42842  12
   5   0  -2 114.973 8.13895  19
  -5   0   2 104.666 6.40802  12
  -5   0   2 105.611 5.24832  14
   4   0  -2 492.420 34.5884  19
  -4   0   2 471.999 27.1987  12
  -4   0   2 481.163 22.7166  14
  -4   0   2 449.971 32.0294   5
   3   0  -2 1542.86 116.662  19
  -3   0   2 1631.61 108.157   5
  -3   0   2 1634.88 91.7561  12
  -3   0   2 1610.52 76.8433  14
   2   0  -2 43.2268 3.36647  19
  -2   0   2 42.6723 3.12325   5
  -2   0   2 47.8962 2.65817  12
   1   0  -2 468.139 34.8128  19
  -1   0   2 475.674 34.8194  19
  -1   0   2 491.570 22.9007  14
   0   0  -2 358.429 16.7919  14
   0   0   2 348.628 16.7920  14
   0   0   2 318.631 23.6114   5
   0   0   2 368.421 25.5167  19
  -1   0  -2 41.6815 2.15601  10
  -1   0  -2 38.5451 1.91204  14
   1   0   2 32.8692 2.69799   5
   1   0   2 39.9287 2.88306  19
  -2   0  -2 1.27084 0.23588  14
  -3   0  -2 380.438 24.2544   6
  -3   0  -2 430.331 19.0636  14
   3   0   2 379.762 28.8836  19
  -4   0  -2 4.79352 0.49452  14
   4   0   2 2.81293 0.51581  19
   4   0   2 2.32635 0.48425  19
  -5   0  -2 26.9148 1.36945  14
  -5   0  -2 24.2025 1.68114   6
   5   0   2 24.6226 2.04114  19
   5   0   2 21.6045 2.02273  19
  -6   0  -2 320.716 15.0752  14
   6   0   2 303.460 22.8522  19
  -7   0  -2 56.3812 2.98182  14
   7   0   2 58.7261 4.57077  19
  -8   0  -2 405.914 20.0375  14
   8   0   2 424.515 30.4638  19
   9   0   2 65.3957 5.39554  19
 -10   0  -2 2.45584 0.92731  15
 -10   0  -2 1.07707 1.73840  20
 -10   0  -2 1.87021 1.27956  18
 -10   0  -2 1.96155 1.14812   3
  10   0   2 1.78466 1.48073  19
 -11   0  -2 4.35048 1.49525   3
 -11   0  -2 6.00299 2.17399  20
 -11   0  -2 4.62317 1.12463  15
 -11   0  -2 7.85374 1.64199  18
  11   0   2 6.72696 1.93182  19
 -12   0  -2 197.565 13.2789  20
 -12   0  -2 202.255 12.7646   3
 -12   0  -2 190.008 12.2978  18
 -12   0  -2 188.509 9.95710  15
 -13   0  -2 95.7128 7.44156  20
 -13   0  -2 85.9143 4.96879  15
 -13   0  -2 83.7834 6.19238  18
 -13   0  -2 78.8332 6.35443   3
 -14   0  -2 215.183 12.5695   3
 -14   0  -2 178.786 9.77489  15
  14   0   2 175.254 13.0692  17
 -15   0  -2 0.33980 1.63971   3
 -15   0  -2 1.95448 1.48772  15
  15   0   2 -1.0274 1.64692  17
 -16   0  -2 1.61356 1.43184   3
  16   0   2 1.88634 0.98479   9
  16   0   2 2.15027 1.47255  17
  16  -1  -2 24.7958 3.02811  17
  15  -1  -2 54.5069 4.98677  17
 -15   1   2 54.7607 4.40678   3
 -15   1   2 56.1220 3.78956  15
 -15   1   2 51.6857 5.47880  20
  14  -1  -2 -0.3572 1.96334  17
 -14   1   2 1.51177 1.74116   3
 -14   1   2 1.40149 1.70264  15
 -14   1   2 0.81227 2.71374  20
  13  -1  -2 2.09834 1.88298  17
 -13   1   2 -0.0865 1.76174   3
 -13   1   2 -0.1937 1.65478  15
 -13   1   2 2.15376 2.82398  20
  12  -1  -2 7.04987 1.92067  17
 -12   1   2 6.15179 2.66927  20
 -12   1   2 7.54995 1.70024  15
 -12   1   2 10.7521 2.01645   3
  11  -1  -2 15.2360 2.17320  17
 -11   1   2 22.1989 2.34959  15
 -11   1   2 20.0980 2.30355   3
 -11   1   2 16.1854 2.79353  20
  10  -1  -2 1.72475 1.71480  19
 -10   1   2 5.44275 1.50860   3
 -10   1   2 2.60911 1.13297  15
 -10   1   2 1.58361 1.88755  20
   9  -1  -2 0.18478 1.45618  19
  -9   1   2 0.15171 0.85247  15
  -9   1   2 0.34346 1.70735  20
  -9   1   2 1.58081 1.11124  12
   8  -1  -2 316.727 22.6108  19
  -8   1   2 293.386 17.8004  12
   7  -1  -2 8.96979 1.39651  19
  -7   1   2 6.35861 1.12272  12
   6  -1  -2 2.55751 0.91661  19
  -6   1   2 1.89160 0.81740  12
   5  -1  -2 57.9760 4.86856  19
  -5   1   2 69.2601 3.93142  12
   4  -1  -2 268.313 20.0137  19
  -4   1   2 278.500 15.7817  12
   3  -1  -2 137.218 11.7990  19
  -3   1   2 163.703 9.31665  12
  -3   1   2 173.558 10.9777   5
   2  -1  -2 435.903 34.7232  19
  -2   1   2 495.557 32.1631   5
  -2   1   2 499.600 27.3134  12
   1  -1  -2 26.2724 1.80231  16
  -1   1   2 28.9995 1.81736  16
  -1   1   2 32.5762 2.18520   5
   0  -1  -2 25.0484 2.32931  19
   0  -1  -2 29.7189 1.50427  14
   0  -1  -2 28.0719 1.81608  16
   0   1   2 24.9695 2.34265  19
   0   1   2 28.1592 2.14866   5
  -1  -1  -2 231.685 12.8459  16
  -1  -1  -2 237.042 10.7886  14
   1   1   2 217.065 16.3852  19
   1   1   2 212.755 15.1686   5
  -2  -1  -2 261.124 12.3781  14
  -2  -1  -2 255.915 14.7275  16
   2   1   2 254.427 18.7961  19
  -3  -1  -2 37.4242 1.90550  14
  -3  -1  -2 32.1273 2.39842   6
  -3  -1  -2 39.3673 2.26919  16
   3   1   2 42.5504 2.93129  19
  -4  -1  -2 337.394 21.2025   6
  -4  -1  -2 361.831 16.6674  14
   4   1   2 340.002 25.2931  19
  -5  -1  -2 140.749 9.42630   6
  -5  -1  -2 157.576 7.43547  14
   5   1   2 160.339 11.3002  19
  -6  -1  -2 10.5725 0.91368  14
  -6  -1  -2 12.9062 1.09874   6
  -7  -1  -2 25.8017 1.57161  14
  -7  -1  -2 23.6527 1.92446   6
   7   1   2 30.4280 2.57068  19
  -8  -1  -2 36.7623 2.10677  14
   8   1   2 37.4036 3.38726  19
   9   1   2 166.759 12.6254  19
 -10  -1  -2 38.0923 4.12352  20
 -10  -1  -2 26.0963 3.04535   3
 -10  -1  -2 34.2816 2.42138  15
 -10  -1  -2 39.6557 3.26282  18
  10   1   2 39.2949 3.83542  19
 -11  -1  -2 85.7722 6.52420  20
 -11  -1  -2 80.1347 4.52883  15
 -11  -1  -2 83.9309 5.75369  18
 -11  -1  -2 71.6206 5.71614   3
  11   1   2 81.2249 6.84442  19
 -12  -1  -2 1.18600 1.22189  15
 -12  -1  -2 2.46720 1.49204   3
 -12  -1  -2 1.51656 1.66765  18
 -12  -1  -2 1.52782 2.27189  20
 -13  -1  -2 225.754 11.9862  15
 -13  -1  -2 252.804 15.3531   3
 -13  -1  -2 237.230 14.8357  18
 -13  -1  -2 237.873 15.8292  20
  13   1   2 227.702 16.1150  17
 -14  -1  -2 40.1522 5.35273  20
 -14  -1  -2 30.9267 3.85330  18
 -14  -1  -2 36.1915 3.88998   3
 -14  -1  -2 38.3903 3.18584  15
  14   1   2 37.4613 4.06937  17
 -15  -1  -2 158.529 9.85575   3
 -15  -1  -2 139.557 7.79777  15
  15   1   2 141.598 10.3583  17
 -16  -1  -2 6.99311 1.59513   3
  17   1   2 30.1524 1.86700  11
  16  -2  -2 3.89068 1.33907  17
  15  -2  -2 71.4324 5.64823  17
 -15   2   2 69.8238 4.23459  15
 -15   2   2 69.2629 5.12621   3
 -15   2   2 64.4684 5.81806  20
  14  -2  -2 190.824 13.1947  17
 -14   2   2 179.195 12.9041  20
 -14   2   2 188.104 9.82141  15
 -14   2   2 198.582 12.4720   3
  13  -2  -2 51.1920 5.00356  17
 -13   2   2 54.4839 3.87958  15
 -13   2   2 51.9730 4.59745   3
 -13   2   2 52.0774 5.89072  20
  12  -2  -2 15.5493 2.34192  17
 -12   2   2 18.5865 3.08558  20
 -12   2   2 14.5415 1.93449  15
 -12   2   2 18.4730 2.47827   3
 -11   2   2 0.26108 1.59557   3
 -11   2   2 0.07663 2.08952  20
 -11   2   2 1.63846 1.33572  15
  10  -2  -2 166.003 13.0015  19
 -10   2   2 163.201 11.1248   3
 -10   2   2 179.514 11.4860  20
 -10   2   2 166.376 8.64075  15
   9  -2  -2 0.30530 1.44752  19
  -9   2   2 1.31254 1.23518   3
  -9   2   2 -0.0468 1.72947  20
  -9   2   2 0.00945 0.87627  15
   8  -2  -2 3.27617 1.42054  19
  -8   2   2 5.74429 1.17097  12
   7  -2  -2 123.954 9.18686  19
  -7   2   2 117.093 7.29323  12
   6  -2  -2 54.9908 4.79949  19
  -6   2   2 67.8263 3.93648  12
   5  -2  -2 192.011 14.8373  19
  -5   2   2 211.247 11.7650  12
   4  -2  -2 5.27604 0.76794  19
  -4   2   2 3.22376 0.67938  12
   3  -2  -2 130.536 8.35835  19
  -3   2   2 96.0098 7.74795   5
  -3   2   2 111.022 6.60392  12
   2  -2  -2 65.3707 4.39877  19
  -2   2   2 49.8800 4.07089   5
   1  -2  -2 37.5559 2.18468  16
   1  -2  -2 30.9318 2.80054  19
  -1   2   2 39.9312 2.59981   5
   0  -2  -2 78.9106 6.82661  19
   0  -2  -2 92.1631 5.35466  16
   0   2   2 104.154 6.30417   5
  -1  -2  -2 899.195 48.4021  16
   1   2   2 825.412 57.1295   5
   1   2   2 822.798 61.7414  19
  -2  -2  -2 7.94403 0.69755  16
   2   2   2 7.58212 0.90781  19
   3   2   2 10.0201 1.21428  19
  -4  -2  -2 2663.50 168.480   6
  -4  -2  -2 2781.86 157.473  16
  -4  -2  -2 2811.13 132.429  14
   4   2   2 2786.00 200.699  19
  -5  -2  -2 15.0662 1.02868  16
  -5  -2  -2 12.9472 0.89935  14
  -5  -2  -2 9.50472 1.03337   6
  -6  -2  -2 366.002 24.6223   6
  -6  -2  -2 408.237 19.3674  14
   6   2   2 432.057 29.4567  19
  -7  -2  -2 212.265 10.1934  14
  -7  -2  -2 209.368 12.9343   6
   7   2   2 206.068 15.5344  19
  -8  -2  -2 14.8104 1.17862  14
  -8  -2  -2 12.3195 1.39523   6
  -9  -2  -2 9.58860 0.93676  14
   9   2   2 6.32131 1.60346  19
 -10  -2  -2 14.3640 2.32676  20
  10   2   2 15.6502 2.30494  19
 -11  -2  -2 26.7636 2.92807   3
 -11  -2  -2 26.9201 3.12361  20
 -11  -2  -2 30.1771 3.29783  18
 -11  -2  -2 31.4042 2.48078  15
  11   2   2 30.2281 3.84995  19
 -12  -2  -2 67.5661 4.05329  15
 -12  -2  -2 67.3010 5.39560  18
 -12  -2  -2 54.8111 5.08911   3
 -12  -2  -2 72.1874 6.14346  20
  12   2   2 74.6363 5.36073  17
 -13  -2  -2 47.5470 4.37745  18
 -13  -2  -2 44.5019 3.47871  15
 -13  -2  -2 42.1377 5.51180  20
  13   2   2 42.2148 4.24565  17
 -14  -2  -2 49.6573 4.51043  18
 -14  -2  -2 38.3678 4.06097   3
 -14  -2  -2 50.4651 5.60859  20
 -14  -2  -2 39.8918 3.48039  15
  14   2   2 45.5390 4.41050  17
 -15  -2  -2 3.21463 1.85292  18
 -15  -2  -2 2.79171 1.63546   3
  15   2   2 1.61556 1.78719  17
 -16  -2  -2 1.02975 1.37114   3
  16   2   2 3.71286 2.38623  17
  17   2   2 -4.6839 1.81952  17
  17   2   2 -0.4798 0.77260  11
  15  -3  -2 1.95742 1.64172  17
 -15   3   2 3.02978 1.35357  15
 -15   3   2 4.27312 1.49385   3
  14  -3  -2 56.2366 4.75073  17
 -14   3   2 53.8540 5.39274  20
 -14   3   2 41.0513 4.25464   3
 -14   3   2 50.6640 3.62323  15
  13  -3  -2 186.362 13.3034  17
 -13   3   2 190.469 9.94264  15
 -13   3   2 199.745 12.6448   3
 -13   3   2 188.625 13.1472  20
  12  -3  -2 81.6032 6.60610  17
 -12   3   2 87.1223 7.26328  20
 -12   3   2 83.8897 5.02139  15
 -12   3   2 81.3042 6.35827   3
 -11   3   2 6.20844 1.92479   3
 -11   3   2 2.82344 2.20439  20
 -11   3   2 4.84615 1.48751  15
  10  -3  -2 3.58599 1.84306  19
 -10   3   2 4.92266 1.66543   3
 -10   3   2 2.70375 2.07218  20
 -10   3   2 3.29414 1.17219  15
   9  -3  -2 345.422 24.7491  19
  -9   3   2 329.749 16.4888  15
  -9   3   2 306.808 21.1604   3
  -9   3   2 351.228 21.3316  20
   8  -3  -2 5.90073 1.44196  19
  -8   3   2 4.08506 1.22427  12
   7  -3  -2 3.57948 1.18493  19
  -7   3   2 2.67683 1.07174  12
   6  -3  -2 74.7702 6.07194  19
  -6   3   2 83.1225 4.94280  12
   5  -3  -2 336.846 24.9956  19
  -5   3   2 345.522 19.7438  12
   4  -3  -2 295.419 22.0085  19
  -4   3   2 306.100 17.3791  12
   3  -3  -2 2.10981 0.37428  16
   3  -3  -2 2.28068 0.57191  19
   3  -3  -2 1.61516 0.51036  19
  -3   3   2 2.06282 0.57669  12
   2  -3  -2 43.6603 2.62201  16
   2  -3  -2 43.6924 2.30982   7
   2  -3  -2 37.4333 3.35296  19
  -2   3   2 46.8261 3.13125   5
  -2   3   2 44.3980 2.67926  12
   1  -3  -2 778.132 56.7956  19
   1  -3  -2 787.533 44.5256  16
   1  -3  -2 801.949 38.5742   7
  -1   3   2 788.592 44.6437  12
  -1   3   2 743.755 52.5541   5
   0  -3  -2 304.928 17.2155  16
   0  -3  -2 302.244 21.9454  19
   0  -3  -2 304.577 14.8952   7
   0   3   2 291.351 20.2674   5
   0   3   2 300.007 16.2369   8
  -1  -3  -2 23.1850 1.94092  19
  -1  -3  -2 24.6393 1.55651  16
  -1  -3  -2 24.4376 1.26320   7
   1   3   2 21.6479 1.92186  19
   1   3   2 23.4482 1.68240   5
  -2  -3  -2 679.494 35.8923  16
  -2  -3  -2 608.048 31.0327   7
  -2  -3  -2 697.900 45.7981  19
  -2  -3  -2 551.737 38.3650   6
   2   3   2 557.708 42.3269   5
   2   3   2 671.451 45.7895  19
  -3  -3  -2 277.867 17.3166   6
  -3  -3  -2 294.546 16.2026  16
  -3  -3  -2 273.980 20.6786  19
   3   3   2 280.458 20.6964  19
  -4  -3  -2 51.5732 2.77445  16
  -4  -3  -2 41.2639 2.91468   6
   4   3   2 42.0596 3.59937  19
  -5  -3  -2 311.230 19.8163   6
  -5  -3  -2 322.742 18.5147  16
  -5  -3  -2 321.925 15.5777  14
   5   3   2 335.039 23.7195  19
  -6  -3  -2 77.3342 4.75388   6
  -6  -3  -2 72.9011 4.41454  16
  -6  -3  -2 77.6540 3.75894  14
   6   3   2 68.8562 5.79956  19
  -7  -3  -2 10.1376 1.06969  14
   7   3   2 13.3438 1.95481  19
  -8  -3  -2 446.062 21.5209  14
  -8  -3  -2 438.919 27.3653   6
   8   3   2 451.956 32.7677  19
  -9  -3  -2 26.5649 2.11397   6
  -9  -3  -2 23.2987 1.69361  14
   9   3   2 22.9541 3.10384  19
  10   3   2 3.37932 1.84836  19
 -11  -3  -2 21.9559 2.45312  18
 -11  -3  -2 22.4445 2.27424  15
 -11  -3  -2 15.1597 2.68435  20
 -11  -3  -2 28.9631 2.70622   3
  11   3   2 29.7306 3.32017   2
  11   3   2 24.3383 2.75870  17
  11   3   2 17.8778 2.89434  19
 -12  -3  -2 172.133 7.57894   4
 -12  -3  -2 173.038 8.88366  15
 -12  -3  -2 174.639 11.0328  18
 -12  -3  -2 171.389 11.7347  20
 -12  -3  -2 170.737 11.2269   3
  12   3   2 170.467 10.5460   2
  12   3   2 163.169 11.8011  17
 -13  -3  -2 16.8100 2.56153  18
 -13  -3  -2 12.6612 1.83943  15
 -13  -3  -2 12.9020 2.86176  20
  13   3   2 13.7452 2.10532  17
 -14  -3  -2 97.0331 6.75100   3
 -14  -3  -2 90.5757 7.73281  20
 -14  -3  -2 91.1007 5.59785  15
 -14  -3  -2 89.6650 6.95111  18
  14   3   2 99.0258 7.16599  17
 -15  -3  -2 5.30694 1.75259   3
 -15  -3  -2 2.12172 2.00608  18
  15   3   2 3.82851 1.92291  17
  15   3   2 3.88978 1.23082   9
 -16  -3  -2 4.77066 1.84183  18
  16   3   2 5.92418 2.54508  17
  16   3   2 7.37133 1.14442  11
  17   3   2 2.72031 0.86041  11
  17   3   2 -2.0876 2.03241  17
  15  -4  -2 -1.3837 1.38053  17
 -15   4   2 -0.1774 1.25453   3
 -15   4   2 1.29858 1.15131  15
  14  -4  -2 10.6658 2.03303  17
 -14   4   2 16.1238 2.03561   3
 -14   4   2 10.4887 2.46944  20
 -14   4   2 12.7948 1.70434  15
  13  -4  -2 26.3747 3.48208  17
 -13   4   2 24.5456 3.19729  20
 -13   4   2 16.1039 2.52212   3
 -13   4   2 22.0884 2.12126  15
  12  -4  -2 91.1614 6.94049  17
 -12   4   2 90.4644 7.48203  20
 -12   4   2 85.3951 6.71562   3
 -12   4   2 91.7261 5.37571  15
 -11   4   2 247.213 16.7527  20
 -11   4   2 265.140 16.5047   3
 -11   4   2 247.761 12.8327  15
 -10   4   2 101.411 5.51649  15
 -10   4   2 93.7525 7.15361   3
 -10   4   2 105.984 7.53655  20
   9  -4  -2 37.5272 3.79819  19
  -9   4   2 34.7522 2.57738  15
  -9   4   2 37.8439 3.00313  22
  -9   4   2 28.8228 3.41928   3
  -9   4   2 34.3966 3.96234  20
   8  -4  -2 952.327 69.0863  19
  -8   4   2 894.725 55.4107  22
  -8   4   2 970.543 59.1279   3
  -8   4   2 966.884 46.0890  15
  -7   4   2 98.0569 6.13729  12
   6  -4  -2 20.9861 2.28897  19
  -6   4   2 22.6230 1.98262  12
   5  -4  -2 18.7694 1.94622  19
  -5   4   2 16.7149 1.67983  12
   4  -4  -2 817.630 59.6546  19
  -4   4   2 820.237 46.9730  12
   3  -4  -2 41.6010 2.69835  16
   3  -4  -2 50.9433 3.50241  19
   3  -4  -2 40.8778 2.40457   7
  -3   4   2 42.4963 2.81048  12
   2  -4  -2 182.911 12.6450  19
   2  -4  -2 165.316 9.91626  16
   2  -4  -2 174.415 8.60839   7
  -2   4   2 173.589 9.95758  12
  -2   4   2 160.806 11.6810   5
   1  -4  -2 89.4779 6.86608  19
   1  -4  -2 89.7253 4.67850   7
   1  -4  -2 95.2458 5.43325  16
  -1   4   2 94.3941 5.40224  12
  -1   4   2 92.1028 6.32538   5
   0  -4  -2 75.7208 3.84593   7
   0  -4  -2 66.6572 5.65758  19
   0  -4  -2 71.4518 4.47656  16
   0   4   2 70.3680 4.18093   8
   0   4   2 80.6406 5.16477   5
  -1  -4  -2 1650.21 78.6081   7
  -1  -4  -2 1654.52 115.783  19
  -1  -4  -2 1478.72 97.0756   6
  -1  -4  -2 1617.60 90.8258  16
   1   4   2 1532.87 107.082   5
   1   4   2 1619.39 85.6796   8
  -2  -4  -2 543.380 27.8312  16
  -2  -4  -2 422.228 29.7121   6
  -2  -4  -2 478.610 24.0377   7
   2   4   2 445.182 32.7440   5
   2   4   2 542.447 35.4737  19
  -3  -4  -2 3080.90 211.184   6
  -3  -4  -2 3685.44 197.527  16
  -3  -4  -2 3388.98 170.806   7
   3   4   2 3691.89 251.550  19
  -4  -4  -2 85.3344 4.85579  16
  -4  -4  -2 92.2472 5.17093   6
  -4  -4  -2 70.6489 6.17218  19
   4   4   2 77.4078 6.23249  19
  -5  -4  -2 8.22510 1.01428   6
  -5  -4  -2 8.97056 1.01385  16
   5   4   2 5.14266 1.09252  19
  -6  -4  -2 21.2145 1.63329   6
  -6  -4  -2 17.9164 1.50352  16
   6   4   2 18.9871 2.23500  19
  -7  -4  -2 128.142 6.26647  14
  -7  -4  -2 120.341 7.36989  16
  -7  -4  -2 130.212 7.94673   6
   7   4   2 125.289 9.63707  19
  -8  -4  -2 107.924 6.75905   6
  -8  -4  -2 106.102 5.34268  14
   8   4   2 102.224 8.28542  19
  -9  -4  -2 61.3217 3.45680  14
  -9  -4  -2 57.8842 4.36617   6
   9   4   2 76.2617 5.67156  19
 -10  -4  -2 291.219 14.7329  14
  10   4   2 309.035 22.4595  19
 -11  -4  -2 44.4293 4.94389  20
 -11  -4  -2 51.6902 3.50106  15
  11   4   2 68.4892 4.66449   2
  11   4   2 52.4932 4.34602  17
  11   4   2 50.8363 5.29014  19
 -12  -4  -2 10.4101 2.49591  20
 -12  -4  -2 13.1007 1.18636   4
 -12  -4  -2 11.5217 2.23655  18
 -12  -4  -2 8.85393 1.61370  15
  12   4   2 9.76952 2.44591  19
  12   4   2 13.8877 2.39510   2
  12   4   2 10.4231 1.81293  17
 -13  -4  -2 182.215 9.37205  15
 -13  -4  -2 173.545 7.87888   4
 -13  -4  -2 187.150 11.6044  18
 -13  -4  -2 182.245 12.3083  20
  13   4   2 178.996 12.3345  17
  13   4   2 165.097 11.0296   2
 -14  -4  -2 67.8188 6.80024  20
 -14  -4  -2 78.0463 6.29964  18
  14   4   2 89.1086 6.26465   2
  14   4   2 76.4355 3.86122   9
  14   4   2 79.4674 6.31637  17
 -15  -4  -2 16.4690 2.60164  18
  15   4   2 15.7252 2.74490   2
  15   4   2 15.3906 3.10325  17
 -16  -4  -2 6.58728 2.01179  18
  16   4   2 6.41240 2.62323  17
  16   4   2 9.94606 1.19296  11
 -17  -4  -2 31.2509 3.02954  18
  17   4   2 36.2432 2.07838  11
  17   4   2 28.7877 4.28724  17
  14  -5  -2 3.66342 1.57436  17
 -14   5   2 3.84460 1.33665  15
 -14   5   2 2.67127 1.54076   3
  13  -5  -2 4.00389 1.71806  17
 -13   5   2 3.42510 2.33420  20
 -13   5   2 4.20193 1.79571   3
 -13   5   2 4.07236 1.55445  15
  12  -5  -2 4.73233 1.81736  17
 -12   5   2 6.64251 2.58818  20
 -12   5   2 2.58474 1.90269   3
 -12   5   2 4.90833 1.60482  15
 -11   5   2 8.39744 2.13586   3
 -11   5   2 12.4975 1.70930  15
 -11   5   2 9.50138 2.67573  20
 -10   5   2 261.610 12.9194  15
 -10   5   2 249.147 16.7703  20
 -10   5   2 275.162 16.6664   3
 -10   5   2 239.173 15.4251  22
   9  -5  -2 124.511 10.6492  19
  -9   5   2 141.784 7.22117  15
  -9   5   2 134.246 8.61818  22
  -9   5   2 136.839 9.55287  20
  -9   5   2 153.249 9.38866   3
   8  -5  -2 104.884 8.16057  19
  -8   5   2 102.162 7.38626  20
  -8   5   2 98.1821 5.53252  15
  -8   5   2 108.652 6.65555  22
   7  -5  -2 727.357 53.5982  19
  -7   5   2 740.161 42.3146  12
  -6   5   2 6.10135 1.13031  12
   5  -5  -2 154.655 11.5963  19
  -5   5   2 156.413 9.24514  12
   4  -5  -2 14.7061 1.67773  19
   3  -5  -2 2227.97 111.479   7
   3  -5  -2 2122.82 128.665  16
   3  -5  -2 2350.27 164.144  19
  -3   5   2 2330.49 129.073  12
   2  -5  -2 68.3627 4.94005  19
   2  -5  -2 58.2043 3.38313   7
   2  -5  -2 67.0305 3.93440  16
  -2   5   2 63.4243 3.90152  12
   1  -5  -2 19.4462 1.21821   7
   1  -5  -2 15.4715 1.68432  19
   1  -5  -2 16.6727 1.48518  16
   1  -5  -2 18.5313 1.32601   6
  -1   5   2 20.2371 1.47916   5
  -1   5   2 18.6602 1.32983  12
   0  -5  -2 542.902 37.0277  19
   0  -5  -2 450.305 30.9984   6
   0  -5  -2 512.808 25.1337   7
   0  -5  -2 518.176 29.0564  16
   0   5   2 515.569 29.0432  12
   0   5   2 500.334 27.3874   8
  -1  -5  -2 62.4278 3.31505   7
  -1  -5  -2 69.5489 3.92448  16
   1   5   2 59.0125 3.61888   8
  -2  -5  -2 17.3648 1.60363   6
  -2  -5  -2 21.9546 1.28172   7
  -2  -5  -2 23.8353 1.67672  16
   2   5   2 25.0323 2.05733  19
   2   5   2 21.5885 1.46874   8
  -3  -5  -2 909.724 64.2757  19
  -3  -5  -2 825.278 53.8487   6
  -3  -5  -2 928.672 50.3740  16
   3   5   2 861.142 59.3656   5
  -4  -5  -2 1275.97 94.5328  19
  -4  -5  -2 1382.65 74.0872  16
  -4  -5  -2 1293.04 79.2417   6
   4   5   2 1241.71 94.5095  19
  -5  -5  -2 167.945 10.6027   6
  -5  -5  -2 173.175 9.93394  16
   5   5   2 169.158 12.7294  19
  -6  -5  -2 335.883 19.0016  16
  -6  -5  -2 339.698 20.3342   6
   6   5   2 314.193 24.3116  19
  -7  -5  -2 13.8273 1.20810  14
  -7  -5  -2 16.7298 1.61767   6
  -7  -5  -2 11.7450 1.39787  16
   7   5   2 12.8108 2.18283  19
  -8  -5  -2 2.11694 0.74735  14
  -8  -5  -2 1.47409 0.87080   6
   8   5   2 1.94432 1.35252  19
  -9  -5  -2 69.5787 4.30595   6
  -9  -5  -2 61.8099 3.38299  14
   9   5   2 51.8134 5.36852  19
 -10  -5  -2 23.9019 2.34247   6
 -10  -5  -2 19.9696 1.78586  14
  10   5   2 21.1527 3.39944  19
 -11  -5  -2 24.5483 2.81337  20
 -11  -5  -2 23.5702 2.04604   4
 -11  -5  -2 25.3720 2.08569  15
  11   5   2 20.9036 2.72417   2
  11   5   2 23.9416 3.77377  19
  11   5   2 25.6470 2.84851  17
 -12  -5  -2 38.5369 4.60001  20
 -12  -5  -2 38.9343 2.47642   4
 -12  -5  -2 39.6697 4.10989  18
  12   5   2 37.1855 4.30132   2
  12   5   2 36.5233 4.64344  19
  12   5   2 39.8164 3.73242  17
 -13  -5  -2 24.1076 2.04501   4
 -13  -5  -2 19.6859 2.83969  18
 -13  -5  -2 21.8252 3.09318  20
  13   5   2 24.1900 3.39233  17
  13   5   2 21.9777 2.00354   9
  13   5   2 19.9841 3.06121   2
 -14  -5  -2 121.093 5.79789   4
 -14  -5  -2 137.027 8.88139  18
  14   5   2 120.842 8.56967   2
  14   5   2 131.918 9.89331  17
 -15  -5  -2 22.1391 3.00929  18
  15   5   2 29.0486 3.34755   2
  15   5   2 36.1717 5.07992  17
  15   5   2 26.6209 2.29437  11
 -16  -5  -2 0.04051 1.95447  18
  16   5   2 1.72503 2.60771  17
  16   5   2 1.85197 1.05974  11
  16   5   2 -1.0634 2.17489   2
 -17  -5  -2 2.51482 1.54930  18
  17   5   2 1.38083 0.80852  11
  17   5   2 -1.5770 2.29271  17
  14  -6  -2 9.65726 1.58727  17
 -14   6   2 7.81181 1.55438   3
 -14   6   2 8.03223 1.29469  15
  13  -6  -2 41.7847 4.11069  17
 -13   6   2 41.8842 3.18884  15
 -13   6   2 48.7570 4.05226   3
  12  -6  -2 8.99368 1.88198  17
 -12   6   2 7.84758 1.63347  15
 -12   6   2 7.48909 2.41649  20
 -12   6   2 5.65924 1.96308   3
 -11   6   2 1.27462 1.86317   3
 -11   6   2 2.90761 1.51279  15
 -11   6   2 2.02532 2.34609  20
 -10   6   2 15.4961 1.78788  15
 -10   6   2 14.7163 2.06090  22
 -10   6   2 14.0850 2.74371  20
 -10   6   2 19.4814 2.47965   3
  -9   6   2 112.574 5.92940  15
  -9   6   2 102.021 7.08139  22
  -9   6   2 112.402 7.71110   3
   8  -6  -2 76.4091 6.62827  19
  -8   6   2 83.2489 4.56712  15
  -8   6   2 88.8813 5.97149   3
  -8   6   2 78.7081 5.47037  22
   7  -6  -2 120.393 8.93904  19
  -7   6   2 118.682 6.08728  15
  -7   6   2 123.692 7.33620  22
  -7   6   2 100.015 7.81835   3
   6  -6  -2 88.9798 6.59518  19
  -6   6   2 77.9105 5.31373  12
   5  -6  -2 78.8951 6.39695  19
  -5   6   2 86.5025 5.17654  12
   4  -6  -2 1316.50 96.6617  19
  -4   6   2 1339.31 76.0699  12
   3  -6  -2 2.83181 0.88172  19
   3  -6  -2 3.37650 0.74608  16
   3  -6  -2 1.95878 0.69725   7
  -3   6   2 4.37791 0.80913  12
   2  -6  -2 708.686 35.4331   7
   2  -6  -2 737.614 52.1327  19
   2  -6  -2 689.414 40.9111  16
  -2   6   2 723.660 40.9880  12
   1  -6  -2 274.381 19.0146   6
   1  -6  -2 316.554 22.7489  19
   1  -6  -2 317.604 17.9018  16
  -1   6   2 332.586 17.8611  12
   0  -6  -2 20.6766 1.33433   7
   0  -6  -2 16.2175 1.48810   6
   0  -6  -2 20.5050 1.68864  16
   0  -6  -2 22.6905 1.96866  19
   0   6   2 20.1981 1.44999   8
   0   6   2 20.0281 1.37259  12
  -1  -6  -2 27.9147 1.55468   7
  -1  -6  -2 22.2286 1.83007   6
  -1  -6  -2 27.8860 1.97241  16
   1   6   2 24.7724 1.69555   8
   1   6   2 25.9382 1.61099  12
  -2  -6  -2 286.985 15.7559  16
  -2  -6  -2 275.727 13.5671   7
  -2  -6  -2 262.374 16.7657   6
  -2  -6  -2 282.631 20.0820  19
   2   6   2 254.822 14.7988   8
  -3  -6  -2 8.30805 1.20728   6
  -3  -6  -2 13.0361 1.34286  16
   3   6   2 11.5961 1.49394  19
  -4  -6  -2 3.47953 0.96355  19
  -4  -6  -2 4.93569 0.83771  16
  -4  -6  -2 3.13101 0.70484   6
   4   6   2 2.90058 0.93025  19
   4   6   2 3.57539 0.67054   5
  -5  -6  -2 36.9725 2.49353   6
  -5  -6  -2 34.0632 2.42729  16
   5   6   2 28.2215 3.03843  19
  -6  -6  -2 162.536 9.48444   6
  -6  -6  -2 154.706 8.88001  16
   6   6   2 133.710 11.3657  19
  -7  -6  -2 1.51779 0.89561   6
  -7  -6  -2 2.84127 0.88341  16
   7   6   2 4.61694 1.42355  19
  -8  -6  -2 45.3917 2.69905  14
  -8  -6  -2 44.9881 3.45559   6
   8   6   2 51.7384 4.38632  19
  -9  -6  -2 25.0744 2.34394   6
  -9  -6  -2 21.9432 1.79921  14
   9   6   2 20.4810 3.12400  19
 -10  -6  -2 66.4943 3.84778  14
 -10  -6  -2 73.2200 3.58402   4
 -10  -6  -2 75.9555 4.95997   6
  10   6   2 70.6491 3.29431   9
  10   6   2 68.3795 5.27388  17
  10   6   2 69.2864 6.24126  19
  10   6   2 68.9245 5.30282   2
 -11  -6  -2 5.68341 2.02474  20
 -11  -6  -2 11.0079 1.25697   4
  11   6   2 12.3725 2.36726   2
 -12  -6  -2 0.94080 1.06047   4
 -12  -6  -2 1.46174 2.03658  20
  12   6   2 0.25333 2.15962   2
 -13  -6  -2 31.4709 2.48400   4
 -13  -6  -2 38.5863 4.41373  18
 -13  -6  -2 36.7335 4.76160  20
  13   6   2 32.0348 3.67450   2
  13   6   2 36.0082 2.48765  11
  13   6   2 37.2399 3.92504  17
 -14  -6  -2 44.2124 2.68402   4
 -14  -6  -2 40.7840 4.74521  18
  14   6   2 45.2814 5.53496  17
  14   6   2 44.5945 4.91446   2
  14   6   2 40.8150 2.81294  11
 -15  -6  -2 133.377 9.03296  18
  15   6   2 126.917 6.45960  11
  15   6   2 135.056 10.1455  17
  15   6   2 133.607 8.83725   2
 -16  -6  -2 23.7541 2.80937  18
  16   6   2 29.5326 3.18387   2
  16   6   2 24.8400 1.98483  11
  16   6   2 22.2711 3.26620  17
 -17  -6  -2 15.6271 2.07228  18
  17   6   2 22.8226 2.43216   2
  17   6   2 14.8756 2.55567  17
  17   6   2 15.6756 1.47006  11
  13  -7  -2 63.9269 4.91420  17
 -13   7   2 59.9897 3.73667  15
 -13   7   2 61.4282 4.70554   3
  12  -7  -2 31.7591 3.61033  17
 -12   7   2 34.5673 3.50275   3
 -12   7   2 29.8822 2.85805  15
 -11   7   2 13.3973 2.34168   3
 -11   7   2 15.4124 2.06218  22
 -11   7   2 16.1363 1.83801  15
 -10   7   2 4.10862 1.45082  15
 -10   7   2 5.18954 1.97548   3
 -10   7   2 2.25337 1.66542  22
  -9   7   2 10.8963 1.82096  22
  -9   7   2 13.8139 2.17651   3
  -9   7   2 12.6257 1.63148  15
  -8   7   2 2.99776 1.19565  15
  -8   7   2 2.97535 1.60004   3
  -8   7   2 1.68644 1.41877  22
   7  -7  -2 3.42882 1.34914  19
  -7   7   2 0.96937 1.00186  15
  -7   7   2 1.47432 1.25235  22
  -7   7   2 1.54389 1.36025   3
   6  -7  -2 31.6338 3.12039  19
  -6   7   2 28.1793 2.96966   3
  -6   7   2 36.1070 2.88230  22
  -6   7   2 31.0391 2.27788  15
  -6   7   2 27.4086 2.52109  12
   5  -7  -2 40.4492 3.53250  19
  -5   7   2 37.4614 2.85885  12
   4  -7  -2 17.1541 2.11634  19
  -4   7   2 19.2894 1.73128  12
   3  -7  -2 408.211 25.3436  16
   3  -7  -2 435.245 21.9854   7
   3  -7  -2 480.450 32.3148  19
  -3   7   2 438.771 25.4136  12
   2  -7  -2 198.528 9.40730   7
   2  -7  -2 180.250 13.7345  19
   2  -7  -2 173.881 10.8491  16
  -2   7   2 187.616 10.7930  12
   1  -7  -2 283.547 20.0504   6
   1  -7  -2 327.876 18.8923  16
   1  -7  -2 352.645 24.0151  19
   1  -7  -2 337.131 16.3349   7
  -1   7   2 331.993 18.8122  12
   0  -7  -2 17.9633 1.33298   7
   0  -7  -2 12.5769 1.42620   6
   0  -7  -2 19.9051 1.72843  16
   0  -7  -2 22.6466 1.99425  19
   0   7   2 16.4710 1.27381  12
  -1  -7  -2 5.49801 0.81641   6
  -1  -7  -2 7.20012 0.76523   7
   1   7   2 7.68762 0.83205   8
  -2  -7  -2 9.51281 1.26728   6
  -2  -7  -2 13.5214 1.09444   7
  -2  -7  -2 13.5124 1.51840  16
   2   7   2 14.0904 1.29918   8
  -3  -7  -2 1021.67 50.0456   7
  -3  -7  -2 1028.17 57.8717  16
  -3  -7  -2 1013.40 61.8580   6
  -3  -7  -2 993.015 73.8307  19
   3   7   2 1004.85 54.5927   8
  -4  -7  -2 12.3366 1.50232   6
  -4  -7  -2 15.0052 1.05777   7
  -4  -7  -2 13.7359 1.98991  19
  -4  -7  -2 13.1383 1.58404  16
  -7  -7  -2 401.912 23.0523   6
  -7  -7  -2 344.299 21.5123  16
  -8  -7  -2 11.3952 1.47217   6
  -9  -7  -2 288.710 14.9197  14
  -9  -7  -2 321.677 19.0107   6
 -10  -7  -2 73.8829 5.05516   6
 -10  -7  -2 70.0893 3.61738   4
  10   7   2 71.0112 5.39898   2
  10   7   2 70.5546 3.62953  11
  10   7   2 67.7060 5.78510  17
 -11  -7  -2 2.66981 1.12242   4
 -11  -7  -2 1.55444 1.39541   6
  11   7   2 1.21787 0.88144  11
  11   7   2 -0.9657 2.01782   2
  11   7   2 -0.2901 1.99591  17
 -12  -7  -2 5.98597 1.26898   4
  12   7   2 4.91639 2.45304   2
  12   7   2 11.9837 2.49240  17
  12   7   2 7.90956 1.11766  11
 -13  -7  -2 2.48721 2.34722  18
 -13  -7  -2 4.65589 1.25229   4
  13   7   2 4.01321 1.10850  11
  13   7   2 -0.5480 2.44580   2
  13   7   2 6.35344 2.62309  17
 -14  -7  -2 34.3742 4.66229  18
 -14  -7  -2 31.5097 2.48660   4
  14   7   2 39.4946 5.27132  17
  14   7   2 38.9358 4.67401   2
  14   7   2 32.5867 2.47121  11
 -15  -7  -2 2.97594 1.10331   4
 -15  -7  -2 2.97820 2.37476  18
  15   7   2 1.90510 1.08844  11
  15   7   2 -2.3654 2.81679  17
  15   7   2 1.28129 2.66074   2
 -16  -7  -2 55.6762 4.57442  18
  16   7   2 49.8016 5.54362  17
  16   7   2 48.4218 2.88043  11
  16   7   2 59.7502 5.10378   2
 -17  -7  -2 0.26949 1.64642  18
  17   7   2 -1.4298 1.90718   2
  13  -8  -2 2.07584 1.21162  17
 -13   8   2 0.40363 1.24835   3
 -13   8   2 1.60768 1.05050  15
  12  -8  -2 220.660 15.8357  17
 -12   8   2 241.994 15.1014   3
 -12   8   2 240.306 11.7912  15
 -11   8   2 9.01438 1.84638  22
 -11   8   2 14.3919 1.67792  15
 -10   8   2 2.24764 1.71111  22
 -10   8   2 3.79992 1.49395  15
 -10   8   2 1.17013 1.83346   3
  -9   8   2 75.8602 5.76111   3
  -9   8   2 68.3646 5.30361  22
  -9   8   2 72.1107 4.37205  15
  -8   8   2 15.6678 1.68255  15
  -8   8   2 15.3297 2.16619   3
  -8   8   2 11.8311 1.95499  22
   7  -8  -2 11.2988 1.90309  19
  -7   8   2 14.0330 1.82070  22
  -7   8   2 14.9284 2.04611   3
  -7   8   2 12.0147 1.45898  15
   6  -8  -2 115.124 9.11536  19
  -6   8   2 120.899 7.49352  22
  -6   8   2 114.712 7.60951   1
  -6   8   2 116.100 8.02440   3
  -6   8   2 124.029 6.24944  15
   5  -8  -2 3.45988 1.27783  19
  -5   8   2 3.99521 1.23339  22
  -5   8   2 4.39122 1.06488  12
  -5   8   2 5.26950 1.07846  15
   4  -8  -2 28.0206 2.77900  19
  -4   8   2 25.8208 2.18289  12
   3  -8  -2 51.0832 4.64910  19
   3  -8  -2 63.2710 3.31427   7
  -3   8   2 56.4567 3.63418  12
   2  -8  -2 38.2939 2.90908  16
   2  -8  -2 40.7928 2.51962   7
   2  -8  -2 48.4121 3.58019  19
  -2   8   2 34.9620 2.64299  12
   1  -8  -2 24.6505 2.45521  19
   1  -8  -2 23.6159 1.73089   7
   1  -8  -2 22.1395 2.13365  16
   0  -8  -2 56.5641 3.47820  16
   0  -8  -2 55.8971 4.28382  19
   0  -8  -2 42.8866 3.39434   6
   0  -8  -2 49.3020 2.88655   7
   0   8   2 51.0985 3.15628   8
  -1  -8  -2 10.1349 0.96485   7
  -1  -8  -2 5.70861 0.94965   6
  -1  -8  -2 11.6005 1.56786  19
  -1  -8  -2 10.1626 1.23116  16
   1   8   2 7.45899 0.95365   8
  -2  -8  -2 436.835 27.3342   6
  -2  -8  -2 448.926 25.6504  16
  -2  -8  -2 429.970 32.6909  19
  -2  -8  -2 461.409 22.1551   7
   2   8   2 446.275 24.1496   8
  -3  -8  -2 14.5073 1.19008   7
  -3  -8  -2 15.1471 2.17634  19
  -3  -8  -2 12.4005 1.40211  16
  -3  -8  -2 9.72339 1.23228   6
   3   8   2 10.7558 1.13193   8
  -4  -8  -2 202.390 10.1715   7
  -4  -8  -2 205.101 11.8981  16
  -4  -8  -2 195.383 12.6284   6
  -4  -8  -2 208.441 15.2113  19
   4   8   2 201.239 11.1835   8
  -5  -8  -2 84.7476 5.53124  16
  -5  -8  -2 92.0247 5.81152   6
  -6  -8  -2 29.1871 2.54113  16
  -6  -8  -2 32.4216 2.62858   6
  -7  -8  -2 42.8804 3.46904   6
  -7  -8  -2 48.7975 3.29456  16
  -8  -8  -2 198.791 11.6477   6
  -8  -8  -2 167.829 10.9255  16
  -9  -8  -2 212.369 11.2941  14
  -9  -8  -2 245.443 14.4281   6
 -10  -8  -2 64.5371 3.71428   4
 -10  -8  -2 68.0313 5.05663   6
  10   8   2 71.4458 3.59209  11
  10   8   2 85.7502 5.97474  17
  10   8   2 58.9962 5.40210   2
 -11  -8  -2 111.397 5.38843   4
 -11  -8  -2 107.047 7.50596   6
  11   8   2 108.317 7.62845   2
  11   8   2 117.872 8.54879  17
  11   8   2 113.553 5.47397  11
 -12  -8  -2 107.271 5.12598   4
  12   8   2 102.480 5.22556  11
  12   8   2 109.448 7.54776   2
  12   8   2 103.374 8.38437  17
 -13  -8  -2 3.61930 1.33164   4
  13   8   2 2.94997 2.63966   2
  13   8   2 3.76180 2.89191  17
  13   8   2 1.87074 1.07372  11
 -14  -8  -2 9.49477 1.46461   4
 -14  -8  -2 13.5162 2.73848  18
  14   8   2 9.59540 1.23671  11
  14   8   2 9.76394 2.94342   2
  14   8   2 14.4525 3.08766  17
 -15  -8  -2 10.2124 1.36287   4
 -15  -8  -2 12.3540 2.65010  18
  15   8   2 12.1284 2.91524  17
  15   8   2 8.69760 2.89187   2
  15   8   2 10.5401 1.21351  11
 -16  -8  -2 3.97591 0.93350   4
 -16  -8  -2 1.13410 2.07875  18
  16   8   2 5.19741 2.51882   2
 -17  -8  -2 27.7303 3.17127  18
  17   8   2 34.2441 3.68749   2
  12  -9  -2 4.85031 1.32387  17
 -12   9   2 2.09708 1.39716   3
 -12   9   2 3.71884 1.16736  15
 -11   9   2 231.986 11.3474  15
 -11   9   2 229.870 14.5389   3
 -11   9   2 212.036 13.5554  22
 -10   9   2 2.70387 1.86896   3
 -10   9   2 -1.0808 1.59582  22
 -10   9   2 1.40812 1.36767  15
  -9   9   2 16.7608 2.23826  22
  -9   9   2 25.0098 3.30108   3
  -9   9   2 15.2621 1.83383  15
  -8   9   2 104.731 7.12575  22
  -8   9   2 101.447 5.80569  15
  -8   9   2 107.383 7.50100   3
  -7   9   2 40.8075 2.98147  15
  -7   9   2 43.6474 3.84179  22
  -7   9   2 37.8769 3.83811   3
   6  -9  -2 17.9178 2.69805  19
  -6   9   2 17.9394 2.13555  22
  -6   9   2 28.5363 2.88589   3
  -6   9   2 20.9746 2.22140  15
   5  -9  -2 139.076 10.3050  19
  -5   9   2 118.314 8.92198   3
  -5   9   2 125.779 8.62376   1
  -5   9   2 143.154 8.45024  22
  -5   9   2 144.402 7.01552  15
   4  -9  -2 42.3423 3.89695  19
  -4   9   2 40.0049 3.34779   1
  -4   9   2 43.2475 3.46059  22
  -4   9   2 46.5516 2.83923  15
   3  -9  -2 109.942 5.84700   7
   3  -9  -2 107.339 8.42280  19
   2  -9  -2 126.712 8.06539  16
   2  -9  -2 142.591 7.01693   7
   2  -9  -2 130.375 10.1474  19
   1  -9  -2 56.9663 5.19718  19
   1  -9  -2 66.5633 4.25741  16
   1  -9  -2 68.6177 3.64486   7
   0  -9  -2 67.4777 4.66213   6
   0  -9  -2 70.6858 4.61115  16
   0  -9  -2 70.9985 5.77040  19
   0  -9  -2 72.9409 3.94718   7
   0   9   2 72.5605 4.26389   8
  -1  -9  -2 9.69375 1.32822  16
  -1  -9  -2 13.6267 2.08720  19
  -1  -9  -2 8.18757 1.01092   7
  -1  -9  -2 6.91314 1.04529   6
   1   9   2 8.53356 1.08521   8
  -2  -9  -2 12.2357 1.88791  19
  -2  -9  -2 11.6263 1.50988  16
  -2  -9  -2 11.7011 1.54337   6
  -2  -9  -2 12.6994 1.37165   7
   2   9   2 10.8145 1.20871   8
  -3  -9  -2 5.82665 1.20819  16
  -3  -9  -2 5.37169 0.84513   7
  -3  -9  -2 10.0148 1.57520  19
  -3  -9  -2 3.18801 0.99426   6
   3   9   2 5.98312 1.04224   8
  -4  -9  -2 21.0213 2.16397  16
  -4  -9  -2 21.3707 1.55316   7
  -4  -9  -2 16.0782 2.63359  19
  -4  -9  -2 21.9426 2.05639   6
   4   9   2 20.1710 1.98602   8
  -5  -9  -2 32.7374 2.66080   6
  -5  -9  -2 31.4364 2.66474  16
   5   9   2 30.3199 2.52384   8
  -6  -9  -2 2.11586 1.10285   6
  -6  -9  -2 1.10453 1.09770  16
  -7  -9  -2 132.908 7.93293  16
  -7  -9  -2 128.032 8.44152   6
  -8  -9  -2 19.2660 2.47473   6
  -8  -9  -2 19.6007 2.19930  16
  -9  -9  -2 66.7552 4.77498   6
  -9  -9  -2 66.5080 3.55243   4
   9   9   2 57.6800 5.08356   2
 -10  -9  -2 40.6241 2.73236   4
 -10  -9  -2 36.7581 3.42938   6
  10   9   2 32.4632 4.68658  17
  10   9   2 39.5262 4.34534   2
  10   9   2 35.4356 2.17786  11
 -11  -9  -2 0.24965 1.19443   4
 -11  -9  -2 1.47022 1.59498   6
  11   9   2 0.25092 2.29674  17
  11   9   2 1.82943 2.25535   2
  11   9   2 -0.2888 0.80732  11
 -12  -9  -2 2.45130 1.33427   4
 -12  -9  -2 3.64991 1.68742   6
  12   9   2 2.98901 2.57102   2
  12   9   2 8.91162 2.74995  17
  12   9   2 4.35863 0.98007  11
 -13  -9  -2 55.3399 3.38415   4
  13   9   2 52.2791 5.79530  17
  13   9   2 50.5374 3.00318  11
  13   9   2 53.4033 5.38632   2
 -14  -9  -2 79.9342 6.91310  18
 -14  -9  -2 94.9740 4.61626   4
  14   9   2 93.0308 6.99505   2
 -15  -9  -2 -0.2408 1.22914   4
 -15  -9  -2 3.71519 2.38988  18
  15   9   2 0.25000 2.72071   2
 -16  -9  -2 2.75546 2.10952  18
 -16  -9  -2 1.42658 0.94234   4
  16   9   2 2.86080 2.52222   2
 -17  -9  -2 -0.2215 1.60107  18
  17   9   2 0.80885 1.99406   2
 -12  10   2 133.313 6.80213  15
  11 -10  -2 44.4911 3.65086  17
 -11  10   2 36.1184 3.65539   3
 -11  10   2 45.6047 2.91784  15
 -10  10   2 106.334 5.65748  15
 -10  10   2 101.485 7.22889   3
 -10  10   2 100.905 6.76268  22
  -9  10   2 21.4579 2.44347  22
  -9  10   2 22.1819 2.60415   3
  -9  10   2 22.2311 2.49496  15
  -8  10   2 68.2337 4.32644  15
  -8  10   2 69.4628 5.51266   3
  -8  10   2 68.8802 5.36163  22
  -7  10   2 11.5994 1.98458  22
  -7  10   2 9.86163 1.99223   3
  -7  10   2 12.0311 1.61079  15
  -7  10   2 8.07395 1.51320   1
  -6  10   2 116.539 7.76620  22
  -6  10   2 120.243 6.46817  15
  -6  10   2 122.835 8.23688   3
  -6  10   2 117.317 7.80822   1
   5 -10  -2 3.22064 1.49529  19
  -5  10   2 4.46880 1.55708  22
  -5  10   2 4.95889 1.35816   1
  -5  10   2 2.97103 1.44578   3
  -5  10   2 5.60367 1.28908  15
   4 -10  -2 63.4552 5.58957  19
  -4  10   2 67.5804 4.83516  22
  -4  10   2 71.6570 3.98170  15
  -4  10   2 65.0406 4.73312   1
   3 -10  -2 211.197 15.8314  19
   3 -10  -2 207.105 10.8672   7
  -3  10   2 202.523 13.1877   1
  -3  10   2 215.630 10.6150  15
  -3  10   2 215.899 12.8091  22
   2 -10  -2 556.543 40.1071  19
   2 -10  -2 545.439 27.2995   7
  -2  10   2 534.721 32.1148  22
   1 -10  -2 94.6265 6.24712  16
   1 -10  -2 98.7631 5.38121   7
   1 -10  -2 102.204 7.84287  19
   0 -10  -2 52.3430 3.65850  16
   0 -10  -2 56.2388 3.11205   7
   0 -10  -2 43.1312 4.43582  19
  -1 -10  -2 436.492 21.3242   7
  -1 -10  -2 417.695 31.4383  19
  -1 -10  -2 412.051 26.2238   6
  -1 -10  -2 422.136 24.6761  16
   1  10   2 439.900 23.2017   8
  -2 -10  -2 19.7087 2.28930  16
  -2 -10  -2 18.2082 2.74931  19
  -2 -10  -2 19.4389 2.03694   6
  -2 -10  -2 19.6583 1.79086   7
   2  10   2 21.7253 2.07904   8
  -3 -10  -2 288.661 23.1841  19
  -3 -10  -2 306.134 18.1945  16
  -3 -10  -2 314.645 15.6589   7
  -3 -10  -2 326.019 19.3410   6
   3  10   2 321.803 17.1111   8
  -4 -10  -2 237.174 19.0346  19
  -4 -10  -2 261.889 14.9450  16
  -4 -10  -2 252.705 12.7983   7
  -4 -10  -2 261.645 15.8549   6
   4  10   2 256.001 14.0427   8
  -5 -10  -2 2.67106 1.22875  16
  -5 -10  -2 2.47128 1.10454   6
   5  10   2 1.93973 1.13475   8
  -6 -10  -2 79.4097 5.51546  16
  -6 -10  -2 89.6069 5.82400   6
   6  10   2 87.1282 5.27187   8
  -7 -10  -2 18.0070 2.35027  16
  -7 -10  -2 21.9136 2.50119   6
  -8 -10  -2 78.6502 5.56538   2
  -8 -10  -2 81.6700 4.34692   4
  -8 -10  -2 89.8150 5.52635  16
  -8 -10  -2 92.4680 5.91846   6
   8  10   2 76.0540 5.99849   2
  -9 -10  -2 1.92326 1.12528   4
  -9 -10  -2 -0.5863 1.33802   2
  -9 -10  -2 2.29981 1.50649   6
   9  10   2 -0.3713 1.50250   4
   9  10   2 1.56000 2.06736   2
 -10 -10  -2 13.1127 1.98359   6
 -10 -10  -2 11.4506 1.49584   4
  10  10   2 10.0625 2.51659   2
 -11 -10  -2 35.0232 2.74345   4
 -11 -10  -2 34.9467 3.51532   6
  11  10   2 33.6309 3.67744   2
 -12 -10  -2 1.25277 1.39390   4
 -12 -10  -2 1.26326 1.64611   6
  12  10   2 0.30501 2.57933   2
 -13 -10  -2 10.9305 1.63169   4
  13  10   2 7.58046 2.96473   2
 -14 -10  -2 11.7733 1.63203   4
 -14 -10  -2 11.9757 2.76585  18
  14  10   2 12.3881 3.16447   2
 -15 -10  -2 33.4158 4.35359  18
 -15 -10  -2 40.5159 2.75623   4
  15  10   2 41.4152 4.97910   2
 -16 -10  -2 5.23462 2.15881  18
 -16 -10  -2 7.86610 1.11306   4
  16  10   2 9.15721 2.65831   2
 -17 -10  -2 6.93731 1.68342  18
  17  10   2 7.97647 2.10242   2
 -11  11   2 111.869 6.30166  15
 -11  11   2 132.582 8.07131   3
 -10  11   2 23.3393 2.97416   3
 -10  11   2 28.9169 2.39431  15
 -10  11   2 33.7265 2.95486  22
  -9  11   2 36.7291 3.57798  22
  -9  11   2 35.2205 3.61702   3
  -9  11   2 36.6042 2.81984  15
  -8  11   2 18.0417 2.40161  22
  -8  11   2 20.4198 1.98685  15
  -8  11   2 23.5887 3.07280   3
  -7  11   2 165.194 10.9227   1
  -7  11   2 170.329 8.96696  15
  -7  11   2 173.788 11.4676   3
  -7  11   2 180.777 10.9022  22
  -6  11   2 3.14356 1.36788   1
  -6  11   2 3.66429 1.67362   3
  -6  11   2 1.87119 1.80349  22
  -6  11   2 3.21684 1.40664  15
  -5  11   2 31.1598 2.81735  15
  -5  11   2 25.8715 2.93190   1
  -5  11   2 35.5736 3.55715  22
  -4  11   2 3.58816 1.62527  22
  -4  11   2 4.77165 1.38866   1
  -4  11   2 3.29407 1.31512  15
   3 -11  -2 22.9727 3.28801  19
  -3  11   2 32.3132 2.84071   1
  -3  11   2 28.5038 3.21239  22
  -3  11   2 27.6815 2.50849  15
   2 -11  -2 183.569 9.81487   7
   2 -11  -2 194.790 14.3363  19
  -2  11   2 169.433 11.8411   1
  -2  11   2 199.880 9.61525  15
  -2  11   2 193.063 11.5489  22
   1 -11  -2 604.545 37.3654  16
   1 -11  -2 644.590 47.5892  19
   1 -11  -2 665.221 32.3807   7
  -1  11   2 669.903 31.6900  15
  -1  11   2 641.509 39.6205   1
  -1  11   2 660.546 38.1098  22
   0 -11  -2 8.00979 1.82399  19
   0 -11  -2 6.28260 1.19666   7
   0 -11  -2 5.15243 1.43588  16
   0  11   2 6.19305 1.54060  22
  -1 -11  -2 12.8898 1.54382   6
  -1 -11  -2 12.7794 1.41149   7
  -1 -11  -2 11.2739 1.69324  16
  -1 -11  -2 11.9240 2.06677  19
   1  11   2 11.4366 1.45287   8
  -2 -11  -2 198.930 15.1239  19
  -2 -11  -2 195.469 10.1867   7
  -2 -11  -2 199.427 11.8834  16
  -2 -11  -2 198.894 12.4970   6
   2  11   2 198.351 11.1031   8
  -3 -11  -2 127.027 7.83927   6
  -3 -11  -2 117.531 7.53111  16
  -3 -11  -2 116.725 6.36938   7
  -3 -11  -2 110.124 9.51892  19
   3  11   2 128.468 7.03359   8
  -4 -11  -2 135.938 7.35997   7
  -4 -11  -2 139.916 9.11691   6
  -4 -11  -2 137.634 11.0808  19
  -4 -11  -2 143.181 8.72820  16
   4  11   2 151.478 8.21092   8
  -5 -11  -2 257.076 15.2018  16
  -5 -11  -2 251.775 16.0983   6
   5  11   2 262.624 14.3124   8
  -6 -11  -2 0.27787 1.26187   6
  -6 -11  -2 0.21512 1.31398  16
   6  11   2 1.61997 1.29645   8
  -7 -11  -2 4.36591 1.47034   6
  -7 -11  -2 -0.3015 1.31574   2
   7  11   2 3.97090 1.47584   8
   7  11   2 1.87370 1.48505   4
  -8 -11  -2 111.658 7.18756   6
  -8 -11  -2 100.876 5.11162   4
  -8 -11  -2 98.9803 6.53872   2
   8  11   2 104.745 5.48349   4
   8  11   2 96.1959 7.16909   2
   8  11   2 116.266 6.54899   8
  -9 -11  -2 3.33573 1.47865   2
  -9 -11  -2 2.59464 1.17107   4
  -9 -11  -2 2.05423 1.62316   6
   9  11   2 4.06619 2.22217   2
   9  11   2 1.18334 1.69215   4
 -10 -11  -2 1.47453 1.23897   4
 -10 -11  -2 1.49874 1.66966   6
 -10 -11  -2 0.14963 1.47564   2
  10  11   2 1.51849 2.32881   2
  10  11   2 1.26223 1.80610   4
 -11 -11  -2 36.7528 2.81400   4
 -11 -11  -2 33.1217 3.59307   6
  11  11   2 35.5405 3.83308   2
 -12 -11  -2 30.1304 2.86127   4
  12  11   2 33.0980 3.83170   2
 -13 -11  -2 9.82159 1.63287   4
  13  11   2 8.49225 3.06868   2
 -14 -11  -2 15.9498 1.75803   4
 -14 -11  -2 18.7203 2.84836  18
  14  11   2 13.3583 3.13693   2
 -15 -11  -2 3.27322 2.29221  18
 -15 -11  -2 4.52857 1.31350   4
  15  11   2 2.46624 2.68102   2
 -16 -11  -2 41.2606 4.19543  18
 -16 -11  -2 52.2929 2.69290   4
  16  11   2 51.8345 4.74294   2
 -17 -11  -2 14.5879 1.87729  18
  10 -12  -2 48.0101 3.82519  17
 -10  12   2 45.7724 3.61820  22
 -10  12   2 52.7897 2.98840  15
  -9  12   2 0.52831 1.18714  15
  -9  12   2 0.06548 1.48743  22
  -9  12   2 -0.9261 1.29536   3
  -8  12   2 5.33691 1.45125  15
  -8  12   2 5.53646 1.78356  22
  -8  12   2 4.15736 1.61707   3
  -7  12   2 5.43969 1.52073  15
  -7  12   2 2.78607 1.34433   1
  -7  12   2 2.94548 1.88419  22
  -6  12   2 96.2557 5.53416  15
  -6  12   2 96.1740 6.86954  22
  -6  12   2 99.1831 6.58441   1
  -5  12   2 71.5392 4.45634  15
  -5  12   2 76.6424 5.65975  22
  -5  12   2 71.3604 5.28719   1
  -4  12   2 17.8401 1.82323  15
  -4  12   2 15.6366 2.19634  22
  -4  12   2 12.5081 1.84132   1
  -3  12   2 15.5516 1.97872   1
  -3  12   2 17.2548 2.23393  22
  -3  12   2 18.9498 1.84642  15
   2 -12  -2 135.834 11.9688  19
  -2  12   2 174.503 9.98943   1
  -2  12   2 149.706 9.80285  22
  -2  12   2 157.934 8.07605  15
   1 -12  -2 221.922 17.1547  19
   1 -12  -2 223.829 11.7037   7
  -1  12   2 234.274 11.4296  15
  -1  12   2 222.286 13.7541  22
  -1  12   2 226.120 14.1469   1
   0 -12  -2 352.226 26.7679  19
   0 -12  -2 358.702 24.0287  17
   0 -12  -2 371.876 18.2169   7
   0  12   2 377.401 17.8019  15
   0  12   2 344.831 22.1381   1
   0  12   2 332.731 15.4565   4
   0  12   2 375.703 21.4567  22
  -1 -12  -2 12.5060 1.44864   7
  -1 -12  -2 8.44388 1.52535   2
  -1 -12  -2 9.01576 2.04974  19
  -1 -12  -2 10.1909 1.58672  17
   1  12   2 8.97723 1.33593   4
   1  12   2 8.81650 1.45708   1
   1  12   2 8.96768 1.77704  22
   1  12   2 11.2284 1.45978  15
  -2 -12  -2 2.07469 1.62701  19
  -2 -12  -2 2.46744 1.21301  17
  -2 -12  -2 1.28186 1.07664   7
  -2 -12  -2 -0.2443 1.17362   2
  -2 -12  -2 1.10099 1.19627   6
   2  12   2 -0.5434 1.18483   4
   2  12   2 0.14884 1.16537  15
   2  12   2 0.33174 1.06937   1
   2  12   2 -1.2575 1.26712   8
   2  12   2 3.95131 1.53653  22
  -3 -12  -2 343.882 22.3091  17
  -3 -12  -2 321.747 24.9288  19
  -3 -12  -2 332.425 16.8129   7
  -3 -12  -2 305.408 18.8499   2
  -3 -12  -2 347.938 20.7299   6
   3  12   2 345.107 19.8980  22
   3  12   2 342.142 18.3686   8
   3  12   2 320.944 14.5373   4
   3  12   2 334.799 16.5333  15
  -4 -12  -2 138.941 9.69076  17
  -4 -12  -2 129.922 7.32731   7
  -4 -12  -2 149.827 9.11714   6
  -4 -12  -2 134.243 8.32350   2
   4  12   2 138.852 6.67791   4
   4  12   2 137.868 7.36741  15
   4  12   2 148.963 8.17858   8
  -5 -12  -2 58.2867 4.37256   2
  -5 -12  -2 65.7264 4.75153   6
  -5 -12  -2 64.6454 4.92969  17
   5  12   2 61.1605 3.91325   4
   5  12   2 69.6809 4.50623   8
  -6 -12  -2 206.895 12.0018   2
  -6 -12  -2 229.699 13.2317   6
  -6 -12  -2 176.784 13.9668  17
   6  12   2 205.242 9.42652   4
   6  12   2 219.228 11.7783   8
  -7 -12  -2 17.1839 2.12330   6
  -7 -12  -2 13.5050 1.88896   2
   7  12   2 17.1034 2.06778   8
   7  12   2 13.6305 2.49747   2
   7  12   2 19.4410 1.98306   4
  -8 -12  -2 27.7477 3.18245   6
  -8 -12  -2 25.2181 2.99536   2
  -8 -12  -2 23.4014 1.92326   4
   8  12   2 26.2844 3.10870   2
   8  12   2 23.6835 2.35040   4
   8  12   2 27.2103 3.23301   8
  -9 -12  -2 122.096 5.99650   4
  -9 -12  -2 129.563 8.47442   6
  -9 -12  -2 121.537 7.71835   2
   9  12   2 116.152 8.34407   2
   9  12   2 135.205 7.70552   8
   9  12   2 122.053 6.38913   4
 -10 -12  -2 4.29916 1.38339   4
 -10 -12  -2 4.41861 1.90606   6
 -10 -12  -2 4.38261 1.68908   2
  10  12   2 3.36128 1.87029   8
  10  12   2 4.16552 2.56003   2
  10  12   2 4.47150 1.99126   4
 -11 -12  -2 1.45314 1.43457   4
 -11 -12  -2 2.30315 1.79435   6
  11  12   2 1.61478 2.62256   2
  11  12   2 4.21403 1.93549   8
  11  12   2 1.92887 2.03428   4
 -12 -12  -2 72.1358 4.03157   4
  12  12   2 66.4114 6.03161   2
 -13 -12  -2 2.20788 1.50062   4
  13  12   2 3.03762 2.82199   2
 -14 -12  -2 -0.0112 1.36825   4
 -14 -12  -2 1.11249 2.29452  18
  14  12   2 1.62608 2.72628   2
 -15 -12  -2 61.5508 3.42391   4
 -15 -12  -2 58.5742 4.92102  18
  15  12   2 64.6986 5.51864   2
 -16 -12  -2 17.8809 1.73917   4
 -16 -12  -2 15.6671 2.30081  18
  16  12   2 22.0754 2.71389   2
   9 -13  -2 25.0872 2.52393  17
  -9  13   2 23.3341 2.54362  22
  -9  13   2 25.9537 2.09496  15
  -8  13   2 1.15815 1.60004  22
  -8  13   2 3.87140 1.29561  15
  -7  13   2 7.11559 1.51167  15
  -7  13   2 7.25114 1.92603  22
  -7  13   2 5.06515 1.35774   1
  -6  13   2 14.8842 1.77709  15
  -6  13   2 13.0951 1.80345   1
  -6  13   2 14.1252 2.22486  22
  -5  13   2 13.0073 1.76981  15
  -5  13   2 12.1182 2.27745  22
  -5  13   2 13.4752 1.86758   1
  -4  13   2 77.9408 5.80248  22
  -4  13   2 70.9806 5.49091   1
  -4  13   2 79.0001 4.67066  15
  -3  13   2 21.5542 2.73480  22
  -3  13   2 30.8149 3.07665   1
  -3  13   2 25.1021 2.85090  15
  -2  13   2 77.9414 5.66387  22
  -2  13   2 71.7172 4.51774  15
  -2  13   2 69.2722 5.25980   1
   1 -13  -2 122.625 8.71779  17
  -1  13   2 112.058 8.05495   1
  -1  13   2 128.111 8.14551  22
  -1  13   2 126.843 6.61405  15
   0 -13  -2 10.1971 2.36050  19
   0 -13  -2 7.09781 1.59891  17
   0  13   2 8.56836 1.89359  22
   0  13   2 6.60683 1.56542   1
   0  13   2 8.86306 1.49774  15
  -1 -13  -2 68.6549 4.30474   7
  -1 -13  -2 61.5739 4.70059   2
  -1 -13  -2 74.9644 5.52531  17
  -1 -13  -2 73.0013 6.41041  19
   1  13   2 64.7535 3.77316   4
   1  13   2 77.2828 4.36204  15
   1  13   2 66.8264 5.02220   1
   1  13   2 80.4057 5.38215  22
  -2 -13  -2 0.21600 1.32945   2
  -2 -13  -2 3.99437 1.40492  17
  -2 -13  -2 3.32624 1.24701   7
  -2 -13  -2 3.64202 1.41519   6
  -2 -13  -2 3.82081 1.85986  19
   2  13   2 1.68395 1.43588   8
   2  13   2 1.87408 1.24968   1
   2  13   2 3.38280 1.36295  15
   2  13   2 4.20075 1.36792   4
   2  13   2 4.72250 1.67709  22
  -3 -13  -2 3.25973 1.22320   7
  -3 -13  -2 5.50723 1.41682  17
  -3 -13  -2 7.53473 1.53019   6
  -3 -13  -2 5.46212 1.43660   2
  -3 -13  -2 2.63206 1.81016  19
   3  13   2 5.63902 1.47723   4
   3  13   2 5.04575 1.52271   8
   3  13   2 6.97835 1.30490   1
   3  13   2 3.27151 1.66621  22
   3  13   2 2.66578 1.37864  15
  -4 -13  -2 97.1518 6.71728   6
  -4 -13  -2 85.5457 6.19790   2
  -4 -13  -2 103.654 7.14142  17
   4  13   2 96.0728 6.14221   8
   4  13   2 101.522 5.57333  15
   4  13   2 111.896 6.76290  22
   4  13   2 87.8662 5.08885   4
  -5 -13  -2 80.7896 6.26335  17
  -5 -13  -2 81.2520 5.56686   2
  -5 -13  -2 86.4932 6.04740   6
   5  13   2 86.7445 5.94106  22
   5  13   2 88.3340 5.53577   8
   5  13   2 85.7076 4.71354   4
   5  13   2 85.0528 5.07517  15
  -6 -13  -2 8.79539 1.51873  17
  -6 -13  -2 5.25578 1.64988   2
  -6 -13  -2 8.12292 1.82920   6
   6  13   2 7.70857 1.80982   4
   6  13   2 7.92390 1.80556   8
  -7 -13  -2 -0.1343 1.59448   6
  -7 -13  -2 -0.2768 1.49704   2
   7  13   2 -0.2005 1.64498   4
   7  13   2 0.48063 1.70523   8
  -8 -13  -2 2.52716 1.65807   2
  -8 -13  -2 2.31410 1.74960   6
   8  13   2 2.19253 1.76730   8
   8  13   2 1.68487 1.80397   4
  -9 -13  -2 33.1569 3.78666   6
  -9 -13  -2 41.7894 3.61816   2
  -9 -13  -2 36.5462 2.85578   4
   9  13   2 35.0183 2.90520   4
   9  13   2 36.6028 3.81866   8
   9  13   2 33.0631 3.64070   2
 -10 -13  -2 52.4146 3.50856   4
 -10 -13  -2 52.1676 4.74261   6
 -10 -13  -2 50.8735 4.40184   2
  10  13   2 66.7495 4.67387   8
  10  13   2 60.3891 4.20435   4
  10  13   2 56.0511 5.37173   2
 -11 -13  -2 -0.7792 1.62721   2
 -11 -13  -2 0.98552 1.46217   4
  11  13   2 0.67270 2.14844   4
  11  13   2 -3.2117 2.51128   2
 -12 -13  -2 49.2327 3.29756   4
  12  13   2 42.8334 5.19457   2
  12  13   2 44.7388 4.14934   4
 -13 -13  -2 5.47395 1.51411   4
  13  13   2 4.97923 2.77649   2
 -14 -13  -2 14.0211 2.48345  18
 -14 -13  -2 11.4132 1.58968   4
  14  13   2 9.53249 2.79471   2
 -15 -13  -2 26.9844 2.24499   4
 -15 -13  -2 24.2273 3.35881  18
  15  13   2 31.1905 3.24745   2
 -16 -13  -2 9.26303 1.79050  18
 -16 -13  -2 7.11180 1.01979   4
  16  13   2 5.22430 2.05530   2
   8 -14  -2 10.7047 1.39203  17
  -8  14   2 12.5716 1.33091  15
  -8  14   2 10.4820 1.60296  22
   7 -14  -2 6.13017 1.35661  17
  -7  14   2 3.88156 1.20211   1
  -7  14   2 6.06904 1.71021  22
  -7  14   2 6.50176 1.38001  15
   6 -14  -2 32.9946 3.45246  17
  -6  14   2 41.2814 3.88442  22
  -6  14   2 40.4909 2.98327  15
  -6  14   2 37.7781 3.19045   1
   5 -14  -2 5.94351 1.59150  17
  -5  14   2 6.43678 1.57486  15
  -5  14   2 6.70676 1.59482   1
  -5  14   2 9.37151 2.09361  22
   4 -14  -2 0.82037 1.41123  17
  -4  14   2 2.77704 1.52948  15
  -4  14   2 0.95417 1.53079   1
  -4  14   2 1.76622 2.04568  22
   3 -14  -2 0.41143 1.41690  17
  -3  14   2 4.69430 2.08025  22
  -3  14   2 4.90680 1.69589   1
  -3  14   2 5.30744 1.62683  15
   2 -14  -2 4.73048 1.63721  17
  -2  14   2 5.84388 1.72658   1
  -2  14   2 7.26463 2.23773  22
  -2  14   2 6.39172 1.66934  15
   1 -14  -2 297.851 20.7085  17
  -1  14   2 294.135 18.6389  22
  -1  14   2 330.182 19.1235   1
  -1  14   2 303.625 15.3999  15
   0 -14  -2 31.4864 3.58268  17
   0  14   2 37.0717 4.05047  22
   0  14   2 33.3457 3.04354  15
   0  14   2 31.4276 3.24353   1
  -1 -14  -2 22.5135 2.85038   2
  -1 -14  -2 27.1275 3.27502  17
   1  14   2 29.4017 2.93214   1
   1  14   2 26.5751 2.42566   4
   1  14   2 30.3738 2.89440  15
   1  14   2 24.9048 2.76715  22
  -2 -14  -2 3.80328 1.46917   2
  -2 -14  -2 3.63116 1.52225  17
   2  14   2 3.11255 1.43913   4
   2  14   2 0.54074 1.80695  22
   2  14   2 2.68939 1.51141  15
   2  14   2 2.63640 1.36664   1
  -3 -14  -2 1.81589 1.53432  17
  -3 -14  -2 1.21662 1.49598   6
  -3 -14  -2 0.64236 1.47791   2
   3  14   2 3.21406 1.50572  15
   3  14   2 1.67395 1.49563   4
   3  14   2 0.27832 1.27815   1
   3  14   2 1.18977 1.75531  22
   3  14   2 0.31825 1.54306   8
  -4 -14  -2 4.30403 1.57221   2
  -4 -14  -2 3.70167 1.55553  17
  -4 -14  -2 6.17303 1.71672   6
   4  14   2 3.67531 1.83476  22
   4  14   2 3.53404 1.66458   4
   4  14   2 3.98605 1.56233  15
   4  14   2 1.90918 1.61228   8
  -5 -14  -2 27.0890 3.13263   2
  -5 -14  -2 28.7310 3.26580  17
  -5 -14  -2 28.2357 3.29759   6
   5  14   2 29.6132 3.05936  15
   5  14   2 31.7710 3.69406  22
   5  14   2 27.7106 2.48495   4
   5  14   2 26.2532 3.28177   8
  -6 -14  -2 44.8845 4.15830  17
  -6 -14  -2 47.2542 3.94954   2
  -6 -14  -2 49.2075 4.23024   6
   6  14   2 50.0110 3.71815   4
   6  14   2 48.2028 3.62149  15
   6  14   2 45.8838 3.98694   8
   6  14   2 49.1448 4.40592  22
  -7 -14  -2 1.53428 1.65132   2
  -7 -14  -2 1.81016 1.71540   6
   7  14   2 4.02253 1.86254   4
   7  14   2 0.01651 1.68080   8
  -8 -14  -2 132.823 7.63673   2
  -8 -14  -2 121.151 8.26547   6
   8  14   2 116.898 6.31560   4
   8  14   2 109.014 7.45111   8
  -9 -14  -2 5.82854 1.86784   2
  -9 -14  -2 4.70068 1.91262   6
  -9 -14  -2 3.49061 1.46703   4
   9  14   2 3.67732 1.89726   8
   9  14   2 4.93538 2.10584   4
 -10 -14  -2 36.5314 3.73447   2
 -10 -14  -2 34.7965 2.94367   4
  10  14   2 36.3584 3.74711   2
  10  14   2 34.3030 3.05088   4
 -11 -14  -2 9.72713 1.94688   2
 -11 -14  -2 11.0996 1.67204   4
  11  14   2 16.6041 2.41643   4
  11  14   2 9.92045 2.81209   2
 -12 -14  -2 1.01095 1.45479   4
  12  14   2 -1.6523 2.12077   4
  12  14   2 1.75111 2.58219   2
 -13 -14  -2 21.0942 1.89405   4
  13  14   2 17.3231 2.35964   4
  13  14   2 23.8279 3.17553   2
 -14 -14  -2 0.44414 1.31801   4
 -14 -14  -2 2.10579 2.01245  18
  14  14   2 1.24959 2.39593   2
 -15 -14  -2 2.37664 1.10615   4
 -15 -14  -2 5.38869 1.78904  18
  15  14   2 2.34117 2.11448   2
   7 -15  -2 24.6109 2.47642  17
  -7  15   2 22.8373 2.01634  15
  -7  15   2 19.8612 2.61985  22
   6 -15  -2 92.5556 6.77229  17
  -6  15   2 95.3786 6.15184   1
  -6  15   2 93.3295 6.32868  22
  -6  15   2 93.8646 5.16499  15
   5 -15  -2 97.6434 8.48964  21
   5 -15  -2 105.872 7.68309  17
  -5  15   2 107.295 7.06108   1
  -5  15   2 116.583 7.23102  22
  -5  15   2 108.107 5.85937  15
   4 -15  -2 1.49764 1.42810  17
  -4  15   2 4.04615 2.02451  22
  -4  15   2 2.25440 1.52751   1
  -4  15   2 2.90846 1.49593  15
   3 -15  -2 31.9540 3.55219  17
  -3  15   2 34.0579 3.38913   1
  -3  15   2 33.1218 3.01864  15
  -3  15   2 34.1455 4.13158  22
   2 -15  -2 5.47994 1.63151  17
  -2  15   2 9.41906 2.30400  22
  -2  15   2 6.31788 1.75937   1
  -2  15   2 7.83852 1.74000  15
   1 -15  -2 10.3644 1.90084  17
  -1  15   2 14.0080 1.93870  15
  -1  15   2 12.4851 1.99424   1
  -1  15   2 12.0822 2.42313  22
   0 -15  -2 144.370 10.0449  17
   0  15   2 142.636 9.40666  22
   0  15   2 133.832 9.18717   1
   0  15   2 142.907 7.65845  15
  -1 -15  -2 0.69407 1.59378  17
  -1 -15  -2 0.91908 1.49114   2
   1  15   2 1.88809 1.98742  22
   1  15   2 0.33824 1.47484   1
   1  15   2 0.00079 1.52104  15
  -2 -15  -2 7.28583 1.86273  17
  -2 -15  -2 10.0805 1.80512   2
   2  15   2 9.29149 1.81461  15
   2  15   2 5.34222 2.10855  22
   2  15   2 9.80713 1.54483   4
   2  15   2 10.9563 1.73090   1
  -3 -15  -2 2.66607 1.58058   2
  -3 -15  -2 0.87552 1.65333  17
   3  15   2 0.79147 1.60609  15
   3  15   2 0.10110 1.55128   4
   3  15   2 1.46985 1.38217   1
   3  15   2 1.46644 1.94352  22
  -4 -15  -2 35.3992 3.84167  17
  -4 -15  -2 37.1781 3.52458   2
  -4 -15  -2 36.0222 3.60716   6
   4  15   2 32.5652 4.10230  22
   4  15   2 39.0164 3.37932  15
   4  15   2 31.3757 3.49693   8
   4  15   2 39.0744 3.29057   4
  -5 -15  -2 3.50993 1.71157   6
  -5 -15  -2 3.69659 1.73961   2
  -5 -15  -2 2.25883 1.54578  17
   5  15   2 1.89907 1.67049  15
   5  15   2 -0.1985 1.63623   8
   5  15   2 2.19132 1.86948  22
   5  15   2 1.75804 1.79332   4
  -6 -15  -2 6.22007 1.60491  17
  -6 -15  -2 5.90248 1.84783   6
  -6 -15  -2 6.37585 1.90689   2
   6  15   2 4.17826 1.80556   8
   6  15   2 8.23807 1.89192  15
   6  15   2 5.20733 2.02630  22
   6  15   2 5.54550 2.02745   4
  -7 -15  -2 8.52058 1.95761   6
  -7 -15  -2 5.76948 1.95826   2
   7  15   2 4.84808 2.06509  22
   7  15   2 3.73962 1.79260   8
   7  15   2 6.11226 1.87615  15
   7  15   2 9.29613 2.12278   4
  -8 -15  -2 3.49993 1.90586   2
   8  15   2 3.10022 2.05355   4
  -9 -15  -2 66.2102 5.08937   2
   9  15   2 68.0186 4.60824   4
 -10 -15  -2 3.23505 1.51503   4
 -10 -15  -2 -0.4905 1.75087   2
  10  15   2 3.83948 2.15830   4
 -11 -15  -2 6.33923 1.54498   4
 -11 -15  -2 5.01409 1.80745   2
  11  15   2 7.71072 2.22643   4
 -12 -15  -2 3.89871 1.43150   4
  12  15   2 8.14690 2.54778   2
  12  15   2 6.04189 2.12887   4
 -13 -15  -2 26.6779 2.47773   4
  13  15   2 25.7864 2.58199   4
  13  15   2 35.8987 4.15950   2
 -14 -15  -2 1.31602 1.72843  18
 -14 -15  -2 -1.1006 1.10778   4
  14  15   2 1.38428 1.61743   4
  14  15   2 1.75218 2.06086   2
 -15 -15  -2 3.33315 1.00453   4
   6 -16  -2 81.3744 5.85766  17
  -6  16   2 82.4666 4.41724  15
  -6  16   2 81.7567 5.27817   1
  -6  16   2 80.6915 5.38725  22
   5 -16  -2 142.709 10.3200  17
  -5  16   2 159.098 9.46835   1
  -5  16   2 146.793 9.36919  22
  -5  16   2 150.161 7.72129  15
   4 -16  -2 197.005 13.9458  17
  -4  16   2 211.071 12.8297   1
  -4  16   2 210.846 12.5665  22
  -4  16   2 199.824 10.3910  15
   3 -16  -2 -0.3550 1.37381  17
  -3  16   2 0.42928 1.87744  22
  -3  16   2 -0.7858 1.42488  15
  -3  16   2 -0.2699 1.43913   1
   2 -16  -2 48.5971 4.28643  17
  -2  16   2 47.7363 4.58331  22
  -2  16   2 45.7946 3.47816  15
  -2  16   2 43.1245 3.87959   1
   1 -16  -2 7.44355 1.75523  17
  -1  16   2 5.51180 2.24208  22
  -1  16   2 7.66841 1.74510  15
  -1  16   2 6.09060 1.69171   1
   0 -16  -2 107.768 7.59540  17
   0  16   2 95.4070 5.80389  15
   0  16   2 105.758 6.91836   1
   0  16   2 94.6275 7.33942  22
  -1 -16  -2 58.1678 4.76898  17
  -1 -16  -2 48.9708 4.05239   2
   1  16   2 49.6004 4.92848  22
   1  16   2 51.1705 3.77690  15
   1  16   2 48.3934 4.14540   1
  -2 -16  -2 5.56314 1.72453   2
  -2 -16  -2 7.77945 1.87443  17
   2  16   2 5.76740 1.77622  15
   2  16   2 6.62641 2.21834  22
   2  16   2 6.49321 1.68363   1
   2  16   2 7.31754 1.39496   4
  -3 -16  -2 93.8092 6.09953   2
  -3 -16  -2 90.9672 6.96345  17
   3  16   2 98.8478 4.78611   4
   3  16   2 84.5498 5.43441  15
   3  16   2 90.2455 6.26593   1
   3  16   2 88.5708 6.72105  22
  -4 -16  -2 2.08891 1.70823   2
  -4 -16  -2 3.79727 1.74775  17
   4  16   2 0.36612 1.72364   4
   4  16   2 3.45555 2.11352  22
   4  16   2 2.00236 1.73973  15
  -5 -16  -2 67.9615 4.92312   2
  -5 -16  -2 63.5172 5.41010  17
   5  16   2 67.9717 4.50580  15
   5  16   2 70.5249 4.28867   4
   5  16   2 61.2355 5.41985  22
  -6 -16  -2 4.93122 1.65386  17
  -6 -16  -2 10.4185 2.02275   2
   6  16   2 5.99866 2.17068  22
   6  16   2 6.39724 1.91402  15
   6  16   2 9.68652 2.06186   4
  -7 -16  -2 13.6556 2.20866   2
   7  16   2 13.5337 2.40529  22
   7  16   2 16.8452 2.34200   4
   7  16   2 13.7904 2.13524  15
  -8 -16  -2 55.8333 4.61021   2
   8  16   2 58.7182 4.15977  15
   8  16   2 57.9609 4.32319   4
  -9 -16  -2 13.4894 2.16149   2
   9  16   2 15.1864 2.15021  15
   9  16   2 14.7557 2.40076   4
 -10 -16  -2 10.1481 2.02704   2
  10  16   2 11.5148 1.98794  15
  10  16   2 13.3422 2.33560   4
 -11 -16  -2 31.4048 2.61472   4
 -11 -16  -2 30.9041 3.20303   2
  11  16   2 25.4902 2.89740  15
  11  16   2 27.4271 2.70003   4
 -12 -16  -2 5.19902 1.34933   4
  12  16   2 3.00932 1.57444  15
  12  16   2 4.21727 1.97429   4
 -13 -16  -2 5.41003 1.20526   4
  13  16   2 3.23832 1.74572   4
 -14 -16  -2 64.7359 3.27022   4
  14  16   2 60.7702 3.62367   4
   5 -17  -2 89.0454 6.23223  17
  -5  17   2 87.8310 5.67499  22
  -5  17   2 86.5271 4.65655  15
   4 -17  -2 45.1109 4.54246  21
   4 -17  -2 46.3679 3.88315  17
  -4  17   2 48.9518 3.46097   1
  -4  17   2 44.7271 3.83117  22
  -4  17   2 48.4351 2.99293  15
   3 -17  -2 165.533 11.6650  17
  -3  17   2 172.556 10.7011   1
  -3  17   2 178.487 10.5709  22
  -3  17   2 163.085 8.69615  15
   2 -17  -2 11.8511 1.76471  17
  -2  17   2 8.77519 1.64054   1
  -2  17   2 11.2049 1.63625  15
  -2  17   2 11.3766 2.12532  22
   1 -17  -2 4.40048 1.64040  17
  -1  17   2 5.42180 1.59128  15
  -1  17   2 3.08907 1.51283   1
  -1  17   2 6.37442 2.09417  22
   0 -17  -2 61.4100 4.91102  17
   0  17   2 53.1227 4.30853   1
   0  17   2 52.5117 4.90928  22
   0  17   2 55.6560 3.93100  15
  -1 -17  -2 130.649 9.10715  17
  -1 -17  -2 117.380 7.68517   2
   1  17   2 124.948 6.91906  15
   1  17   2 123.424 8.45288  22
   1  17   2 132.982 8.26860   1
  -2 -17  -2 88.5169 5.82705   2
  -2 -17  -2 94.2582 6.78857  17
   2  17   2 82.7147 6.53366  22
   2  17   2 92.2062 6.04459   1
   2  17   2 77.3822 5.17297  15
  -3 -17  -2 5.65485 1.71522   2
  -3 -17  -2 5.68339 1.78567  17
   3  17   2 -0.2051 1.70695  15
   3  17   2 5.85828 2.16478  22
   3  17   2 5.42528 1.56472   1
   3  17   2 5.99121 1.38025   4
  -4 -17  -2 130.610 7.96826   2
  -4 -17  -2 128.131 9.17620  17
   4  17   2 132.274 6.20441   4
   4  17   2 125.502 7.07001  15
   4  17   2 121.873 8.41984  22
  -5 -17  -2 7.10061 1.81090  17
  -5 -17  -2 5.66512 1.95517   2
   5  17   2 10.1661 2.21855  22
   5  17   2 8.05627 1.85671  15
   5  17   2 6.28974 1.87900   4
  -6 -17  -2 56.4035 4.45133   2
   6  17   2 49.3611 4.72448  22
   6  17   2 58.7684 3.88667   4
   6  17   2 51.8082 3.83330  15
  -7 -17  -2 14.2215 2.20756   2
   7  17   2 10.1171 1.99523  15
   7  17   2 15.9419 2.21186   4
  -8 -17  -2 8.14135 1.99188   2
   8  17   2 6.36602 1.85561  15
   8  17   2 8.21216 2.08871   4
  -9 -17  -2 6.51354 1.93074   2
   9  17   2 5.44843 1.78409  15
   9  17   2 9.20308 2.05660   4
 -10 -17  -2 46.2300 3.88350   2
  10  17   2 46.9392 3.74993   4
  10  17   2 45.3133 3.41080  15
 -11 -17  -2 -1.2784 1.52917   2
  11  17   2 1.30660 1.85552   4
  11  17   2 0.12073 1.50046  15
 -12 -17  -2 35.9991 2.49308   4
  12  17   2 37.8880 3.08602   4
 -13 -17  -2 4.00697 1.03541   4
  13  17   2 2.09893 1.48852   4
   3 -18  -2 19.6057 2.27872  17
   3 -18  -2 17.3396 2.41328  21
  -3  18   2 13.8584 1.40882  15
  -3  18   2 18.0604 1.85467   1
  -3  18   2 13.4697 1.80996  22
   2 -18  -2 55.2800 5.10118  21
   2 -18  -2 55.5282 4.17124  17
  -2  18   2 52.6035 4.01927  22
  -2  18   2 44.6741 3.18287  15
  -2  18   2 47.3229 3.66676   1
   1 -18  -2 23.5781 2.80626  17
  -1  18   2 20.0583 2.34898   1
  -1  18   2 17.0666 1.79034  15
  -1  18   2 19.0417 2.30743  22
   0 -18  -2 4.67337 1.51537  17
   0  18   2 1.34888 1.44249  15
   0  18   2 6.05090 1.40845   1
   0  18   2 2.39842 1.88883  22
  -1 -18  -2 122.423 8.55866  17
   1  18   2 122.312 7.92534  22
   1  18   2 116.906 7.78478   1
   1  18   2 117.572 6.49208  15
  -2 -18  -2 112.299 7.91234  17
  -2 -18  -2 101.915 6.73247   2
   2  18   2 106.673 5.99292  15
   2  18   2 106.737 7.34426  22
   2  18   2 113.751 7.14844   1
  -3 -18  -2 6.81620 1.68787   2
  -3 -18  -2 6.57261 1.67436  17
   3  18   2 2.01474 1.61095  15
   3  18   2 5.26739 1.41119   1
   3  18   2 4.91680 2.11572  22
  -4 -18  -2 27.8086 3.02346   2
  -4 -18  -2 22.9207 3.12520  17
   4  18   2 13.1265 2.48074  22
   4  18   2 24.0913 2.23158   4
   4  18   2 19.1263 2.05454  15
  -5 -18  -2 62.6222 5.30112  17
  -5 -18  -2 80.7950 4.98792   2
   5  18   2 76.8715 3.92502   4
   5  18   2 65.5510 4.29493  15
   5  18   2 58.3016 5.09802  22
  -6 -18  -2 4.57498 1.80278   2
   6  18   2 1.13998 1.58350  15
   6  18   2 5.19998 1.68145   4
  -7 -18  -2 20.3993 2.33463   2
   7  18   2 20.8510 2.15785   4
   7  18   2 17.3045 2.00992  15
  -8 -18  -2 37.5539 3.50438   2
   8  18   2 42.2781 3.22566   4
   8  18   2 27.1927 2.87379  15
  -9 -18  -2 20.5676 2.24929   2
   9  18   2 21.2671 2.17792   4
   9  18   2 16.7394 1.86965  15
 -10 -18  -2 0.79962 1.59359   2
  10  18   2 -0.1313 1.75238   4
  10  18   2 0.36991 1.31822  15
 -11 -18  -2 57.3250 4.12930   2
  11  18   2 61.9345 3.64608   4
  12  18   2 -0.6177 1.46809   4
   1 -19  -2 5.06416 2.10374  21
   1 -19  -2 4.45235 1.17191  17
  -1  19   2 0.98080 1.30554  22
  -1  19   2 0.90932 0.94790   1
  -1  19   2 2.16841 1.01738  15
   0 -19  -2 0.34022 2.26977  21
   0 -19  -2 1.09893 1.19817  17
   0  19   2 0.53396 1.08898  15
   0  19   2 -1.0710 1.41029  22
   0  19   2 -0.6345 0.98546   1
  -1 -19  -2 2.47044 1.35368  17
   1  19   2 1.32443 1.22716  15
   1  19   2 3.11983 1.12507   1
   1  19   2 -0.1946 1.57207  22
  -2 -19  -2 83.6542 5.56341   2
  -2 -19  -2 96.5305 6.54435  17
   2  19   2 88.2475 5.99514  22
   2  19   2 85.4721 5.78137   1
   2  19   2 89.2090 4.93029  15
  -3 -19  -2 20.8916 2.85803  17
  -3 -19  -2 17.4417 1.91565   2
   3  19   2 18.1692 2.20036  22
   3  19   2 13.9898 1.74092  15
  -4 -19  -2 16.9034 1.93031   2
  -4 -19  -2 14.4579 1.80086  17
   4  19   2 13.8169 1.71093  15
   4  19   2 13.9274 2.07393  22
  -5 -19  -2 46.2149 4.88275  21
   5  19   2 49.5417 4.06450  22
   5  19   2 48.2951 3.19755  15
  -6 -19  -2 45.8343 3.69275   2
   6  19   2 45.1018 2.84062   4
   6  19   2 38.5838 2.94933  15
  -7 -19  -2 17.1432 2.04207   2
   7  19   2 18.7055 1.75428   4
   7  19   2 11.7560 1.62431  15
  -8 -19  -2 24.8320 2.85028   2
   8  19   2 21.1856 1.89465   4
   8  19   2 18.7009 1.79904  15
  -9 -19  -2 16.4106 1.98307   2
   9  19   2 15.5759 1.56971  15
   9  19   2 19.8534 1.80587   4
 -10 -19  -2 30.0525 2.86455   2
  10  19   2 34.1599 2.57943   4
  11  19   2 13.2197 1.53613   4
  -2 -20  -2 3.44801 2.04575  21
  -3 -20  -2 29.6833 2.33453   2
  -3 -20  -2 23.4329 3.56090  21
   3  20   2 23.8857 1.99832  15
  -4 -20  -2 6.54967 1.29676   2
  -4 -20  -2 5.24596 2.08466  21
   4  20   2 3.44742 1.12666  15
  -5 -20  -2 -0.1769 1.94057  21
  -5 -20  -2 0.07695 1.23387   2
   5  20   2 0.53571 1.05188  15
  -6 -20  -2 75.4922 4.37218   2
   6  20   2 55.1813 3.60199  15
  -7 -20  -2 3.74355 1.37033   2
  -8 -20  -2 0.31559 1.25280   2
  -9 -20  -2 0.68942 1.21107   2
   9  19  -3 0.25152 1.21403  15
  -9 -19   3 0.09348 1.16102   2
   8  19  -3 1.31119 1.33180  15
  -8 -19   3 0.84545 1.25068   2
   7  19  -3 78.4171 4.73222  15
  -7 -19   3 91.5104 5.37479   2
   6  19  -3 45.4253 3.36755  15
  -6 -19   3 57.7782 3.72786   2
   5  19  -3 2.92282 1.41578  15
  -5 -19   3 2.42703 1.29733  17
  -5 -19   3 4.15990 1.30316   2
   4  19  -3 7.90766 1.53576  15
  -4 -19   3 9.63101 1.60294  17
  -4 -19   3 14.4160 1.54235   2
   3  19  -3 116.737 6.32507  15
  -3 -19   3 120.676 8.36612  17
   2  19  -3 0.99429 1.30777  15
  -2 -19   3 2.12371 1.31086  17
   1  19  -3 111.057 6.15619  15
   1  19  -3 120.643 7.44101   1
  -1 -19   3 120.321 8.23068  17
   0  19  -3 32.4070 2.44971  15
   0  19  -3 36.6523 2.70619   1
   0 -19   3 35.9245 3.16037  17
  11  18  -3 3.60386 1.35631  15
  11  18  -3 3.94087 1.33553   4
 -11 -18   3 6.44406 1.23912   2
  10  18  -3 18.6015 1.89043  15
  10  18  -3 18.2241 1.77684   4
 -10 -18   3 19.6383 2.34394   2
[truncated: 1,685,836 more chars]
