# Supplementary material for: Crystal structure of tetra­aqua­(di­methyl­formamide)­tetra­kis­(μ-N,2-dioxido­benzene-1-carboximidato)tetra­kis­(μ-tri­methyl­acetato)­tetra­manganese(III)sodiumyttrium–di­methyl­formamide–water (1/8.04/0.62)
Source: Acta Crystallogr E Crystallogr Commun. 2015 Oct 10;71(Pt 11):1300–6. doi: 10.1107/S2056989015018216 (PMC4645067; doi:10.1107/S2056989015018216)
Supplement: Supplementary file 2 [file e-71-01300-Isup2.hkl]

data_I                                                                          
_shelx_title ' Prosp15mz089_0m in P-1'                                          
_shelx_refln_list_code          4                                               
_shelx_F_calc_maximum      474.57                                               
_exptl_crystal_F_000      2106.35                                               
_reflns_d_resolution_high  0.8384                                               
                                                                                
loop_                                                                           
 _space_group_symop_operation_xyz                                               
 'x, y, z'                                                                      
 '-x, -y, -z'                                                                   
                                                                                
_cell_length_a    14.8659                                                       
_cell_length_b    17.3261                                                       
_cell_length_c    19.2709                                                       
_cell_angle_alpha  83.488                                                       
_cell_angle_beta   82.499                                                       
_cell_angle_gamma  72.805                                                       
                                                                                
_shelx_F_squared_multiplier     1.000                                           
                                                                                
loop_                                                                           
 _refln_index_h                                                                 
 _refln_index_k                                                                 
 _refln_index_l                                                                 
 _refln_F_squared_calc                                                          
 _refln_F_squared_meas                                                          
 _refln_F_squared_sigma                                                         
 _refln_observed_status                                                         
   2   0   0       3035.28       1964.98        73.23 o                         
   3   0   0      20699.04      19381.21       661.51 o                         
   4   0   0       4178.85       4663.46       169.97 o                         
   5   0   0       1418.54       1103.86        37.42 o                         
   6   0   0       9009.11       8776.61       288.04 o                         
   7   0   0        430.42        557.92        25.26 o                         
   8   0   0       1468.08       1104.57        61.43 o                         
   9   0   0       3959.80       4129.65       313.86 o                         
  10   0   0       2987.09       2612.47        87.03 o                         
  11   0   0        497.63        363.14        25.64 o                         
  12   0   0          4.11         -0.72        20.53 o                         
  13   0   0        642.99        587.13        35.95 o                         
  14   0   0       2401.49       2780.49        96.32 o                         
  15   0   0         61.13         64.71        26.06 o                         
  16   0   0        354.07        334.96        46.35 o                         
 -16   1   0        485.14        452.59        40.05 o                         
 -15   1   0         96.70         97.05        37.58 o                         
 -14   1   0         47.70          1.87        23.80 o                         
 -13   1   0       1244.76       1190.53        56.73 o                         
 -12   1   0        807.60        806.67        83.73 o                         
 -11   1   0         52.19         27.59        19.47 o                         
 -10   1   0         19.19          6.07        16.26 o                         
  -9   1   0        488.66        286.28        46.60 o                         
  -8   1   0         99.41        152.74        31.82 o                         
  -7   1   0        150.02        140.40        19.83 o                         
  -6   1   0        573.53        726.05        33.55 o                         
  -5   1   0         36.72         70.52         8.97 o                         
  -4   1   0        306.11        155.99        15.15 o                         
  -3   1   0       2433.02       2601.92        67.01 o                         
  -2   1   0       3658.66       3395.38       100.98 o                         
   1   1   0     225214.62     254524.30      7667.82 o                         
   2   1   0       1769.60       2247.14        67.97 o                         
   3   1   0        697.99        235.64        28.53 o                         
   4   1   0         42.91        110.88        19.28 o                         
   5   1   0       6485.14       5897.89       170.89 o                         
   6   1   0        232.61        253.52        18.74 o                         
   7   1   0      16821.33      17773.15       586.13 o                         
   8   1   0       2382.96       1813.20        91.56 o                         
   9   1   0       7448.25       6342.87       474.21 o                         
  10   1   0       6026.68       6200.94       263.94 o                         
  11   1   0       4102.60       3668.04        97.52 o                         
  12   1   0        352.91        283.21        22.44 o                         
  13   1   0          4.76          3.20        22.73 o                         
  14   1   0       1688.30       1512.97        64.80 o                         
  15   1   0         61.64         30.73        24.30 o                         
  16   1   0        351.01        447.17        73.42 o                         
  17   1   0        735.93        597.99       111.57 o                         
 -16   2   0         30.06         -9.77        22.45 o                         
 -15   2   0        487.56        522.89        73.08 o                         
 -14   2   0        429.91        376.11        29.35 o                         
 -13   2   0        611.31        587.63        36.11 o                         
 -12   2   0         36.48         -8.72        24.80 o                         
 -11   2   0         42.34         34.22        23.29 o                         
 -10   2   0        534.13        543.50        39.45 o                         
  -9   2   0         74.91        128.95        16.91 o                         
  -8   2   0        591.37        595.35        43.38 o                         
  -7   2   0       2886.09       3843.22       193.02 o                         
  -6   2   0       5864.88       4807.92       160.50 o                         
  -5   2   0      10314.92       9423.13       305.89 o                         
  -4   2   0       4631.88       5096.90       132.70 o                         
  -3   2   0        774.87        789.52        22.50 o                         
  -2   2   0      68651.58      75754.62      1989.70 o                         
  -1   2   0         34.92        139.23         9.77 o                         
   0   2   0       8407.99       7254.72       217.90 o                         
   1   2   0       2035.34       3625.87       209.38 o                         
   2   2   0      19902.51      29445.66       819.59 o                         
   3   2   0       7443.42       8971.09       266.69 o                         
   4   2   0      12370.53      11950.98       317.76 o                         
   5   2   0        214.59        282.70        27.81 o                         
   6   2   0      35089.72      36980.70      1069.04 o                         
   7   2   0       5657.11       5442.29       174.27 o                         
   8   2   0       1744.12       1369.73        51.56 o                         
   9   2   0       1439.05       1973.64       164.32 o                         
  10   2   0      18252.61      15270.44       520.93 o                         
  11   2   0       1402.60       1604.13        51.24 o                         
  12   2   0       1993.52       1885.22        49.25 o                         
  13   2   0       2798.90       2399.23        70.68 o                         
  14   2   0         66.39         61.63        22.72 o                         
  15   2   0       2251.19       2518.81       140.50 o                         
  17   2   0        182.08        131.85        81.13 o                         
 -15   3   0        111.79        113.66        22.80 o                         
 -14   3   0         13.91         19.91        24.39 o                         
 -13   3   0          9.78          3.36        27.09 o                         
 -12   3   0        549.15        439.04        34.52 o                         
 -11   3   0        641.39        738.95        48.98 o                         
 -10   3   0        127.00        149.15        17.42 o                         
  -9   3   0       5640.52       5225.80       143.57 o                         
  -8   3   0        149.54        207.76        34.96 o                         
  -7   3   0       1154.36       1656.42        83.08 o                         
  -6   3   0       2964.44       3800.47       177.31 o                         
  -5   3   0       7373.40       7722.20       257.72 o                         
  -4   3   0        587.72        610.33        17.11 o                         
  -3   3   0       2080.88       2256.29        67.35 o                         
  -2   3   0        880.65        805.93        28.20 o                         
  -1   3   0      47714.88      59046.27      1864.02 o                         
   0   3   0        139.25        192.85        10.32 o                         
   1   3   0        575.27        744.53        92.59 o                         
   2   3   0       8609.58       9343.06       440.24 o                         
   3   3   0     162121.67     193428.80      6233.15 o                         
   4   3   0      34251.10      32978.19       926.49 o                         
   5   3   0       5555.58       6444.70       198.40 o                         
   6   3   0       6182.96       6871.86       212.53 o                         
   7   3   0      11289.96      10679.42       310.71 o                         
   8   3   0        113.93        200.47        26.20 o                         
   9   3   0       5795.65       4964.07       376.77 o                         
  10   3   0         95.10        210.69        24.96 o                         
  11   3   0      15269.14      13840.68       342.03 o                         
  12   3   0        403.29        468.33        28.75 o                         
  13   3   0        326.48        329.92        21.00 o                         
  14   3   0       2028.79       2097.20        72.16 o                         
  15   3   0        422.49        394.86        34.89 o                         
  16   3   0        218.35        174.32        39.24 o                         
  17   3   0        887.52        892.17       143.68 o                         
 -15   4   0         26.27         44.22        19.17 o                         
 -14   4   0        740.93        832.83        48.17 o                         
 -13   4   0        305.56        342.68        40.75 o                         
 -12   4   0       1070.61       1082.81        61.64 o                         
 -11   4   0        789.23        803.48        42.78 o                         
 -10   4   0         43.29         83.21        19.26 o                         
  -9   4   0         55.77         95.01        15.25 o                         
  -8   4   0      10855.68       9929.05       262.12 o                         
  -7   4   0       2410.28       2067.01       132.40 o                         
  -6   4   0        286.79         82.17        21.71 o                         
  -5   4   0       4370.34       5271.57       178.43 o                         
  -4   4   0      17088.07      13827.69       368.23 o                         
  -3   4   0        422.15        255.72        15.57 o                         
  -2   4   0       2214.84       3119.91        90.43 o                         
  -1   4   0         58.55         97.43        10.69 o                         
   0   4   0        379.58        474.36        20.16 o                         
   1   4   0       6908.06       6937.42       312.11 o                         
   2   4   0      16112.16      13345.79       432.43 o                         
   3   4   0       9360.72      12410.76       401.72 o                         
   4   4   0        801.76       1051.71        38.20 o                         
   5   4   0      21584.16      27365.18      1337.53 o                         
   6   4   0       3748.33       3927.81       145.58 o                         
   7   4   0        841.81        817.15        51.28 o                         
   8   4   0        572.98        432.73        24.84 o                         
   9   4   0        459.78        458.73        74.65 o                         
  10   4   0       3365.58       3308.62       146.66 o                         
  11   4   0        636.83        482.34        27.19 o                         
  12   4   0       2096.54       1939.37        62.19 o                         
  13   4   0        427.29        313.72        21.49 o                         
  14   4   0        224.74        223.57        22.22 o                         
  15   4   0        783.46        772.07        60.55 o                         
  16   4   0       1547.82       1437.40        99.83 o                         
  17   4   0         66.59         30.63        18.76 o                         
 -15   5   0       1578.86       1680.70       120.21 o                         
 -14   5   0        514.77        506.94        64.94 o                         
 -13   5   0        476.62        590.56       124.20 o                         
 -12   5   0        358.92        271.73        31.06 o                         
 -11   5   0        383.22        368.51        39.30 o                         
 -10   5   0       1330.68       1403.92        55.82 o                         
  -9   5   0       4173.18       4497.41       125.21 o                         
  -8   5   0        106.04         60.03        14.99 o                         
  -7   5   0       8480.02       7398.84       433.96 o                         
  -6   5   0       2410.04       2553.31       122.34 o                         
  -5   5   0       2722.91       2433.13        85.37 o                         
  -4   5   0       1374.11       1435.69        45.16 o                         
  -3   5   0      21687.78      21194.32       517.94 o                         
  -2   5   0        205.87        285.77        16.61 o                         
  -1   5   0       9035.81       9669.27       311.76 o                         
   0   5   0       2393.83       2026.88        55.29 o                         
   1   5   0      15281.50      13820.93       416.25 o                         
   2   5   0         50.64        167.93        26.87 o                         
   3   5   0        124.08        392.48        23.88 o                         
   4   5   0      39822.34      42003.54      1359.46 o                         
   5   5   0      10557.11      11374.80       437.87 o                         
   6   5   0      14650.51      15243.83       687.62 o                         
   7   5   0       2901.77       2721.60       134.20 o                         
   8   5   0         36.55         57.70        13.83 o                         
   9   5   0       1203.30       1171.24        48.70 o                         
  10   5   0       1615.30       1237.57        45.90 o                         
  11   5   0         11.48         13.87        19.21 o                         
  12   5   0        135.29        131.96        21.51 o                         
  13   5   0        162.86        128.18        18.20 o                         
  14   5   0        578.26        653.02        62.64 o                         
  15   5   0        695.48        767.95        37.75 o                         
  16   5   0         42.23         56.44        20.45 o                         
  17   5   0        286.15        186.04        48.02 o                         
 -14   6   0       1158.19       1051.59        94.54 o                         
 -13   6   0       2348.23       2617.01       114.53 o                         
 -12   6   0        944.50        953.93       119.12 o                         
 -11   6   0        402.83        331.37        41.94 o                         
 -10   6   0       3029.02       3181.30       114.14 o                         
  -9   6   0        265.39        213.10        23.48 o                         
  -8   6   0       2538.04       2774.55        73.24 o                         
  -7   6   0       1367.39       1441.05        42.60 o                         
  -6   6   0       2025.16       1829.95       139.75 o                         
  -5   6   0         24.51         16.61        11.41 o                         
  -4   6   0       8047.57       6852.33       200.58 o                         
  -3   6   0       1425.64       1561.12        48.90 o                         
  -2   6   0       8057.60       8603.69       349.90 o                         
  -1   6   0       4658.46       4219.46       131.11 o                         
   0   6   0         66.66         70.63         6.39 o                         
   1   6   0       3612.66       3149.59        96.99 o                         
   2   6   0       4327.27       4473.24       141.09 o                         
   3   6   0       5905.91       5572.72       204.99 o                         
   4   6   0       6412.99       6902.43       252.56 o                         
   5   6   0      15180.34      16840.55       813.55 o                         
   6   6   0       6033.92       7117.69       315.28 o                         
   7   6   0      14125.92      15673.90       572.04 o                         
   8   6   0      10430.80       9391.34       580.11 o                         
   9   6   0       2860.74       2752.02       111.75 o                         
  10   6   0       2121.36       2044.17        53.67 o                         
  11   6   0       4421.19       4555.01       149.02 o                         
  12   6   0       1252.92       1210.00        83.82 o                         
  13   6   0        107.08        103.00        18.95 o                         
  14   6   0         43.74         51.71        18.09 o                         
  15   6   0        521.53        577.44        30.29 o                         
  16   6   0        321.85        298.84        23.39 o                         
  17   6   0         60.69         73.39        31.04 o                         
 -14   7   0        219.10        213.67        24.38 o                         
 -13   7   0        118.27        158.45        27.22 o                         
 -12   7   0        833.70        851.54        58.87 o                         
 -11   7   0       2561.39       2687.25        99.57 o                         
 -10   7   0        257.36        283.24        43.51 o                         
  -9   7   0       1232.08       1310.98        59.40 o                         
  -8   7   0        586.20        700.90        32.01 o                         
  -7   7   0        433.28        451.21        21.98 o                         
  -6   7   0       1418.22       1414.75        45.23 o                         
  -5   7   0       1054.90        911.25        39.23 o                         
  -4   7   0          2.42          5.57        12.46 o                         
  -3   7   0       3586.86       3210.63        96.35 o                         
  -2   7   0       1468.11       1953.65        54.18 o                         
  -1   7   0      14081.76      13819.58       424.47 o                         
   0   7   0       7538.33       7526.50       228.40 o                         
   1   7   0       1344.21       1145.99        40.88 o                         
   2   7   0       2143.80       2189.04        86.49 o                         
   3   7   0      34746.88      37252.69      1120.00 o                         
   4   7   0       7239.01       8672.46       359.14 o                         
   5   7   0       2669.67       2959.72       112.84 o                         
   6   7   0      16432.49      20172.38       841.80 o                         
   7   7   0        315.57        528.41        66.15 o                         
   8   7   0       7024.37       7168.82       445.89 o                         
   9   7   0       5563.64       5448.31       342.70 o                         
  10   7   0       3494.84       3058.68        78.65 o                         
  11   7   0       2753.35       3273.92        91.43 o                         
  12   7   0       2437.10       2474.88       127.32 o                         
  13   7   0        599.85        530.08        32.39 o                         
  14   7   0         19.94         22.38        20.93 o                         
  15   7   0          4.10         -2.31        17.80 o                         
  16   7   0       1096.58       1191.92       241.99 o                         
  17   7   0        109.77         93.62        32.83 o                         
 -13   8   0        109.46        135.90        23.33 o                         
 -12   8   0         22.69          7.60        30.13 o                         
 -11   8   0          7.11         13.01        23.44 o                         
 -10   8   0        720.47        730.18        49.02 o                         
  -9   8   0       1843.61       2012.17        79.74 o                         
  -8   8   0        679.83        589.27        39.15 o                         
  -7   8   0        995.38       1078.97        37.57 o                         
  -6   8   0         45.11         97.88        12.17 o                         
  -5   8   0        300.12        210.59        14.09 o                         
  -4   8   0        379.07        310.91        30.15 o                         
  -3   8   0        193.63        320.28        28.74 o                         
  -2   8   0        143.22         91.90        14.90 o                         
  -1   8   0       1215.10       1695.25        54.88 o                         
   0   8   0       4321.87       3479.08       108.17 o                         
   1   8   0        124.41        121.97        12.04 o                         
   2   8   0      27429.99      26768.00       805.88 o                         
   3   8   0       7396.31       6789.08       284.98 o                         
   4   8   0      15049.97      14767.26       447.08 o                         
   5   8   0         40.44        105.01        16.84 o                         
   6   8   0       4615.41       4556.69       196.41 o                         
   7   8   0       9643.80      10079.18       425.22 o                         
   8   8   0        406.81        593.71        64.23 o                         
   9   8   0       1315.73       1225.15        86.76 o                         
  10   8   0       4000.20       3789.89        95.53 o                         
  11   8   0       1184.37       1116.98        78.68 o                         
  12   8   0       5342.11       5130.63       211.32 o                         
  13   8   0       2570.81       2566.01        78.02 o                         
  14   8   0         99.92         76.68        27.60 o                         
  15   8   0        518.17        453.97        33.23 o                         
  16   8   0          6.79          4.07        21.26 o                         
  17   8   0        915.52        947.62       165.19 o                         
 -12   9   0          8.56         -4.80        22.55 o                         
 -11   9   0        110.34        122.28        23.22 o                         
 -10   9   0         55.79         55.03        23.32 o                         
  -9   9   0          0.04         27.84        27.68 o                         
  -8   9   0       1329.89       1438.91        84.80 o                         
  -7   9   0       1780.50       1823.32        92.64 o                         
  -6   9   0         41.13         55.23        12.96 o                         
  -5   9   0        819.15        727.06        24.79 o                         
  -4   9   0        198.03        277.65        30.48 o                         
  -3   9   0       3619.05       3807.34       165.38 o                         
  -2   9   0       3483.59       3694.13       130.51 o                         
  -1   9   0        588.51        938.52        36.10 o                         
   0   9   0       1424.51       2277.36        73.63 o                         
   1   9   0        340.85        329.85        27.10 o                         
   2   9   0       4695.51       4059.10       126.00 o                         
   3   9   0       8033.56       9036.08       275.52 o                         
   4   9   0        118.40        105.23        14.68 o                         
   5   9   0       1008.40        735.75        77.23 o                         
   6   9   0       1014.36        869.72        65.67 o                         
   7   9   0       6878.22       6908.48       295.34 o                         
   8   9   0       1698.09       1848.57       132.10 o                         
   9   9   0       5518.42       5404.79       127.65 o                         
  10   9   0       1185.71       1117.42        52.54 o                         
  11   9   0         52.72         11.77        22.62 o                         
  12   9   0       4845.73       4823.07       179.14 o                         
  13   9   0       4037.62       4372.16       163.91 o                         
  14   9   0       1442.45       1476.98        78.55 o                         
  15   9   0         30.65        -13.67        26.28 o                         
  16   9   0       1354.58       1164.59        53.31 o                         
  17   9   0        187.36        214.94        87.01 o                         
 -12  10   0         59.32         66.38        25.05 o                         
 -11  10   0        262.33        171.38        21.70 o                         
 -10  10   0        101.10        115.88        23.50 o                         
  -9  10   0        675.06        676.62        57.29 o                         
  -8  10   0        695.90        812.25        64.20 o                         
  -7  10   0        611.47        667.77        39.16 o                         
  -6  10   0       3378.53       3461.06       106.32 o                         
  -5  10   0         13.13         58.80        15.53 o                         
  -4  10   0        135.16        160.60        13.80 o                         
  -3  10   0       1406.07       1596.00        41.81 o                         
  -2  10   0      15353.96      13713.42       328.47 o                         
  -1  10   0       4842.85       4926.72       169.96 o                         
   0  10   0        185.84        248.14        18.34 o                         
   1  10   0        138.98        119.97        29.02 o                         
   2  10   0       4649.51       4170.66       130.43 o                         
   3  10   0       5494.10       5237.61       162.79 o                         
   4  10   0       6314.16       6471.95       198.42 o                         
   5  10   0       1543.00       1315.20        94.51 o                         
   6  10   0        275.16        376.23        25.66 o                         
   7  10   0       6027.68       5690.73       452.55 o                         
   8  10   0       3137.19       2620.95        85.87 o                         
   9  10   0        346.90        350.09        22.10 o                         
  10  10   0        757.14        784.69        33.49 o                         
  11  10   0        142.19        152.11        26.87 o                         
  12  10   0       1057.78        943.89        62.51 o                         
  13  10   0       1018.90        884.96        61.49 o                         
  14  10   0        562.88        720.95        56.24 o                         
  15  10   0        295.17        331.77        31.87 o                         
  16  10   0        173.70        244.59        34.43 o                         
  17  10   0        980.91        868.82        61.11 o                         
 -11  11   0          3.73         -3.94        25.23 o                         
 -10  11   0        313.30        274.60        24.29 o                         
  -9  11   0       1274.16       1563.26        65.34 o                         
  -8  11   0        490.10        479.79        37.78 o                         
  -7  11   0       1337.72       1590.26       139.74 o                         
  -6  11   0        694.65        798.85        47.80 o                         
  -5  11   0       2146.13       2103.41        79.76 o                         
  -4  11   0        683.33        880.40        63.99 o                         
  -3  11   0       2589.01       2536.21        62.15 o                         
  -2  11   0       2431.72       2337.41        57.33 o                         
  -1  11   0       8309.06       8013.26       165.80 o                         
   0  11   0       1596.34       1900.37        62.25 o                         
   1  11   0        918.08        817.30        36.12 o                         
   2  11   0       6854.39       6133.89       162.35 o                         
   3  11   0       8211.46       6795.62       210.20 o                         
   4  11   0       2058.15       2253.47        77.55 o                         
   5  11   0       8105.84       7814.40       264.63 o                         
   6  11   0       1232.71       1245.54        41.94 o                         
   7  11   0       3163.86       3239.76        94.49 o                         
   8  11   0       2280.45       2180.31        55.82 o                         
   9  11   0        952.56        838.46        35.22 o                         
  10  11   0        143.49        153.27        20.99 o                         
  11  11   0        880.67       1134.47        49.88 o                         
  12  11   0       4053.32       4563.17       171.47 o                         
  13  11   0        358.34        336.50        39.80 o                         
  14  11   0         14.67         39.29        32.93 o                         
  15  11   0         15.20         12.00        26.92 o                         
  16  11   0         25.99         -3.87        21.34 o                         
 -10  12   0        485.57        361.92        27.92 o                         
  -9  12   0          5.60          9.27        24.85 o                         
  -8  12   0        412.61        356.11        34.35 o                         
  -7  12   0         59.99         66.19        22.75 o                         
  -6  12   0       1294.58       1609.55        67.94 o                         
  -5  12   0       3176.87       3184.44       113.66 o                         
  -4  12   0        206.38        236.93        25.97 o                         
  -3  12   0          2.52         16.64        21.51 o                         
  -2  12   0       2388.19       2920.94        93.37 o                         
  -1  12   0        339.56        482.48        26.15 o                         
   0  12   0       2943.78       3002.65        83.17 o                         
   1  12   0         17.50         22.27        12.08 o                         
   2  12   0       1023.92       1093.35        28.80 o                         
   3  12   0       8520.36       8417.92       155.88 o                         
   4  12   0      25606.14      22056.90       431.44 o                         
   5  12   0        578.38        844.96        38.07 o                         
   6  12   0        744.46        721.18        33.87 o                         
   7  12   0       6576.14       6539.92       177.79 o                         
   8  12   0       4552.56       5059.57       128.17 o                         
   9  12   0       3266.25       2962.92        71.75 o                         
  10  12   0        268.09        218.07        20.52 o                         
  11  12   0       3108.62       3705.15       100.35 o                         
  12  12   0        113.26        148.16        30.47 o                         
  13  12   0       2117.83       2212.80        99.34 o                         
  14  12   0         58.69         76.58        33.31 o                         
  15  12   0         65.86        102.76        26.49 o                         
  16  12   0         18.20         23.02        20.07 o                         
  -9  13   0        903.73        710.40        45.47 o                         
  -8  13   0        196.36        198.92        28.69 o                         
  -7  13   0        671.33        724.65        43.79 o                         
  -6  13   0        115.38        146.61        24.77 o                         
  -5  13   0         60.77        104.88        25.25 o                         
  -4  13   0       1650.52       1756.86       158.98 o                         
  -3  13   0       2338.89       2755.64       115.77 o                         
  -2  13   0       2259.11       2148.57        83.87 o                         
  -1  13   0        363.62        364.76        28.74 o                         
   0  13   0        132.43        166.37        21.64 o                         
   1  13   0       1151.25       1034.56        30.97 o                         
   2  13   0          4.81          2.53        10.92 o                         
   3  13   0       2845.35       2631.43        51.84 o                         
   4  13   0       6575.50       6425.93       125.33 o                         
   5  13   0      10729.44       9968.88       246.48 o                         
   6  13   0        295.12        200.01        20.95 o                         
   7  13   0       1770.85       1717.36        61.34 o                         
   8  13   0       2428.48       2527.47        81.03 o                         
   9  13   0       2908.91       3081.59        79.54 o                         
  10  13   0       6543.02       6241.93       136.16 o                         
  11  13   0        715.58        680.40        35.98 o                         
  12  13   0       1932.53       2260.89        81.13 o                         
  13  13   0        419.66        438.77        44.85 o                         
  14  13   0       2722.77       3355.80       129.72 o                         
  15  13   0        297.00        333.20        30.54 o                         
  16  13   0         88.58        119.88        23.58 o                         
  -8  14   0        623.93        491.69        49.94 o                         
  -7  14   0          6.21          1.99        19.46 o                         
  -6  14   0        543.56        629.70        39.53 o                         
  -5  14   0         43.23         43.84        23.71 o                         
  -4  14   0        907.47        938.04        53.13 o                         
  -3  14   0        465.01        559.44        35.56 o                         
  -2  14   0       1122.06       1027.00        60.01 o                         
  -1  14   0       1166.38       1222.39       121.06 o                         
   0  14   0        202.57        221.12        31.81 o                         
   1  14   0        221.08        292.97        23.99 o                         
   2  14   0         22.30          3.58        14.25 o                         
   3  14   0        417.13        435.76        21.51 o                         
   4  14   0       2106.82       1923.03        49.66 o                         
   5  14   0       2607.52       2527.79        64.89 o                         
   6  14   0        432.27        486.14        27.33 o                         
   7  14   0         20.79         13.48        22.22 o                         
   8  14   0        736.08        686.87        45.23 o                         
   9  14   0       2615.57       2622.92       112.30 o                         
  10  14   0       2454.86       2663.49        88.28 o                         
  11  14   0        881.20        784.26        39.94 o                         
  12  14   0          0.49         13.49        28.29 o                         
  13  14   0       2091.69       2325.90        79.53 o                         
  14  14   0       2750.67       3901.53       115.31 o                         
  15  14   0        264.95        289.34        28.82 o                         
  -7  15   0        223.59        150.84        18.20 o                         
  -6  15   0        310.77        297.98        31.63 o                         
  -5  15   0         12.77          2.08        21.66 o                         
  -4  15   0        443.07        451.35        34.51 o                         
  -3  15   0       1761.33       1638.05        69.96 o                         
  -2  15   0         96.73         83.96        22.39 o                         
  -1  15   0        766.43        699.78        41.06 o                         
   0  15   0        803.42        601.86        33.91 o                         
   1  15   0         42.39         40.50        22.03 o                         
   2  15   0       1211.48       1188.69        40.58 o                         
   3  15   0         66.54         57.54        15.90 o                         
   4  15   0        640.00        601.03        25.79 o                         
   5  15   0        991.35       1145.34        41.31 o                         
   6  15   0        586.80        650.10        29.50 o                         
   7  15   0         15.58         17.42        21.30 o                         
   8  15   0        594.82        698.88        56.56 o                         
   9  15   0          7.89         18.69        36.09 o                         
  10  15   0       2025.91       2214.25       102.33 o                         
  11  15   0        305.24        365.50        30.56 o                         
  12  15   0        161.71        229.09        26.45 o                         
  13  15   0        416.73        505.38        35.90 o                         
  14  15   0        632.94        711.31        37.04 o                         
  15  15   0       1468.43       1665.06        82.56 o                         
  -6  16   0          6.02          0.73        13.14 o                         
  -5  16   0         84.80         54.20        16.50 o                         
  -4  16   0        207.65        171.87        20.04 o                         
  -3  16   0        241.89        227.43        22.61 o                         
  -2  16   0        398.79        339.12        28.73 o                         
  -1  16   0        982.57       1026.76        49.40 o                         
   0  16   0         90.81        109.78        23.19 o                         
   1  16   0       2002.05       1757.67        66.98 o                         
   2  16   0        515.25        545.77        28.99 o                         
   3  16   0       2079.75       1904.79        53.48 o                         
   4  16   0          7.99          8.10        20.20 o                         
   5  16   0       2932.78       2892.55        86.60 o                         
   6  16   0          6.97         25.20        23.04 o                         
   7  16   0        713.70        800.71        44.87 o                         
   8  16   0        270.94        366.10        43.73 o                         
   9  16   0        842.22        904.17        49.72 o                         
  10  16   0         11.46         26.10        35.71 o                         
  11  16   0        157.73        213.55        26.31 o                         
  12  16   0          7.71         38.88        22.12 o                         
  13  16   0        160.12        229.47        27.88 o                         
  14  16   0        609.49        681.86        40.22 o                         
  -5  17   0        146.96        138.29        17.19 o                         
  -4  17   0         29.74          3.03        14.94 o                         
  -3  17   0         58.18         53.76        17.79 o                         
  -2  17   0       2882.80       3026.98        95.78 o                         
  -1  17   0          9.55          7.55        20.17 o                         
   0  17   0       1175.89       1085.29        49.33 o                         
   1  17   0        438.30        360.15        26.98 o                         
   2  17   0        882.20        710.60        38.17 o                         
   3  17   0        576.54        712.76        34.27 o                         
   4  17   0       2048.72       1919.74        63.38 o                         
   5  17   0         26.50         39.41        22.44 o                         
   6  17   0       2312.50       2382.08        74.53 o                         
   7  17   0        356.63        512.29        35.18 o                         
   8  17   0       1482.19       1748.21        92.60 o                         
   9  17   0         49.85         50.68        28.23 o                         
  10  17   0       1967.56       2222.92        78.17 o                         
  11  17   0         24.77         54.30        25.23 o                         
  12  17   0         45.05         36.11        17.44 o                         
  13  17   0         11.98          8.82        20.94 o                         
  -3  18   0         46.87         18.60        13.78 o                         
  -2  18   0         67.37         44.71        16.03 o                         
  -1  18   0        937.76        877.45        40.09 o                         
   0  18   0        446.35        484.39        32.86 o                         
   1  18   0        488.84        382.12        25.53 o                         
   2  18   0        276.78        217.59        24.99 o                         
   3  18   0         10.82         -9.61        29.04 o                         
   4  18   0        218.85        296.63        30.34 o                         
   5  18   0       2902.42       2934.13        84.96 o                         
   6  18   0        676.56        671.64        76.98 o                         
   7  18   0        220.96        194.69        26.77 o                         
   8  18   0        788.33        886.42        47.54 o                         
   9  18   0       1595.04       1976.08        69.99 o                         
  10  18   0         67.14        143.59        24.73 o                         
  11  18   0       2241.15       2294.10        74.12 o                         
  12  18   0        202.59        291.56        41.04 o                         
  -1  19   0        503.37        479.25        30.10 o                         
   0  19   0        251.43        239.02        18.13 o                         
   1  19   0        449.17        493.65        28.25 o                         
   2  19   0         15.95         21.41        17.18 o                         
   3  19   0         11.25          1.60        20.30 o                         
   4  19   0        355.51        413.60        28.09 o                         
   5  19   0        779.24        733.42       125.13 o                         
   6  19   0       1235.86       1225.23       117.61 o                         
   7  19   0        840.62        830.77        64.76 o                         
   8  19   0        175.80        204.06        23.30 o                         
   9  19   0        527.02        427.22        26.38 o                         
  10  19   0       1854.38       2096.52        98.54 o                         
   2  20   0         73.60         54.24        20.20 o                         
   3  20   0        131.41         96.32        21.52 o                         
   4  20   0        198.15        163.61        63.12 o                         
   5  20   0        601.17        588.80        41.23 o                         
   6  20   0       1733.62       1658.62       135.20 o                         
   7  20   0         49.42         37.88        28.41 o                         
   8  20   0        147.46        147.59        34.88 o                         
  -8 -20   1         12.20         32.49        31.85 o                         
  -7 -20   1          4.29         17.79        20.81 o                         
  -6 -20   1         63.79         45.43        21.02 o                         
  -5 -20   1        305.54        369.19        65.15 o                         
  -4 -20   1       1129.82       1049.25        69.24 o                         
  -3 -20   1         18.31         22.09        29.12 o                         
  -2 -20   1        948.97        760.07        58.16 o                         
 -10 -19   1          0.17         -2.12        17.91 o                         
  -9 -19   1        348.05        374.07        24.56 o                         
  -8 -19   1         86.55         96.69        21.27 o                         
  -7 -19   1        416.97        427.62        26.02 o                         
  -6 -19   1        151.10        118.71        28.02 o                         
  -5 -19   1        316.93        294.17        31.12 o                         
  -4 -19   1         62.38         82.91        23.61 o                         
  -3 -19   1       2016.64       2027.92        76.14 o                         
  -2 -19   1         24.03         16.76        18.89 o                         
  -1 -19   1       1075.92        960.54        82.39 o                         
   0 -19   1       1390.93       1475.13        58.63 o                         
   1 -19   1       1153.45       1083.86        45.40 o                         
 -12 -18   1        304.74        360.89        41.25 o                         
 -11 -18   1        262.41        323.97        24.82 o                         
 -10 -18   1       1214.15       1306.60        52.71 o                         
  -9 -18   1        413.80        488.81        31.19 o                         
  -8 -18   1        598.60        689.31        82.05 o                         
  -7 -18   1        467.54        521.76        45.82 o                         
  -6 -18   1       1909.52       1791.20        65.16 o                         
  -5 -18   1        240.43        274.93        45.10 o                         
  -4 -18   1         39.08         22.91        34.82 o                         
  -3 -18   1         45.54         64.07        23.46 o                         
  -2 -18   1       2668.66       2780.92       142.74 o                         
  -1 -18   1        788.12        829.39        51.96 o                         
   0 -18   1        202.76        191.64        33.38 o                         
   1 -18   1        669.70        564.84        33.07 o                         
   2 -18   1       1570.31       1383.39        49.23 o                         
   3 -18   1        269.92        162.42        17.01 o                         
 -13 -17   1        151.72        132.65        38.26 o                         
 -12 -17   1         67.81         37.06        21.90 o                         
 -11 -17   1         65.37         67.14        25.10 o                         
 -10 -17   1          0.01         15.88        26.40 o                         
  -9 -17   1        785.71       1036.30        54.03 o                         
  -8 -17   1        744.70        799.11        44.27 o                         
  -7 -17   1        117.04        168.04        29.39 o                         
  -6 -17   1        184.32        214.52        25.33 o                         
  -5 -17   1       2577.07       2474.76        76.24 o                         
  -4 -17   1       1190.29       1054.34        46.40 o                         
  -3 -17   1        486.40        376.01        31.95 o                         
  -2 -17   1        837.61        778.16        42.42 o                         
  -1 -17   1        152.05        115.36        22.35 o                         
   0 -17   1        807.71        705.80        58.03 o                         
   1 -17   1       1365.55       1482.37        99.37 o                         
   2 -17   1         64.50         51.77        18.78 o                         
   3 -17   1        813.69        801.35        44.61 o                         
   4 -17   1        138.65        117.86        15.70 o                         
   5 -17   1        270.14        219.13        29.95 o                         
 -13 -16   1         18.12         31.75        24.01 o                         
 -12 -16   1        207.24        209.98        29.10 o                         
 -11 -16   1          0.29         -7.14        33.08 o                         
 -10 -16   1         16.05         24.23        34.93 o                         
  -9 -16   1          3.88          2.89        29.22 o                         
  -8 -16   1        166.73        196.24        31.85 o                         
  -7 -16   1        203.99        261.65        32.15 o                         
  -6 -16   1       1647.81       2023.38        68.16 o                         
  -5 -16   1         95.23         84.65        23.93 o                         
  -4 -16   1       1573.40       1667.41        59.52 o                         
  -3 -16   1       1618.14       1487.81        58.35 o                         
  -2 -16   1        572.44        584.63        55.97 o                         
  -1 -16   1        463.82        490.86        49.11 o                         
   0 -16   1         73.57         63.47        22.14 o                         
   1 -16   1        441.50        431.43        33.19 o                         
   2 -16   1        470.43        491.20        55.42 o                         
   3 -16   1        865.59        749.67        40.46 o                         
   4 -16   1         24.82          6.91        17.50 o                         
   5 -16   1        700.04        678.29        33.57 o                         
   6 -16   1         67.06         48.94        17.21 o                         
 -14 -15   1       2128.50       2609.13        90.73 o                         
 -13 -15   1        103.07         88.49        28.51 o                         
 -12 -15   1          5.35          2.02        24.11 o                         
 -11 -15   1       1185.57       1217.74        55.55 o                         
 -10 -15   1        891.74       1074.30        72.26 o                         
  -9 -15   1        349.91        319.10        41.63 o                         
  -8 -15   1          0.76         24.07        35.58 o                         
  -7 -15   1        120.92        157.99        48.85 o                         
  -6 -15   1         74.23         68.37        18.46 o                         
  -5 -15   1        419.58        408.91        22.57 o                         
  -4 -15   1       1169.74       1151.71        52.69 o                         
  -3 -15   1         56.40         76.57        16.23 o                         
  -2 -15   1         75.59         52.06        19.10 o                         
  -1 -15   1        342.31        286.43        25.57 o                         
   0 -15   1        104.85         87.25        22.41 o                         
   1 -15   1        282.31        315.99        45.49 o                         
   2 -15   1       4116.77       3871.03       136.35 o                         
   3 -15   1       1819.71       1989.00       108.14 o                         
   4 -15   1        897.93        931.50        66.16 o                         
   5 -15   1         88.75        113.60        25.82 o                         
   6 -15   1       1948.99       1851.65        70.01 o                         
   7 -15   1          8.13          6.30        16.01 o                         
 -15 -14   1       1361.45       1594.13        74.65 o                         
 -14 -14   1       1407.16       1482.45        57.75 o                         
 -13 -14   1        608.48        846.19        45.65 o                         
 -12 -14   1        862.67        949.43        43.56 o                         
 -11 -14   1       1099.90       1063.89        54.32 o                         
 -10 -14   1       2818.29       2821.69       100.42 o                         
  -9 -14   1       2081.14       2273.28       103.68 o                         
  -8 -14   1        860.78        846.17        56.47 o                         
  -7 -14   1        811.12        800.74        61.16 o                         
  -6 -14   1         15.19         -4.64        18.28 o                         
  -5 -14   1       1178.78       1206.31        41.27 o                         
  -4 -14   1        696.44        730.91        30.33 o                         
  -3 -14   1        891.54        880.48        30.18 o                         
  -2 -14   1        271.56        191.08        16.27 o                         
  -1 -14   1        197.87        122.01        27.37 o                         
   0 -14   1         41.05          9.51        20.27 o                         
   1 -14   1        170.99        142.48        26.42 o                         
   2 -14   1         23.64         26.39        24.69 o                         
   3 -14   1       8496.10       8244.28       271.81 o                         
   4 -14   1       1936.33       1796.99        74.01 o                         
   5 -14   1          6.93         23.74        23.25 o                         
   6 -14   1        151.64        184.86        24.42 o                         
   7 -14   1       5178.62       5027.88       166.79 o                         
   8 -14   1         18.96         11.66        21.75 o                         
 -16 -13   1        186.46        190.47        26.07 o                         
 -15 -13   1        301.03        234.83        37.16 o                         
 -14 -13   1        588.01        768.76        53.66 o                         
 -13 -13   1       1303.92       1370.65        61.34 o                         
 -12 -13   1         39.61         19.77        28.74 o                         
 -11 -13   1       1370.08       1509.23        60.61 o                         
 -10 -13   1        726.95        802.83        40.88 o                         
  -9 -13   1       1941.86       1851.80        65.39 o                         
  -8 -13   1       3224.46       3564.33       104.41 o                         
  -7 -13   1       1314.66       1089.72        42.78 o                         
  -6 -13   1        630.54        621.31        30.97 o                         
  -5 -13   1         16.51         42.66        17.60 o                         
  -4 -13   1       4767.75       4227.86        86.79 o                         
  -3 -13   1         13.90         80.14        11.84 o                         
  -2 -13   1        310.51        182.64        13.49 o                         
  -1 -13   1        527.64        469.02        23.91 o                         
   0 -13   1        377.46        320.28        38.55 o                         
   1 -13   1        407.14        466.89        31.34 o                         
   2 -13   1         60.09        146.38        33.04 o                         
   3 -13   1        123.98        159.72        26.13 o                         
   4 -13   1       4117.57       3845.31       134.62 o                         
   5 -13   1       1946.06       1996.91        79.94 o                         
   6 -13   1       1193.72       1247.84        57.96 o                         
   7 -13   1        386.59        354.10        46.76 o                         
   8 -13   1       6260.06       6075.09       235.98 o                         
   9 -13   1        499.02        436.81        58.00 o                         
 -16 -12   1        463.82        471.99        27.39 o                         
 -15 -12   1        334.71        459.47        34.52 o                         
 -14 -12   1       1080.90       1079.70        66.92 o                         
 -13 -12   1          0.03        -22.09        33.68 o                         
 -12 -12   1       4563.72       5417.04       157.25 o                         
 -11 -12   1       2055.87       2248.13        71.37 o                         
 -10 -12   1          4.97         22.26        18.64 o                         
  -9 -12   1        331.54        335.83        21.70 o                         
  -8 -12   1       3014.05       2895.93        88.38 o                         
  -7 -12   1       3912.01       3686.53        99.75 o                         
  -6 -12   1        820.97        821.60        36.01 o                         
  -5 -12   1      11592.58      10525.04       259.31 o                         
  -4 -12   1        393.66        491.74        23.04 o                         
  -3 -12   1       6580.43       5490.58       116.76 o                         
  -2 -12   1       1079.36        981.97        34.45 o                         
  -1 -12   1         79.45        142.70        15.96 o                         
   0 -12   1        328.55        325.25        28.05 o                         
   1 -12   1         51.05        113.80        21.94 o                         
   2 -12   1        654.60        761.60        33.65 o                         
   3 -12   1       2316.82       2696.14       111.58 o                         
   4 -12   1       1962.02       1917.87        76.37 o                         
   5 -12   1       1201.03       1214.03        73.20 o                         
   6 -12   1       1318.35       1156.69        57.12 o                         
   7 -12   1       1287.72       1327.01        60.56 o                         
   8 -12   1        149.04        135.82        29.44 o                         
   9 -12   1       6167.62       5840.67       226.45 o                         
  10 -12   1        442.34        312.21        26.94 o                         
 -16 -11   1          4.10        -21.21        21.21 o                         
 -15 -11   1        937.08       1014.32        93.43 o                         
 -14 -11   1          3.58          3.70        33.08 o                         
 -13 -11   1        822.80        944.59        62.12 o                         
 -12 -11   1       1164.27       1192.88        73.31 o                         
 -11 -11   1       1101.07       1164.81        44.95 o                         
 -10 -11   1       2337.48       2362.53        66.45 o                         
  -9 -11   1        104.14        138.34        19.12 o                         
  -8 -11   1         27.50         27.00        15.15 o                         
  -7 -11   1       3330.79       2862.40       102.82 o                         
  -6 -11   1         40.08         33.01        13.46 o                         
  -5 -11   1          3.37         33.21        18.86 o                         
  -4 -11   1       8545.64       7787.98       238.89 o                         
  -3 -11   1       2332.28       2287.39        78.05 o                         
  -2 -11   1        965.19        793.87        37.71 o                         
  -1 -11   1        800.06        659.89        34.38 o                         
   0 -11   1       4452.31       4639.62       111.86 o                         
   1 -11   1        101.76        171.92        13.89 o                         
   2 -11   1       1236.40       1370.05        38.51 o                         
   3 -11   1        166.13        271.08        19.69 o                         
   4 -11   1        254.98        391.06        21.58 o                         
   5 -11   1        617.45        572.67        29.80 o                         
   6 -11   1        932.54        859.24        54.39 o                         
   7 -11   1         34.80         47.37        22.75 o                         
   8 -11   1        822.46       1033.69        65.36 o                         
   9 -11   1         22.29         41.25        27.48 o                         
  10 -11   1       4958.42       4802.92       188.02 o                         
  11 -11   1         68.19         20.19        24.93 o                         
 -17 -10   1        664.59        797.34        91.95 o                         
 -16 -10   1        662.84        569.59        38.35 o                         
 -15 -10   1          5.53         -1.86        26.82 o                         
 -14 -10   1       2056.82       2320.35       101.21 o                         
 -13 -10   1        451.13        554.04        45.63 o                         
 -12 -10   1         60.40         29.64        36.62 o                         
 -11 -10   1       2338.35       2129.17       101.84 o                         
 -10 -10   1       2490.60       2396.12        65.96 o                         
  -9 -10   1       4271.51       4274.16       104.12 o                         
  -8 -10   1         51.38        109.47        16.43 o                         
  -7 -10   1        570.22        561.29        57.86 o                         
  -6 -10   1        178.71        215.35        21.68 o                         
  -5 -10   1       1568.19       1428.76        83.13 o                         
  -4 -10   1         99.67        300.88        25.83 o                         
  -3 -10   1       1099.08       1265.77        47.98 o                         
  -2 -10   1        506.56        515.15        29.34 o                         
  -1 -10   1         22.55         31.41        13.36 o                         
   0 -10   1         68.59        120.78        18.67 o                         
   1 -10   1       7436.48       7184.47       213.43 o                         
   2 -10   1        212.28        234.63        16.04 o                         
   3 -10   1       1096.98       1173.16        34.05 o                         
   4 -10   1       2046.14       2151.28        53.43 o                         
   5 -10   1         42.81        182.31        15.90 o                         
   6 -10   1         18.41         23.67        17.14 o                         
   7 -10   1         77.21         89.79        19.71 o                         
   8 -10   1        338.81        342.64        29.46 o                         
   9 -10   1       1338.46       1495.98        64.50 o                         
  10 -10   1        710.25        772.05        44.98 o                         
  11 -10   1       1701.91       1694.96        98.96 o                         
  12 -10   1          1.45         16.63        23.09 o                         
 -17  -9   1       3144.41       3770.81       231.97 o                         
 -16  -9   1        838.87        944.74       111.59 o                         
 -15  -9   1        233.29        182.34        39.73 o                         
 -14  -9   1        607.85        732.58        57.06 o                         
 -13  -9   1       5066.63       5571.32       203.67 o                         
 -12  -9   1         37.01         37.68        32.98 o                         
 -11  -9   1       1107.28       1233.84        69.30 o                         
 -10  -9   1       3313.59       3096.86        91.31 o                         
  -9  -9   1        672.66        746.15        33.59 o                         
  -8  -9   1       3286.72       3789.81       245.22 o                         
  -7  -9   1       3074.35       3370.04       149.77 o                         
  -6  -9   1       2302.49       2222.14       103.05 o                         
  -5  -9   1       1763.64       1462.30       105.62 o                         
  -4  -9   1       1234.74       1150.31        43.73 o                         
  -3  -9   1       4688.71       4525.71       140.11 o                         
  -2  -9   1          2.42         85.89        13.19 o                         
  -1  -9   1        523.82        655.07        39.54 o                         
   0  -9   1       1697.27       1650.96        56.50 o                         
   1  -9   1       1460.41       1602.70        73.94 o                         
   2  -9   1       1972.69       2363.08        86.09 o                         
   3  -9   1       3120.22       2804.59       101.02 o                         
   4  -9   1       3053.56       2836.66        66.71 o                         
   5  -9   1       2756.51       2747.35        64.96 o                         
   6  -9   1        216.48        333.72        25.52 o                         
   7  -9   1        371.25        332.59        19.81 o                         
   8  -9   1       1384.82       1286.79        59.71 o                         
   9  -9   1        575.59        720.14        74.08 o                         
  10  -9   1          2.89         15.69        22.93 o                         
  11  -9   1         94.20         70.44        22.06 o                         
  12  -9   1        900.81        836.16       104.75 o                         
 -17  -8   1         15.07         47.89        31.06 o                         
 -16  -8   1       4662.95       5204.65       321.06 o                         
 -15  -8   1        278.05        310.91        52.57 o                         
 -14  -8   1         12.36         10.58        32.83 o                         
 -13  -8   1        858.90        862.60        60.22 o                         
 -12  -8   1       1889.11       1997.53       105.23 o                         
 -11  -8   1        628.01        688.06        78.95 o                         
 -10  -8   1       1155.78       1025.12        49.82 o                         
  -9  -8   1       6570.35       6157.90       191.39 o                         
  -8  -8   1       7167.79       7255.11       452.40 o                         
  -7  -8   1       6620.85       6668.55       284.46 o                         
  -6  -8   1        543.25        559.71        93.56 o                         
  -5  -8   1        294.32        390.37        28.32 o                         
  -4  -8   1       2392.11       2344.02        76.42 o                         
  -3  -8   1      21627.32      23061.39       809.97 o                         
  -2  -8   1         91.22        107.85        15.89 o                         
  -1  -8   1        775.82       1131.61        53.44 o                         
   0  -8   1       2292.63       2032.05        66.01 o                         
   1  -8   1         47.22         57.60        14.88 o                         
   2  -8   1       3092.90       3527.90       106.71 o                         
   3  -8   1       1619.37       1744.10        66.13 o                         
   4  -8   1       3019.42       2941.88       126.52 o                         
   5  -8   1       8998.45       9122.85       213.73 o                         
   6  -8   1       2555.94       2451.52        58.54 o                         
   7  -8   1          0.94        149.54        21.14 o                         
   8  -8   1        144.65        169.78        25.36 o                         
   9  -8   1       6284.82       5923.10       199.29 o                         
  10  -8   1       1267.70       1112.32        64.13 o                         
  11  -8   1       1588.39       1740.63       165.11 o                         
  12  -8   1         22.57          0.73        25.33 o                         
  13  -8   1        638.20        547.35        76.62 o                         
 -17  -7   1        806.41        706.53       128.83 o                         
 -16  -7   1         19.43         11.80        27.04 o                         
 -15  -7   1       3557.41       4008.81       223.21 o                         
 -14  -7   1         41.97          9.87        19.52 o                         
 -13  -7   1         35.70         41.16        19.50 o                         
 -12  -7   1       3145.58       3085.84       120.99 o                         
 -11  -7   1       4866.09       5238.44       139.66 o                         
 -10  -7   1        491.47        527.74        24.02 o                         
  -9  -7   1       3955.26       3568.86       229.77 o                         
  -8  -7   1       7421.35       7157.41       445.47 o                         
  -7  -7   1      19710.13      21093.70      1292.40 o                         
  -6  -7   1      27849.63      27737.23      1159.65 o                         
  -5  -7   1         21.84         42.31        14.05 o                         
  -4  -7   1       2175.81       2249.34       133.38 o                         
  -3  -7   1       1332.46       1147.90        68.43 o                         
  -2  -7   1      20265.47      23417.94       964.41 o                         
  -1  -7   1       2820.92       2717.94        85.80 o                         
   0  -7   1       1116.09        651.05        40.87 o                         
   1  -7   1       1662.09       1741.73        68.23 o                         
   2  -7   1       1979.45       2041.33       158.34 o                         
   3  -7   1        625.71        714.82        41.87 o                         
   4  -7   1      13377.95      14843.31       494.75 o                         
   5  -7   1       1033.26        891.21        60.71 o                         
   6  -7   1       3606.59       3188.97        83.81 o                         
   7  -7   1       3620.72       4127.66       111.91 o                         
   8  -7   1       1116.94       1209.00        44.03 o                         
   9  -7   1        396.93        413.02        24.05 o                         
  10  -7   1       8107.06       7860.72       259.96 o                         
  11  -7   1        400.63        400.31        36.21 o                         
  12  -7   1        999.71       1079.02       124.61 o                         
  13  -7   1        381.19        391.95        32.73 o                         
  14  -7   1       1264.43       1100.75        88.01 o                         
 -17  -6   1        705.44        780.21        96.22 o                         
 -16  -6   1        417.95        369.19        98.64 o                         
 -15  -6   1        578.67        639.21        28.16 o                         
 -14  -6   1        743.03        718.90        31.12 o                         
 -13  -6   1        195.95        242.46        21.17 o                         
 -12  -6   1       1236.27       1075.21        57.57 o                         
 -11  -6   1       4374.69       4314.65       186.85 o                         
 -10  -6   1       3719.91       3973.12       116.59 o                         
  -9  -6   1        515.96        529.21        54.84 o                         
  -8  -6   1        330.29        393.09        48.11 o                         
  -7  -6   1      20745.33      19230.42      1178.10 o                         
  -6  -6   1      34804.15      37392.02      1560.10 o                         
  -5  -6   1      21282.48      26613.34       962.77 o                         
  -4  -6   1       1003.31       1393.39        56.30 o                         
  -3  -6   1       6884.79       6023.93       221.37 o                         
  -2  -6   1       4515.49       3808.05       117.16 o                         
  -1  -6   1       3097.94       2458.21        75.95 o                         
   0  -6   1         16.28        167.68        33.49 o                         
   1  -6   1       1116.03       1635.72        91.71 o                         
   2  -6   1        203.69        246.53        24.52 o                         
   3  -6   1       5078.43       5338.61       179.84 o                         
   4  -6   1        472.06        349.97        26.29 o                         
   5  -6   1      14167.47      15338.83       763.02 o                         
   6  -6   1       5146.91       5239.77       266.79 o                         
   7  -6   1        105.26        117.14        15.47 o                         
   8  -6   1         36.66         87.02        13.21 o                         
   9  -6   1       2292.71       2860.16       101.61 o                         
  10  -6   1          9.20         15.61        22.05 o                         
  11  -6   1       9097.17       8646.16       284.83 o                         
  12  -6   1        167.81        151.60        31.12 o                         
  13  -6   1        108.42        166.66        29.05 o                         
  14  -6   1        703.72        748.74        47.45 o                         
 -17  -5   1        738.97        766.15        91.15 o                         
 -16  -5   1       1187.60       1063.52        57.43 o                         
 -15  -5   1        174.19        169.59        20.24 o                         
 -14  -5   1         78.62         90.22        23.98 o                         
 -13  -5   1        484.30        523.45        36.16 o                         
 -12  -5   1        424.12        366.58        26.64 o                         
 -11  -5   1        993.34        831.14        36.01 o                         
 -10  -5   1        305.74        245.70        19.87 o                         
  -9  -5   1       1133.09        909.11       101.77 o                         
  -8  -5   1       2747.66       3383.52       167.08 o                         
  -7  -5   1        103.01         71.47        18.85 o                         
  -6  -5   1      30141.27      29542.08      1063.47 o                         
  -5  -5   1      39498.96      37966.66      1226.21 o                         
  -4  -5   1      18838.56      24049.93       782.31 o                         
  -3  -5   1      32469.41      37787.04      1222.15 o                         
  -2  -5   1      26167.70      27053.26       978.64 o                         
  -1  -5   1        591.29        687.48        24.57 o                         
   0  -5   1        533.77        875.61        43.26 o                         
   1  -5   1        433.45        921.46        47.34 o                         
   2  -5   1       1465.81       1605.67        67.05 o                         
   3  -5   1         94.65         28.03        11.24 o                         
   4  -5   1       5738.69       5198.42       164.73 o                         
   5  -5   1       1253.69       1298.34        55.92 o                         
   6  -5   1        250.71        423.58        37.69 o                         
   8  -5   1        427.54        523.73        23.24 o                         
   9  -5   1        373.87        352.76        20.67 o                         
  10  -5   1        102.66        182.30        34.25 o                         
  11  -5   1        580.57        463.82        36.74 o                         
  12  -5   1       3567.66       3477.80       148.68 o                         
  13  -5   1        507.22        587.53        51.59 o                         
  14  -5   1       1465.37       1489.64       118.47 o                         
  15  -5   1        163.96        127.48        34.19 o                         
 -16  -4   1       1074.13       1060.12        85.60 o                         
 -15  -4   1       1250.85       1201.44        65.54 o                         
 -14  -4   1          7.63         -5.91        17.00 o                         
 -13  -4   1       2156.06       2143.78        59.85 o                         
 -12  -4   1        693.14        685.67        34.82 o                         
 -11  -4   1       5638.46       5493.25       142.28 o                         
 -10  -4   1         18.15         77.26        15.23 o                         
  -9  -4   1       1719.32       1788.78       155.51 o                         
  -8  -4   1       2247.36       1988.77        72.27 o                         
  -7  -4   1       8308.36       9496.38       349.46 o                         
  -6  -4   1       3453.74       3218.39       101.02 o                         
  -5  -4   1      30598.21      30716.97       937.73 o                         
  -4  -4   1      60984.54      61304.92      1866.66 o                         
  -3  -4   1      23701.88      22338.64       721.65 o                         
  -2  -4   1     103138.20     108946.34      4223.21 o                         
  -1  -4   1       9019.08      10671.85       519.48 o                         
   0  -4   1       3722.03       3755.01       112.20 o                         
   1  -4   1       3242.02       3653.38       200.33 o                         
   2  -4   1       3255.27       2500.09       157.53 o                         
   3  -4   1       7877.50       6878.46       281.21 o                         
   4  -4   1         88.10         30.59         6.69 o                         
   5  -4   1       2537.82       2792.13        85.32 o                         
   6  -4   1       1320.53       1843.58        75.56 o                         
   7  -4   1       4605.13       4481.95       331.86 o                         
   8  -4   1         81.84        123.85        25.25 o                         
   9  -4   1          8.17         37.09        14.09 o                         
  10  -4   1        279.28        317.23        23.66 o                         
  11  -4   1         55.14         18.33        20.17 o                         
  12  -4   1          0.85         -8.27        25.98 o                         
  13  -4   1         87.80        105.10        34.38 o                         
  14  -4   1        148.89        141.30        36.80 o                         
  15  -4   1       2060.53       2039.55        77.11 o                         
 -17  -3   1         19.88         13.26        17.55 o                         
 -16  -3   1       1295.09       1438.41        61.22 o                         
 -15  -3   1       2743.71       2694.72       108.57 o                         
 -14  -3   1        398.89        341.23        29.25 o                         
 -13  -3   1        210.05        247.11        21.97 o                         
 -12  -3   1       1838.92       1661.95        74.46 o                         
 -11  -3   1        237.46        387.26        33.90 o                         
 -10  -3   1      17532.73      14403.90       437.95 o                         
  -9  -3   1       1088.71        665.56        85.19 o                         
  -8  -3   1        158.30        133.07        13.93 o                         
  -7  -3   1        475.33        793.46        36.33 o                         
  -6  -3   1       6145.09       5610.54       171.60 o                         
  -5  -3   1        176.08        128.47        19.23 o                         
  -4  -3   1       9065.19      10403.23       261.78 o                         
  -3  -3   1       3202.50       5328.06       190.75 o                         
  -2  -3   1        864.02       1912.91        90.90 o                         
  -1  -3   1      10727.79      11923.57       537.49 o                         
   0  -3   1       1652.39       1366.75        44.58 o                         
   1  -3   1       1109.11       2313.27       126.40 o                         
   2  -3   1       2879.82       3947.21       123.66 o                         
   3  -3   1        180.81        120.92        20.62 o                         
   5  -3   1        796.65        926.74        28.20 o                         
   6  -3   1        446.90        329.32        21.14 o                         
   7  -3   1        226.89        420.00        74.63 o                         
   8  -3   1       4681.60       5257.48       390.35 o                         
   9  -3   1        272.49        178.31        15.89 o                         
  10  -3   1        756.93        607.33        44.57 o                         
  11  -3   1        142.39        225.63        31.45 o                         
  12  -3   1         20.06         48.38        26.17 o                         
  13  -3   1         67.92         28.74        26.64 o                         
  14  -3   1        192.89        199.33        26.39 o                         
  15  -3   1       1734.95       1759.74       120.29 o                         
 -17  -2   1        895.05        615.19        91.28 o                         
 -15  -2   1        730.06        705.20        94.91 o                         
 -14  -2   1       6019.09       6048.14       183.76 o                         
 -13  -2   1         16.51         -0.97        20.05 o                         
 -12  -2   1         62.26         44.20        15.41 o                         
 -11  -2   1       5794.27       5243.19       109.05 o                         
 -10  -2   1       5684.38       6252.91       221.20 o                         
  -9  -2   1      16621.98      13607.45       618.35 o                         
  -8  -2   1       1932.49       2530.74       189.83 o                         
  -7  -2   1      38763.82      35876.93      1176.05 o                         
  -6  -2   1       3758.99       4482.68       147.10 o                         
  -5  -2   1      31063.47      33980.09      1228.26 o                         
  -4  -2   1        151.79        417.13        38.28 o                         
  -3  -2   1        895.27       1595.99        67.23 o                         
  -2  -2   1       3264.66       3380.36        86.50 o                         
  -1  -2   1      19202.44      24330.23       905.22 o                         
   0  -2   1       7772.71       9263.57       326.55 o                         
   1  -2   1        426.72        478.92        19.53 o                         
   2  -2   1       1212.23       1450.29        57.62 o                         
   3  -2   1        572.81        329.40        28.03 o                         
   4  -2   1       7206.92       7748.24       229.75 o                         
   5  -2   1       4758.59       4488.71       128.57 o                         
   6  -2   1        878.12        957.42        40.61 o                         
   7  -2   1       5079.91       5777.21       301.79 o                         
   8  -2   1        312.49        559.69        60.69 o                         
   9  -2   1       2247.09       2272.11        73.93 o                         
  10  -2   1       1075.23        892.06        37.16 o                         
  11  -2   1       1558.71       1454.07        87.73 o                         
  12  -2   1         51.52         43.70        24.85 o                         
  13  -2   1        823.25        766.27        59.92 o                         
  14  -2   1        845.87        811.80        51.12 o                         
  15  -2   1         29.32         35.83        22.98 o                         
  16  -2   1       1696.28       1518.91        60.77 o                         
 -16  -1   1       1364.67       1408.39        62.81 o                         
 -15  -1   1        138.69        147.79        25.88 o                         
 -14  -1   1         76.90         82.27        26.51 o                         
 -13  -1   1       5174.90       5397.28       167.26 o                         
 -12  -1   1         88.44        112.10        22.61 o                         
 -11  -1   1       2218.71       2258.54        56.36 o                         
 -10  -1   1      10846.61       9298.72       280.62 o                         
  -9  -1   1       6992.84       7619.88       812.98 o                         
  -8  -1   1         72.39         88.08        20.28 o                         
  -7  -1   1      12651.02      10211.07       393.72 o                         
  -6  -1   1      38208.86      36392.37      1046.59 o                         
  -5  -1   1       5957.30       5370.33       156.54 o                         
  -4  -1   1      26761.70      29665.12      1343.04 o                         
  -3  -1   1       1501.76       1449.53        88.15 o                         
  -2  -1   1      11505.45      12250.70       459.00 o                         
   0  -1   1     100699.62     114635.18      3196.11 o                         
   1  -1   1         12.85         -4.73         4.73 o                         
   2  -1   1         12.77         56.04         5.55 o                         
   3  -1   1       2218.65       2226.18        96.49 o                         
   4  -1   1       1258.15       1645.10        50.57 o                         
   5  -1   1        325.41        523.80        26.60 o                         
   6  -1   1       2857.62       2429.79        86.18 o                         
   7  -1   1       2707.81       2181.15        74.62 o                         
   8  -1   1       2361.06       2161.61       169.07 o                         
   9  -1   1       1978.37       1762.47       144.88 o                         
  10  -1   1         13.95         23.52        16.02 o                         
  11  -1   1        497.52        435.30        30.90 o                         
  12  -1   1       1349.33       1125.70        60.19 o                         
  13  -1   1        326.98        298.47        48.73 o                         
  14  -1   1        948.40        845.14        45.93 o                         
  15  -1   1       2389.05       2580.57        98.46 o                         
  16  -1   1        341.29        381.97        74.03 o                         
 -16   0   1         19.10         28.63        18.60 o                         
 -15   0   1        452.51        418.08        32.40 o                         
 -14   0   1        292.99        280.18        31.86 o                         
 -13   0   1         35.11         66.67        24.90 o                         
 -12   0   1        737.53        626.08        53.31 o                         
 -11   0   1        181.39        141.37        21.37 o                         
 -10   0   1       1222.29        983.62        65.82 o                         
  -9   0   1       5226.56       4013.54       201.59 o                         
  -8   0   1       5194.32       5534.76       326.42 o                         
  -7   0   1       1479.40       1990.34        97.95 o                         
  -6   0   1        513.78        575.18        24.08 o                         
  -5   0   1       1661.11       1721.21        59.60 o                         
  -4   0   1       8513.07      10016.13       420.42 o                         
  -3   0   1        313.65        520.78        30.89 o                         
  -2   0   1       2039.42       2652.05       194.36 o                         
  -1   0   1      87602.02      81316.48      4021.55 o                         
   0   0   1         53.51         15.31         1.72 o                         
   1   0   1      90033.74     110048.78      3736.00 o                         
   2   0   1      13302.81      14058.24       368.90 o                         
   3   0   1       4545.28       4418.88       113.08 o                         
   4   0   1         67.99        234.50        12.32 o                         
   5   0   1        902.96        816.36        38.02 o                         
   6   0   1         21.20         49.27         8.17 o                         
   7   0   1       5044.82       4739.92       158.28 o                         
   8   0   1         26.07        133.79        31.97 o                         
   9   0   1        691.03        621.36        74.38 o                         
  10   0   1       1477.30       1527.71        55.31 o                         
  11   0   1       1418.26       1022.34        42.01 o                         
  12   0   1         97.71        112.71        21.77 o                         
  13   0   1       1411.17       1321.17        58.36 o                         
  14   0   1         92.47         88.81        34.51 o                         
  15   0   1        264.79        373.33        63.47 o                         
  16   0   1       2734.77       3094.91       101.38 o                         
 -16   1   1         70.68         58.52        24.91 o                         
 -15   1   1         20.42         27.46        23.36 o                         
 -14   1   1        304.86        310.86        28.78 o                         
 -13   1   1         31.62         46.39        24.67 o                         
 -12   1   1        150.26         89.85        23.18 o                         
 -11   1   1        234.14        193.83        25.35 o                         
 -10   1   1        105.26        114.40        19.14 o                         
  -9   1   1       1210.19        966.62        60.74 o                         
  -8   1   1       5576.82       4583.39       211.88 o                         
  -7   1   1      15645.53      15169.29       688.09 o                         
  -6   1   1        423.39        443.65        36.90 o                         
  -5   1   1       6521.02       6279.38       208.40 o                         
  -4   1   1       4329.83       4271.33       147.06 o                         
  -3   1   1        631.25        991.14        34.67 o                         
  -2   1   1        355.81        383.56        14.47 o                         
  -1   1   1       5219.40       4590.88       109.61 o                         
   0   1   1      85831.12      90126.66      2839.96 o                         
   1   1   1         63.46         30.20         3.36 o                         
   2   1   1      13546.44      17707.05       801.23 o                         
   3   1   1      14196.45      16287.84       463.73 o                         
   4   1   1      20301.18      19175.93       608.60 o                         
   5   1   1        272.33        224.57        11.48 o                         
   6   1   1      18848.87      19519.54       561.93 o                         
   7   1   1          1.63         14.13        11.45 o                         
   8   1   1         86.74        144.23        23.06 o                         
   9   1   1        960.95        918.62        92.09 o                         
  10   1   1       2455.16       1921.27        67.40 o                         
  11   1   1       1152.75       1135.28        52.92 o                         
  12   1   1       1306.11       1329.11        65.78 o                         
  13   1   1          4.02         12.13        21.30 o                         
  14   1   1       2111.17       1954.16        74.86 o                         
  15   1   1          4.58          7.81        25.32 o                         
  16   1   1         28.07         46.52        19.67 o                         
  17   1   1       1428.30       1574.56       188.50 o                         
 -16   2   1          7.08          7.30        33.64 o                         
 -15   2   1       1214.77       1381.66        63.00 o                         
 -14   2   1        400.49        406.86        34.09 o                         
 -13   2   1        115.02        113.22        25.39 o                         
 -12   2   1       1728.73       1931.26        82.79 o                         
 -11   2   1        414.98        517.93        34.87 o                         
 -10   2   1        121.19        122.07        20.24 o                         
  -9   2   1       2466.06       2381.24        79.74 o                         
  -8   2   1        551.90        624.01        45.08 o                         
  -7   2   1       1359.76       1218.10        65.57 o                         
  -6   2   1        608.29       1175.35       111.43 o                         
  -5   2   1       4784.65       5002.82       167.67 o                         
  -4   2   1      15315.77      15485.63       482.66 o                         
  -3   2   1       4156.82       4688.30       120.07 o                         
  -2   2   1      15357.54      16947.09       422.03 o                         
  -1   2   1        228.65        243.29        12.37 o                         
   0   2   1       6028.60       5975.27       177.50 o                         
   1   2   1      33434.30      34431.78      1142.19 o                         
   2   2   1          7.75         35.42         8.79 o                         
   3   2   1       3287.03       3434.47       202.49 o                         
   4   2   1      93744.20      96000.55      3464.57 o                         
   5   2   1       8631.31       9686.21       280.08 o                         
   6   2   1       3160.60       2814.02       109.64 o                         
   7   2   1      26812.54      27289.61       911.77 o                         
   8   2   1       2174.75       2226.21        79.31 o                         
   9   2   1       4183.28       3796.02       291.23 o                         
  10   2   1        568.13        806.34        62.11 o                         
  11   2   1       2873.81       2508.59        60.67 o                         
  12   2   1       1441.96       1252.67        48.45 o                         
  13   2   1        825.80        958.36        62.12 o                         
  14   2   1        807.74        627.21        34.95 o                         
  15   2   1        837.28        819.06        46.53 o                         
  17   2   1        598.96        603.62       119.83 o                         
 -15   3   1         32.16         52.33        22.00 o                         
 -14   3   1       3281.59       3218.41       106.18 o                         
 -13   3   1       1150.23       1041.08        52.96 o                         
 -12   3   1        111.38        135.36        29.39 o                         
 -11   3   1       1338.17       1568.83        78.14 o                         
 -10   3   1       4476.47       4393.85       123.42 o                         
  -9   3   1        421.66        567.62        31.33 o                         
  -8   3   1       3535.31       3358.47       211.05 o                         
  -7   3   1        594.51        689.93        47.33 o                         
  -6   3   1       6826.96       6883.19       315.41 o                         
  -5   3   1       2398.54       2066.88       168.29 o                         
  -4   3   1      25530.51      28542.10      1283.15 o                         
  -3   3   1         91.08         65.56         5.73 o                         
  -2   3   1       1193.51       1772.69        49.64 o                         
  -1   3   1      17523.38      20511.48       542.89 o                         
   0   3   1        126.94        234.61        20.18 o                         
   1   3   1       1581.10       1792.27        84.03 o                         
   2   3   1       3564.49       3915.47       152.29 o                         
   3   3   1       4385.21       5563.27       216.02 o                         
   4   3   1       6525.51       8430.79       306.94 o                         
   5   3   1      22127.38      25310.13      1148.89 o                         
   6   3   1       8500.72       7251.73       209.68 o                         
   7   3   1       1724.41       1873.56        66.94 o                         
   8   3   1         23.91        110.15        24.00 o                         
   9   3   1       1168.71       1434.39        67.44 o                         
  10   3   1       7959.51       6917.30       520.04 o                         
  11   3   1        880.68        784.14        46.58 o                         
  12   3   1       1177.47       1078.20        39.53 o                         
  13   3   1        858.56        812.48        39.13 o                         
  14   3   1          2.70         15.13        23.76 o                         
  15   3   1       1064.22       1079.30        84.07 o                         
  16   3   1        155.98        157.44        36.87 o                         
  17   3   1        115.65         21.94        98.12 o                         
 -15   4   1         15.19         22.76        19.30 o                         
 -14   4   1        166.74        258.51        27.06 o                         
 -13   4   1       2894.52       2912.11        97.87 o                         
 -12   4   1        781.53        793.79        51.72 o                         
 -11   4   1         47.97         55.64        21.48 o                         
 -10   4   1         33.13         25.45        18.65 o                         
  -9   4   1      13780.42      12939.29       346.35 o                         
  -8   4   1       3560.07       4202.33       146.76 o                         
  -7   4   1       4874.56       4581.75       273.28 o                         
  -6   4   1       1813.31       1759.81       122.36 o                         
  -5   4   1      28631.88      29984.35      1338.14 o                         
  -4   4   1          7.20        108.61        14.24 o                         
  -3   4   1      26630.74      24603.04       654.91 o                         
  -2   4   1       1694.95       1271.50        74.35 o                         
  -1   4   1       3775.90       3801.06       101.72 o                         
   0   4   1       2347.55       2365.07        71.33 o                         
   1   4   1       2247.74       2699.74        82.97 o                         
   2   4   1        950.69       1025.67        59.25 o                         
   3   4   1        477.69        279.70        28.54 o                         
   4   4   1      30114.67      37159.05      1203.82 o                         
   5   4   1      20674.00      25902.39       939.79 o                         
   6   4   1        511.92        698.99        40.20 o                         
   7   4   1         37.67        141.64        13.22 o                         
   8   4   1        757.49       1043.23        42.60 o                         
   9   4   1       1406.48       1347.36        54.21 o                         
  10   4   1        296.55        151.82        52.00 o                         
  11   4   1       3249.75       3195.21        79.44 o                         
  12   4   1        851.66        747.39        29.35 o                         
  13   4   1        353.33        334.44        26.40 o                         
  14   4   1       2130.21       2486.63        74.36 o                         
  15   4   1        262.67        230.46        44.22 o                         
  16   4   1        120.43        112.27        21.72 o                         
  17   4   1        146.33         84.80        20.54 o                         
 -14   5   1        128.23        191.72        53.93 o                         
 -13   5   1       2219.59       2160.99        93.62 o                         
 -12   5   1        224.62        247.30        31.26 o                         
 -11   5   1       1608.32       1486.53        60.48 o                         
 -10   5   1        497.35        585.92        35.86 o                         
  -9   5   1        191.70        132.96        16.97 o                         
  -8   5   1      14296.80      13560.62       361.37 o                         
  -7   5   1       2962.50       3128.98       268.38 o                         
  -6   5   1      12246.26      11665.27       532.79 o                         
  -5   5   1          6.33         52.66        15.70 o                         
  -4   5   1      36018.52      40668.17      1172.78 o                         
  -3   5   1       2701.08       1982.67        74.51 o                         
  -2   5   1      20145.23      24838.35       717.57 o                         
  -1   5   1       6460.41       6246.36       152.61 o                         
   0   5   1      14592.19      14367.32       382.67 o                         
   1   5   1      20476.59      22862.44       709.95 o                         
   2   5   1      25070.89      28040.38       845.17 o                         
   3   5   1       3058.25       2612.37       101.64 o                         
   4   5   1      27538.30      27789.66       894.76 o                         
   5   5   1      21646.32      22921.94       830.05 o                         
   6   5   1      24761.14      27076.73       977.23 o                         
   7   5   1         26.10         32.39        11.91 o                         
   8   5   1        833.64        712.45        34.01 o                         
   9   5   1         45.16         47.99        15.30 o                         
  10   5   1         81.06        196.16       110.50 o                         
  11   5   1       1460.39       1316.14        46.35 o                         
  12   5   1         11.26         17.83        18.22 o                         
  13   5   1        383.28        398.61        21.09 o                         
  14   5   1        975.46        981.72        45.94 o                         
  15   5   1        374.79        411.64        40.50 o                         
  16   5   1        530.34        501.81        31.75 o                         
  17   5   1        293.09        338.45        57.22 o                         
 -14   6   1        263.81        271.72        23.28 o                         
 -13   6   1         70.82         83.43        23.15 o                         
 -12   6   1       3955.90       4423.35       183.58 o                         
 -11   6   1        234.15        246.65        25.91 o                         
 -10   6   1       2733.77       2573.25        96.08 o                         
  -9   6   1        423.40        436.53        29.08 o                         
  -8   6   1        693.28        896.31        42.28 o                         
  -7   6   1      10048.81      10264.49       250.74 o                         
  -6   6   1        298.91        510.85        38.56 o                         
  -5   6   1        162.34        219.50        33.37 o                         
  -4   6   1        310.94        343.95        48.35 o                         
  -3   6   1      60490.39      63660.16      1838.21 o                         
  -2   6   1         85.59        104.13        16.78 o                         
  -1   6   1      38839.20      40043.00      1036.67 o                         
   0   6   1      25761.50      24420.48       649.93 o                         
   1   6   1        333.11        463.98        34.25 o                         
   2   6   1        528.65        670.18        40.42 o                         
   3   6   1      36067.42      37240.50      1339.91 o                         
   4   6   1        825.28        806.03        40.08 o                         
   5   6   1      23753.26      24707.53       886.68 o                         
   6   6   1      25887.25      26275.09       946.80 o                         
   7   6   1      15324.87      16027.86       580.51 o                         
   8   6   1       1158.00       1122.14       173.68 o                         
   9   6   1       1506.34       1692.48        65.76 o                         
  10   6   1       1360.16       1226.40        34.53 o                         
  11   6   1        433.75        393.76        21.63 o                         
  12   6   1        502.75        434.17        54.73 o                         
  13   6   1        506.85        530.07        27.08 o                         
  14   6   1        284.77        322.63        21.05 o                         
  15   6   1        863.09        815.90        34.24 o                         
  16   6   1        174.92        149.20        23.51 o                         
  17   6   1          9.02         -2.78        31.13 o                         
 -14   7   1         26.98         33.77        31.90 o                         
 -13   7   1        355.71        322.91        25.64 o                         
 -12   7   1       1226.54       1265.95       123.16 o                         
 -11   7   1       1587.66       1588.61        68.24 o                         
 -10   7   1        228.30        276.07        28.16 o                         
  -9   7   1         36.08         -5.47        21.30 o                         
  -8   7   1       1316.87       1417.18        60.28 o                         
  -7   7   1       2480.27       2600.46        69.41 o                         
  -6   7   1       2143.42       2176.82        53.92 o                         
  -5   7   1          4.40         43.28        27.01 o                         
  -4   7   1        909.52        897.37        62.81 o                         
  -3   7   1         14.49        133.37        14.52 o                         
  -2   7   1      38773.37      40836.97      1173.05 o                         
  -1   7   1        393.28        368.76        18.85 o                         
   0   7   1       2397.66       2476.46        95.46 o                         
   1   7   1         99.19         92.98        13.53 o                         
   2   7   1      19662.15      22756.22       684.34 o                         
   3   7   1       2945.91       4453.51       180.99 o                         
   4   7   1       2610.86       2824.30       127.47 o                         
   5   7   1       2434.71       3056.03       154.58 o                         
   6   7   1      17138.88      16620.08       696.75 o                         
   7   7   1      16504.63      17687.97       741.48 o                         
   8   7   1       6442.03       6700.74       417.86 o                         
   9   7   1        992.63       1245.78        58.38 o                         
  10   7   1        938.28        865.49        50.86 o                         
  11   7   1        611.34        435.19        57.05 o                         
  12   7   1       3971.79       4047.92       199.74 o                         
  13   7   1        124.17        115.68        19.21 o                         
  14   7   1         79.45         69.95        21.81 o                         
  15   7   1        222.62        218.56        24.88 o                         
  16   7   1        573.84        521.45        31.33 o                         
  17   7   1        238.30        158.50        34.52 o                         
 -13   8   1        876.64        948.28        44.28 o                         
 -12   8   1         26.73         32.93        26.47 o                         
 -11   8   1       1021.87        941.62        51.02 o                         
 -10   8   1       1174.15       1069.12        55.56 o                         
  -9   8   1        116.80        157.40        25.32 o                         
  -8   8   1       1653.32       1768.46        71.66 o                         
  -7   8   1       6583.49       7003.02       209.15 o                         
  -6   8   1        443.67        397.09        17.92 o                         
  -5   8   1        239.74        340.15        20.98 o                         
  -4   8   1         37.78         63.85        25.39 o                         
  -3   8   1       6242.48       6587.44       223.51 o                         
  -2   8   1       3859.85       3748.48       128.89 o                         
  -1   8   1       2957.08       3772.71       199.45 o                         
   0   8   1       2624.83       3432.74        91.18 o                         
   1   8   1       5052.83       4539.06       138.37 o                         
   2   8   1        205.28        116.38        12.75 o                         
   3   8   1      47785.52      47383.89      1421.79 o                         
   4   8   1       5855.69       6109.31       187.26 o                         
   5   8   1       9535.15      10749.23       452.93 o                         
   6   8   1         22.06         73.15        18.75 o                         
   7   8   1      11956.40      10237.02       535.16 o                         
   8   8   1       5700.40       6114.48       383.27 o                         
   9   8   1       2596.60       2631.75       176.23 o                         
  10   8   1        150.94        170.07        16.37 o                         
  11   8   1        112.75         90.82        15.97 o                         
  12   8   1       1557.65       1431.74        54.96 o                         
  13   8   1       3129.94       3243.64       126.47 o                         
  14   8   1        139.01         48.89        18.75 o                         
  15   8   1          4.00         -5.46        25.27 o                         
  16   8   1          0.43         -4.26        20.64 o                         
  17   8   1         11.95         11.39        32.95 o                         
 -12   9   1       2047.68       1969.02       102.35 o                         
 -11   9   1         30.16         17.33        33.99 o                         
 -10   9   1         35.35         31.45        23.86 o                         
  -9   9   1         14.12         53.29        23.98 o                         
  -8   9   1        202.41        263.86        27.66 o                         
  -7   9   1        231.96        221.33        24.77 o                         
  -6   9   1      10519.24      10316.07       346.20 o                         
  -5   9   1          4.19         36.56        11.86 o                         
  -4   9   1       1120.86       1212.41        34.27 o                         
  -3   9   1       2457.61       2944.67       130.58 o                         
  -2   9   1       8861.19       8290.46       277.97 o                         
  -1   9   1        397.00        383.33        27.81 o                         
   0   9   1       2037.93       1719.04        67.20 o                         
   1   9   1      12473.42      12131.83       313.42 o                         
   2   9   1       1256.08       1752.83        86.79 o                         
   3   9   1       3640.29       4396.53       136.96 o                         
   4   9   1        357.39        489.16        35.92 o                         
   5   9   1       1120.88       1110.70        94.24 o                         
   6   9   1       2663.64       3326.99       147.41 o                         
   7   9   1       2106.80       2084.17       217.27 o                         
   8   9   1       6074.18       6070.50       381.95 o                         
   9   9   1         40.76        137.09        21.91 o                         
  10   9   1       3601.72       3815.60       124.00 o                         
  11   9   1         75.03         50.24        23.42 o                         
  12   9   1       1772.30       1997.14        91.13 o                         
  13   9   1        668.66        505.58        72.85 o                         
  14   9   1        393.18        485.11        40.99 o                         
  15   9   1          5.94        -16.58        26.47 o                         
  16   9   1          0.14         -0.11        21.67 o                         
  17   9   1         36.66         12.35        32.32 o                         
 -12  10   1        356.57        345.43        33.59 o                         
 -11  10   1       2770.82       2682.45       112.23 o                         
 -10  10   1        252.43        245.95        25.92 o                         
  -9  10   1        389.74        421.77        31.76 o                         
  -8  10   1       1231.74       1550.85       146.60 o                         
  -7  10   1       1397.46       1468.81        55.78 o                         
  -6  10   1         11.91         17.32        17.63 o                         
  -5  10   1      13217.29      13141.82       347.51 o                         
  -4  10   1       2625.82       2584.64        72.47 o                         
  -3  10   1       8286.01       8702.09       191.37 o                         
  -2  10   1       9921.72      10238.20       248.78 o                         
  -1  10   1       3598.76       3363.94       120.73 o                         
   0  10   1          7.84         24.57        13.39 o                         
   1  10   1       5302.63       5228.62       137.51 o                         
   2  10   1      10194.21      10308.10       267.64 o                         
   3  10   1       1601.18       1514.15        46.39 o                         
   4  10   1        333.85        359.37        23.05 o                         
   5  10   1       2213.88       2535.28        92.14 o                         
   6  10   1        183.32        188.56        20.95 o                         
   7  10   1       1386.23       1208.62        88.76 o                         
   8  10   1       3897.66       3607.78       130.65 o                         
   9  10   1       6849.88       6225.85       146.42 o                         
  10  10   1        850.04        801.65        39.62 o                         
  11  10   1        648.59        743.10        41.34 o                         
  12  10   1         47.57         40.60        25.46 o                         
  13  10   1        508.82        518.89        43.86 o                         
  14  10   1          3.87         34.92        33.43 o                         
  15  10   1          4.92        -22.51        26.08 o                         
  16  10   1        143.03        136.47        23.69 o                         
  17  10   1        158.02        129.97        32.91 o                         
 -11  11   1        797.15        691.16       104.67 o                         
 -10  11   1       1074.78        964.24        46.57 o                         
  -9  11   1        327.10        289.91        27.01 o                         
  -8  11   1       1267.92       1463.02        64.57 o                         
  -7  11   1         13.27         -6.45        19.15 o                         
  -6  11   1       2150.36       2167.24        83.68 o                         
  -5  11   1          6.06         19.33        21.35 o                         
  -4  11   1       2664.30       3096.22       158.07 o                         
  -3  11   1       1877.64       2089.46        61.35 o                         
  -2  11   1      15477.46      14345.98       362.04 o                         
  -1  11   1       6418.82       6030.00       142.68 o                         
   0  11   1        917.51       1108.53        89.55 o                         
   1  11   1       2052.65       1800.37        67.45 o                         
   2  11   1       1685.02       1539.60        48.17 o                         
   3  11   1      11711.92      12982.85       337.43 o                         
   4  11   1      16633.61      14237.96       366.56 o                         
   5  11   1        154.55        141.69        21.19 o                         
   6  11   1        820.67        762.28        43.42 o                         
   7  11   1       6165.63       6535.84       177.63 o                         
   8  11   1        806.44        713.89        29.22 o                         
   9  11   1       1629.51       1406.32        46.99 o                         
  10  11   1        114.32         88.55        19.96 o                         
  11  11   1        129.29        175.37        27.17 o                         
  12  11   1       2612.15       2761.30       115.19 o                         
  13  11   1        648.34        670.33        48.21 o                         
  14  11   1        203.04        156.77        35.04 o                         
  15  11   1          2.31        -23.95        26.38 o                         
  16  11   1          4.26          9.34        21.56 o                         
  17  11   1        152.43        177.14        55.36 o                         
 -10  12   1        665.27        750.66        45.24 o                         
  -9  12   1        247.02        263.23        29.58 o                         
  -8  12   1         50.72         64.68        28.22 o                         
  -7  12   1       2436.57       2658.74        96.79 o                         
  -6  12   1        126.33        244.78        26.80 o                         
  -5  12   1        403.37        393.37        29.89 o                         
  -4  12   1        298.44        329.31        28.09 o                         
  -3  12   1        274.22        279.24        31.55 o                         
  -2  12   1        122.81        190.30        21.22 o                         
  -1  12   1      10780.02      10631.28       270.90 o                         
   0  12   1       1317.48       1576.57        77.53 o                         
   1  12   1        366.42        400.85        17.08 o                         
   2  12   1        942.31        688.31        23.39 o                         
   3  12   1       5191.86       4936.03        93.76 o                         
   4  12   1       7163.86       7210.92       181.05 o                         
   5  12   1      11306.14      10095.83       249.08 o                         
   6  12   1          6.66         16.22        15.77 o                         
   7  12   1         40.15        108.79        20.71 o                         
   8  12   1       3277.71       3311.60        83.97 o                         
   9  12   1        785.88        899.78        34.77 o                         
  10  12   1        997.53       1066.95        39.98 o                         
  11  12   1       1600.44       1365.95        44.75 o                         
  12  12   1       1699.28       2019.32        94.70 o                         
  13  12   1        134.08        109.46        34.80 o                         
  14  12   1        754.87        937.35        61.28 o                         
  15  12   1         26.53         36.56        26.07 o                         
  16  12   1         12.70        -14.73        20.53 o                         
  -9  13   1         50.06         37.62        21.54 o                         
  -8  13   1        344.27        320.28        31.60 o                         
  -7  13   1        155.01        126.28        22.91 o                         
  -6  13   1        750.09        784.72        47.23 o                         
  -5  13   1        335.29        366.68        64.71 o                         
  -4  13   1        174.49        176.21        26.25 o                         
  -3  13   1        146.86        184.17        26.35 o                         
  -2  13   1        932.24       1028.32        54.19 o                         
  -1  13   1         67.23        133.36        34.30 o                         
   0  13   1       5694.97       5509.98       152.68 o                         
   1  13   1       1447.94       1471.93        37.62 o                         
   2  13   1        115.94        101.88        13.40 o                         
   3  13   1       3930.14       3586.07        70.25 o                         
   4  13   1       4416.61       4254.38        92.89 o                         
   5  13   1        983.83       1049.03        38.21 o                         
   6  13   1       3888.03       3554.88        88.18 o                         
   7  13   1        824.75        713.00        36.13 o                         
   8  13   1       2651.84       2957.52        90.74 o                         
   9  13   1       1969.78       1974.06        61.57 o                         
  10  13   1        376.66        317.95        22.71 o                         
  11  13   1         46.38         45.48        24.51 o                         
  12  13   1        239.82        199.17        31.17 o                         
  13  13   1       1129.73       1349.30        74.86 o                         
  14  13   1        763.27       1059.28        64.57 o                         
  15  13   1        237.71        196.13        26.39 o                         
  16  13   1        562.85        700.37        35.45 o                         
  -8  14   1         66.69         48.25        21.94 o                         
  -7  14   1        320.10        315.27        24.89 o                         
  -6  14   1        624.89        563.44        37.88 o                         
  -5  14   1         25.85         30.63        23.30 o                         
  -4  14   1        322.51        375.37        30.76 o                         
  -3  14   1         70.73        134.52        26.51 o                         
  -2  14   1       2501.71       2299.53        89.45 o                         
  -1  14   1       1429.67       1410.92        57.67 o                         
   0  14   1       3362.49       3518.04       111.01 o                         
   1  14   1        824.42        762.25        32.08 o                         
   2  14   1        434.81        398.58        22.60 o                         
   3  14   1         17.92         18.14        13.17 o                         
   4  14   1       1191.02       1063.89        35.68 o                         
   5  14   1        721.75        747.38        29.43 o                         
   6  14   1        907.47        787.68        35.89 o                         
   7  14   1         32.13         21.83        22.44 o                         
   8  14   1        322.79        268.99        27.22 o                         
   9  14   1        553.73        544.40        38.62 o                         
  10  14   1       4490.37       4810.41       139.11 o                         
  11  14   1        169.04        165.04        26.24 o                         
  12  14   1        986.48       1030.68        50.70 o                         
  13  14   1         57.78         54.93        27.54 o                         
  14  14   1        935.87        943.80        72.99 o                         
  15  14   1       1131.43       1442.69       100.15 o                         
  -7  15   1        941.96        885.93        35.74 o                         
  -6  15   1       1154.95       1064.52        42.77 o                         
  -5  15   1       1039.28        832.48        47.87 o                         
  -4  15   1        714.54        654.30        39.40 o                         
  -3  15   1        977.68        990.84        48.04 o                         
  -2  15   1         59.55         82.19        22.62 o                         
  -1  15   1       1847.74       1749.11        66.24 o                         
   0  15   1        966.04       1042.84        50.35 o                         
   1  15   1       2866.38       2959.32        85.97 o                         
   2  15   1         61.65         72.52        16.92 o                         
   3  15   1        886.81        737.23        32.80 o                         
   4  15   1          2.54        -11.19        16.11 o                         
   5  15   1         74.99        109.63        19.22 o                         
   6  15   1       1085.90       1253.03        44.74 o                         
   7  15   1        309.52        416.38        25.78 o                         
   8  15   1        901.09        936.78        61.39 o                         
   9  15   1          4.90         54.69        36.45 o                         
  10  15   1        828.25        891.21        47.78 o                         
  11  15   1        994.18       1027.18        52.37 o                         
  12  15   1         24.42         25.48        25.11 o                         
  13  15   1       1100.56        965.24        50.21 o                         
  14  15   1        531.47        645.16        32.25 o                         
  15  15   1         41.28         39.85        24.70 o                         
  -6  16   1       1903.23       1623.32        53.82 o                         
  -5  16   1       2788.11       2599.38        81.60 o                         
  -4  16   1        806.62        748.28        38.41 o                         
  -3  16   1       2498.20       2298.01        77.23 o                         
  -2  16   1       2588.79       2817.26        91.99 o                         
  -1  16   1        574.34        621.57        36.76 o                         
   0  16   1       1195.50       1154.08        58.00 o                         
   1  16   1         53.86         49.12        19.82 o                         
   2  16   1         34.11         24.19        19.60 o                         
   3  16   1        111.76        187.15        19.14 o                         
   4  16   1       9394.10       8999.55       234.80 o                         
   5  16   1         34.11         -2.89        20.82 o                         
   6  16   1        312.58        309.42        26.96 o                         
   7  16   1        367.01        494.50        36.23 o                         
   8  16   1        849.97        952.46        51.69 o                         
   9  16   1         29.28         37.17        29.54 o                         
  10  16   1        436.04        438.87        42.58 o                         
  11  16   1          9.06         23.00        23.69 o                         
  12  16   1        222.92        333.29        26.96 o                         
  13  16   1        865.17       1004.72        52.25 o                         
  14  16   1        114.31         15.71        37.77 o                         
  -5  17   1       1743.38       1594.76        52.58 o                         
  -4  17   1       1933.34       1666.07        52.35 o                         
  -3  17   1         17.36         22.40        17.40 o                         
  -2  17   1       1159.77       1069.83        46.46 o                         
  -1  17   1       1494.33       1444.63        56.70 o                         
   0  17   1       2236.49       2170.99        75.47 o                         
   1  17   1       2976.68       2732.87       103.61 o                         
   2  17   1        141.56        138.32        20.29 o                         
   3  17   1         84.39         86.83        19.94 o                         
   4  17   1        100.26        127.90        22.80 o                         
   5  17   1       7530.95       7402.63       177.73 o                         
   6  17   1        358.04        417.88        32.94 o                         
   7  17   1         12.25         41.44        28.06 o                         
   8  17   1        551.35        684.29        44.34 o                         
   9  17   1       2775.85       3103.32       100.53 o                         
  10  17   1        357.20        394.58        31.56 o                         
  11  17   1       1138.27       1170.04        67.69 o                         
  12  17   1         11.89         41.57        17.66 o                         
  13  17   1         73.16         85.87        24.21 o                         
  -3  18   1        607.13        523.38        27.23 o                         
  -2  18   1         72.21         67.55        16.61 o                         
  -1  18   1         11.42          9.28        22.89 o                         
   0  18   1        583.89        600.30        42.78 o                         
   1  18   1       2634.86       2434.69        80.97 o                         
   2  18   1       1418.01       1207.60        45.14 o                         
   3  18   1        200.39        177.01        28.69 o                         
   4  18   1        537.96        513.96        31.64 o                         
   5  18   1        491.65        535.65        49.51 o                         
   6  18   1       1977.13       1957.63        73.76 o                         
   7  18   1        854.82        906.20        71.24 o                         
   8  18   1        102.94        134.23        26.53 o                         
   9  18   1         94.82        115.03        25.65 o                         
  10  18   1       4524.62       5292.12       196.08 o                         
  11  18   1        218.62        222.76        42.04 o                         
  12  18   1       1164.77       1216.09        80.36 o                         
  -1  19   1         30.52         10.09        13.45 o                         
   0  19   1         23.65          7.95        23.12 o                         
   1  19   1        411.78        445.44        35.45 o                         
   2  19   1       1179.44       1117.37        44.85 o                         
   3  19   1        277.96        207.70        20.77 o                         
   4  19   1        695.07        603.56        81.79 o                         
   5  19   1       1013.20       1051.28        59.38 o                         
   6  19   1        881.24        977.53        68.21 o                         
   7  19   1       2241.85       2049.90        86.78 o                         
   8  19   1       1050.53       1002.23        82.07 o                         
   9  19   1         68.30         78.38        26.50 o                         
  10  19   1         64.80         60.13        19.74 o                         
  11  19   1       3138.81       3561.66       163.13 o                         
   2  20   1         31.35         44.60        18.31 o                         
   3  20   1         13.53         14.76        18.64 o                         
   4  20   1        283.45        207.74        23.48 o                         
   5  20   1       1015.52        903.40       179.10 o                         
   6  20   1        191.66        151.74        23.47 o                         
   7  20   1        675.48        708.09        83.89 o                         
   8  20   1       1131.63       1184.36        88.60 o                         
  -6 -20   2         79.27        102.89        21.74 o                         
  -5 -20   2          5.08          0.36        28.45 o                         
  -4 -20   2        169.36        136.91        30.51 o                         
  -3 -20   2       3798.12       3533.09       180.60 o                         
 -10 -19   2         90.30         92.58        31.96 o                         
  -9 -19   2         41.24         25.70        18.54 o                         
  -8 -19   2        566.64        643.17        35.22 o                         
  -7 -19   2        140.48        167.53        28.34 o                         
  -6 -19   2        108.64        123.42        27.61 o                         
  -5 -19   2         32.25         43.30        19.88 o                         
  -4 -19   2        453.47        512.17        34.21 o                         
  -3 -19   2        318.35        352.68        32.45 o                         
  -2 -19   2       4879.26       4535.53       155.89 o                         
  -1 -19   2        285.27        261.47        23.11 o                         
   0 -19   2         26.49         36.32        16.70 o                         
   1 -19   2       3957.47       3397.43       138.95 o                         
 -11 -18   2        162.47        184.82        21.70 o                         
 -10 -18   2          0.91          6.68        22.11 o                         
  -9 -18   2         79.96         83.54        23.93 o                         
  -8 -18   2        171.95        197.50        26.20 o                         
  -7 -18   2         22.51         25.16        23.81 o                         
  -6 -18   2        952.25       1034.91        74.08 o                         
  -5 -18   2        118.45        122.94        24.59 o                         
  -4 -18   2       1829.08       1608.99        67.76 o                         
  -3 -18   2        107.80        112.74        24.09 o                         
  -2 -18   2         62.54         59.70        21.99 o                         
  -1 -18   2       3876.14       3763.57       133.23 o                         
   0 -18   2        306.54        207.82        23.13 o                         
   1 -18   2        836.97        823.25        78.43 o                         
   2 -18   2       2308.63       2084.65       105.17 o                         
   3 -18   2       2372.05       2102.32        86.45 o                         
 -12 -17   2         64.17         45.49        21.32 o                         
 -11 -17   2        151.56        197.34        26.15 o                         
 -10 -17   2         44.71         96.34        27.06 o                         
  -9 -17   2         25.44         44.29        26.93 o                         
  -8 -17   2       1670.97       1559.71        64.55 o                         
  -7 -17   2        667.93        693.04        40.58 o                         
  -6 -17   2       1560.57       1604.08        56.99 o                         
  -5 -17   2          8.52          1.80        21.43 o                         
  -4 -17   2        167.99        184.20        28.44 o                         
  -3 -17   2       4487.47       3985.66       140.13 o                         
  -2 -17   2        179.68        127.89        25.03 o                         
  -1 -17   2         67.51         70.76        21.06 o                         
   0 -17   2       1192.47       1191.30        61.79 o                         
   1 -17   2        134.55        112.75        26.88 o                         
   2 -17   2        760.74        585.44        39.81 o                         
   3 -17   2        752.12        638.76        34.19 o                         
   4 -17   2       1413.69       1417.08        73.23 o                         
 -13 -16   2        329.27        298.34        66.40 o                         
 -12 -16   2         23.01         34.08        20.97 o                         
 -11 -16   2         19.86         72.53        33.09 o                         
 -10 -16   2          5.06         60.50        35.60 o                         
  -9 -16   2         44.76         72.84        30.19 o                         
  -8 -16   2        265.11        294.77        32.94 o                         
  -7 -16   2       2545.08       2442.59        86.14 o                         
  -6 -16   2       1352.79       1408.31       129.92 o                         
  -5 -16   2       2713.84       2998.52        88.24 o                         
  -4 -16   2       1557.52       1645.51        59.51 o                         
  -3 -16   2       2072.14       1945.66        70.80 o                         
  -2 -16   2       3355.24       3022.12        97.86 o                         
  -1 -16   2         11.84         13.19        21.56 o                         
   0 -16   2         54.00         69.38        31.25 o                         
   1 -16   2        293.49        277.00        25.07 o                         
   2 -16   2       1021.86        974.38        46.27 o                         
   3 -16   2         10.18          8.46        18.91 o                         
   4 -16   2        433.31        407.38        29.98 o                         
   5 -16   2        235.07        261.32        22.29 o                         
   6 -16   2       1359.27       1288.09        50.25 o                         
 -14 -15   2        308.75        222.34        25.42 o                         
 -13 -15   2        328.25        372.02        32.52 o                         
 -12 -15   2        687.76        666.44        39.36 o                         
 -11 -15   2         22.90         29.70        25.09 o                         
 -10 -15   2         22.83         31.00        35.42 o                         
  -9 -15   2        204.32        218.95        39.02 o                         
  -8 -15   2       1185.29       1246.15        75.35 o                         
  -7 -15   2        215.57        304.53        40.01 o                         
  -6 -15   2       2440.85       2531.57        79.60 o                         
  -5 -15   2        177.42        155.88        25.68 o                         
  -4 -15   2       1336.31       1374.06        48.90 o                         
  -3 -15   2       2312.11       2395.59        62.33 o                         
  -2 -15   2       3049.68       2867.06       100.88 o                         
  -1 -15   2        981.53        729.62        38.85 o                         
   0 -15   2        111.80        130.72        22.97 o                         
   1 -15   2       1057.08       1008.40        49.60 o                         
   2 -15   2       1049.91       1130.87        58.00 o                         
   3 -15   2       5252.98       4935.35       167.61 o                         
   4 -15   2        733.44        699.18        42.50 o                         
   5 -15   2        543.49        548.58        33.99 o                         
   6 -15   2         23.77         62.14        19.89 o                         
   7 -15   2       2132.36       1970.76        70.39 o                         
 -15 -14   2         16.93         24.63        21.90 o                         
 -14 -14   2        747.37       1012.44        47.27 o                         
 -13 -14   2       1833.83       1763.58        91.41 o                         
 -12 -14   2         61.55         42.83        24.85 o                         
 -11 -14   2         46.79         42.19        25.80 o                         
 -10 -14   2       1636.88       1665.95        87.47 o                         
  -9 -14   2        140.82        110.06        37.26 o                         
  -8 -14   2        467.20        496.67        36.51 o                         
  -7 -14   2        483.87        459.30        25.57 o                         
  -6 -14   2        122.31         88.96        19.53 o                         
  -5 -14   2       4763.85       4372.87       101.72 o                         
  -4 -14   2       1010.28       1069.91        46.75 o                         
  -3 -14   2         19.99         85.60        18.12 o                         
  -2 -14   2       3078.91       3045.58        80.28 o                         
  -1 -14   2       1738.99       1649.11        56.13 o                         
   0 -14   2       1815.76       1682.28        95.37 o                         
   1 -14   2        277.27        276.25        28.39 o                         
   2 -14   2       4437.05       4926.45       167.45 o                         
   3 -14   2       3564.67       3739.61       130.98 o                         
   4 -14   2       3694.83       3351.03       119.08 o                         
   5 -14   2       1872.78       1829.63        74.11 o                         
   6 -14   2       2167.97       2139.88        80.76 o                         
   7 -14   2         37.14         77.16        19.76 o                         
   8 -14   2       4418.93       4108.12       161.46 o                         
 -15 -13   2       1522.61       1675.07        96.69 o                         
 -14 -13   2        532.63        539.99        39.97 o                         
 -13 -13   2        107.06        176.85        35.79 o                         
 -12 -13   2       1577.17       1575.25        57.29 o                         
 -11 -13   2        123.47        196.41        25.83 o                         
 -10 -13   2         35.89         20.31        26.23 o                         
  -9 -13   2       3072.39       2855.63        99.06 o                         
  -8 -13   2       1655.93       1477.02        57.14 o                         
  -7 -13   2         40.99         50.98        18.26 o                         
  -6 -13   2        410.08        437.65        23.98 o                         
  -5 -13   2        244.09        217.36        19.58 o                         
  -4 -13   2       1715.02       1613.60        52.24 o                         
  -3 -13   2       2402.74       2131.95        49.81 o                         
  -2 -13   2        990.64        859.21        27.02 o                         
  -1 -13   2       3323.88       3040.32        81.98 o                         
   0 -13   2       2413.97       2192.00        83.28 o                         
   1 -13   2       2302.74       1939.53        81.45 o                         
   2 -13   2        390.32        436.96        31.28 o                         
   3 -13   2       6597.33       7353.24       241.35 o                         
   4 -13   2       6317.34       6571.04       218.69 o                         
   5 -13   2       1738.56       1680.85        70.91 o                         
   6 -13   2        496.50        530.74        35.40 o                         
   7 -13   2       4682.11       4425.75       149.39 o                         
   8 -13   2        418.24        418.65        33.81 o                         
   9 -13   2       5898.31       5767.93       222.36 o                         
 -16 -12   2        103.06        105.50        22.14 o                         
 -15 -12   2          9.77         33.36        24.85 o                         
 -14 -12   2        566.96        747.85        54.37 o                         
 -13 -12   2       1972.51       2083.62        76.07 o                         
 -12 -12   2        943.90        947.83        49.92 o                         
 -11 -12   2        704.43        855.92        42.59 o                         
 -10 -12   2         10.74         29.45        18.60 o                         
  -9 -12   2       2201.20       2156.14        57.12 o                         
  -8 -12   2       2580.66       2540.76        79.46 o                         
  -7 -12   2        672.56        638.53        37.67 o                         
  -6 -12   2        109.12        161.09        18.32 o                         
  -5 -12   2       3472.79       3299.33       141.29 o                         
  -4 -12   2        149.79        168.47        16.50 o                         
  -3 -12   2         43.31         55.55        13.23 o                         
  -2 -12   2       1756.06       1473.29        36.88 o                         
  -1 -12   2       1990.92       1984.78        61.17 o                         
   0 -12   2        473.85        458.86        19.91 o                         
   1 -12   2       2026.07       1971.87        51.25 o                         
   2 -12   2        311.79        282.37        30.87 o                         
   3 -12   2        689.04        901.89        40.68 o                         
   4 -12   2       5006.95       5457.62       146.57 o                         
   5 -12   2       3307.49       3530.84       123.62 o                         
   6 -12   2        841.29        914.97        52.15 o                         
   7 -12   2        135.95        114.29        23.86 o                         
   8 -12   2       2793.09       2723.07       116.31 o                         
   9 -12   2        503.31        332.79        30.66 o                         
  10 -12   2       3301.22       3098.26       123.90 o                         
 -16 -11   2        353.88        293.82        24.39 o                         
 -15 -11   2         58.91         63.84        26.66 o                         
 -14 -11   2         81.35        114.74        33.71 o                         
 -13 -11   2         12.96         15.49        34.54 o                         
 -12 -11   2       2306.85       2425.45        85.22 o                         
 -11 -11   2       1858.01       1716.92        54.24 o                         
 -10 -11   2        304.64        308.71        23.50 o                         
  -9 -11   2         28.60         61.77        18.71 o                         
  -8 -11   2       2599.22       2346.65        70.33 o                         
  -7 -11   2        274.71        316.57        19.88 o                         
  -6 -11   2        124.41        170.91        16.92 o                         
  -5 -11   2       3018.67       3357.56        90.81 o                         
  -4 -11   2         17.86         35.52        17.06 o                         
  -3 -11   2         47.85        221.20        29.06 o                         
  -2 -11   2       3157.19       3160.61       103.04 o                         
  -1 -11   2       1610.60       1382.11        63.26 o                         
   0 -11   2        252.71        199.54        13.95 o                         
   1 -11   2         42.02        183.71        14.32 o                         
   2 -11   2       2542.61       2369.85        57.70 o                         
   3 -11   2        343.71        347.16        17.35 o                         
   4 -11   2       1480.99       1531.07        51.18 o                         
   5 -11   2       3333.74       3493.67        98.47 o                         
   6 -11   2        327.88        381.35        24.19 o                         
   7 -11   2        211.00        177.94        25.03 o                         
   8 -11   2         22.73         60.00        28.86 o                         
   9 -11   2       3960.07       4048.71       162.77 o                         
  10 -11   2        787.17        664.30        48.43 o                         
  11 -11   2       1313.78       1142.20        70.01 o                         
 -16 -10   2        180.82        188.11        28.99 o                         
 -15 -10   2        212.94        167.67        43.35 o                         
 -14 -10   2        483.68        509.89        42.70 o                         
 -13 -10   2        593.89        617.58        47.30 o                         
 -12 -10   2          6.27         29.04        33.42 o                         
 -11 -10   2        308.73        441.71        33.93 o                         
 -10 -10   2         10.87         16.41        18.29 o                         
  -9 -10   2       1332.19       1383.17        46.00 o                         
  -8 -10   2       3548.80       3066.89        78.17 o                         
  -7 -10   2       1288.96       1503.21        59.77 o                         
  -6 -10   2        845.72        671.07        51.19 o                         
  -5 -10   2        486.46        723.59        43.31 o                         
  -4 -10   2       2428.44       2654.82        87.20 o                         
  -3 -10   2        522.63        683.65        33.76 o                         
  -2 -10   2       2042.58       2085.07        70.61 o                         
  -1 -10   2        902.65        774.65        34.52 o                         
   0 -10   2       4978.27       4698.45       176.68 o                         
   1 -10   2         53.89         69.14        25.83 o                         
   2 -10   2       1632.19       1945.53        45.43 o                         
   3 -10   2        410.66        359.88        15.99 o                         
   4 -10   2       4064.84       3747.23        86.15 o                         
   5 -10   2       1200.79       1108.38        43.86 o                         
   6 -10   2        153.47        210.17        19.69 o                         
   7 -10   2          5.18         28.33        17.93 o                         
   8 -10   2        349.71        302.65        28.31 o                         
   9 -10   2        268.36        268.43        26.74 o                         
  10 -10   2       2707.72       2695.60        97.57 o                         
  11 -10   2        397.27        425.25        80.09 o                         
  12 -10   2       1009.69       1028.23        63.83 o                         
 -17  -9   2        565.09        829.68        94.06 o                         
 -16  -9   2       1540.12       1508.48        59.51 o                         
 -15  -9   2         62.92         72.90        27.07 o                         
 -14  -9   2         34.60         42.12        34.84 o                         
 -13  -9   2        773.73        849.43        61.46 o                         
 -12  -9   2       5708.06       6489.27       233.11 o                         
 -11  -9   2          3.45         11.24        33.35 o                         
 -10  -9   2         22.66         46.66        17.69 o                         
  -9  -9   2       4240.22       3738.15       120.12 o                         
  -8  -9   2        526.70        444.34        50.42 o                         
  -7  -9   2      11967.44      12498.11       771.74 o                         
  -6  -9   2       1393.95       1248.20       137.21 o                         
  -5  -9   2        257.54        206.46        21.26 o                         
  -4  -9   2      10856.53      10894.16       332.04 o                         
  -3  -9   2        718.66        577.07        29.23 o                         
  -2  -9   2       2064.17       2396.11        77.99 o                         
  -1  -9   2      14148.67      12471.96       377.49 o                         
   0  -9   2       6117.16       5122.52       190.78 o                         
   1  -9   2       2481.70       2419.74       107.99 o                         
   2  -9   2       3078.12       3218.31       122.38 o                         
   3  -9   2       2951.28       3575.96       136.26 o                         
   4  -9   2       1239.86       1105.92        31.90 o                         
   5  -9   2       6072.85       6105.64       203.51 o                         
   6  -9   2          0.03         -2.57        12.92 o                         
   7  -9   2        165.58        185.68        17.32 o                         
   8  -9   2        118.72        203.38        20.79 o                         
   9  -9   2       1757.32       1676.74        70.34 o                         
  10  -9   2        922.27        872.79        48.54 o                         
  11  -9   2        182.02        172.03        23.37 o                         
  12  -9   2         25.44         28.79        21.83 o                         
 -17  -8   2       2032.86       2328.42       159.30 o                         
 -16  -8   2        483.37        518.00        57.77 o                         
 -15  -8   2       1583.04       1720.78        70.07 o                         
 -14  -8   2        357.81        245.27        37.79 o                         
 -13  -8   2        458.32        436.00        41.89 o                         
 -12  -8   2        753.12        950.80        97.88 o                         
 -11  -8   2       4516.99       4539.40       169.03 o                         
 -10  -8   2        232.01        229.77        25.41 o                         
  -9  -8   2        221.69        271.56        24.54 o                         
  -8  -8   2       6986.70       6737.43       421.32 o                         
  -7  -8   2        358.46        398.11        54.54 o                         
  -6  -8   2       3236.23       3782.64       165.21 o                         
  -5  -8   2         32.07         31.02        15.99 o                         
  -4  -8   2        136.04        101.19        18.91 o                         
  -3  -8   2       8912.94       8840.11       268.57 o                         
  -2  -8   2       3505.89       4198.31       130.40 o                         
  -1  -8   2       2844.33       3105.91        97.74 o                         
   0  -8   2       7921.24       7717.54       234.81 o                         
   1  -8   2        132.83        188.46        16.67 o                         
   2  -8   2       1685.82       1707.76       140.24 o                         
   3  -8   2       6029.32       6831.83       232.37 o                         
   4  -8   2      12131.59      12963.51       648.22 o                         
   5  -8   2        101.03         57.35        12.74 o                         
   6  -8   2      15079.79      13878.28       296.25 o                         
   7  -8   2       1225.13       1008.96        35.17 o                         
   8  -8   2       3853.44       4097.44       113.48 o                         
   9  -8   2        864.55       1037.49        86.50 o                         
  10  -8   2       4215.55       4155.55       144.27 o                         
  11  -8   2        699.33        703.09        52.91 o                         
  12  -8   2        244.56        214.22        38.65 o                         
  13  -8   2        692.94        704.36        43.38 o                         
 -17  -7   2        203.06        135.13        53.75 o                         
 -16  -7   2       1154.54       1096.16        73.82 o                         
 -15  -7   2          4.69         -2.41        24.97 o                         
 -14  -7   2       1023.08       1132.68        69.16 o                         
 -13  -7   2       1099.03        864.05        41.97 o                         
 -12  -7   2        131.48         92.11        19.63 o                         
 -11  -7   2       2489.29       2301.96        72.25 o                         
 -10  -7   2       2268.49       2502.55        78.87 o                         
  -9  -7   2       3393.14       2877.07       134.68 o                         
  -8  -7   2       4112.21       4179.41       265.38 o                         
  -7  -7   2      11393.59      10715.31       660.93 o                         
  -6  -7   2         99.17        109.87        18.07 o                         
  -5  -7   2        509.96        565.66        44.78 o                         
  -4  -7   2       3185.82       2862.02       109.36 o                         
  -3  -7   2       8698.19       9236.66       281.25 o                         
  -2  -7   2        179.83        144.52        11.65 o                         
  -1  -7   2       4158.61       4054.41       133.08 o                         
   0  -7   2       7950.06       7768.48       236.73 o                         
   1  -7   2        520.28        591.36        30.16 o                         
   2  -7   2        427.57        630.09        31.62 o                         
   3  -7   2       2709.41       2819.26       182.08 o                         
   4  -7   2          2.24         37.99        16.01 o                         
   5  -7   2      29299.35      32760.74      1622.73 o                         
   6  -7   2       5331.54       4876.96       123.09 o                         
   7  -7   2       5454.00       4769.15       128.35 o                         
   8  -7   2       1169.78       1281.37        45.27 o                         
   9  -7   2       7010.73       7572.56       200.94 o                         
  10  -7   2       1975.50       2513.25       113.57 o                         
  11  -7   2       7184.44       6882.11       229.64 o                         
  12  -7   2         88.55         94.12        27.66 o                         
  13  -7   2       1162.98       1169.77        62.11 o                         
  14  -7   2       1285.33       1379.13       102.28 o                         
 -17  -6   2        367.44        275.87        56.14 o                         
 -16  -6   2        300.86        252.59        56.51 o                         
 -15  -6   2       1528.07       1535.02        70.12 o                         
 -14  -6   2        555.21        504.49        29.14 o                         
 -13  -6   2        552.54        597.61        85.45 o                         
 -12  -6   2       3094.56       3164.49       234.33 o                         
 -11  -6   2       2668.23       2344.82        96.05 o                         
 -10  -6   2        400.87        582.96        29.56 o                         
  -9  -6   2       1671.88       1638.58       114.66 o                         
  -8  -6   2       3715.86       3876.97       246.00 o                         
  -7  -6   2       1665.30       1382.21        97.43 o                         
  -6  -6   2       8339.93       7826.12       330.56 o                         
  -5  -6   2        233.74        460.15        34.97 o                         
  -4  -6   2       3715.65       2959.79       168.32 o                         
  -3  -6   2         38.34         30.17        10.68 o                         
  -2  -6   2      14835.46      13968.17       462.59 o                         
  -1  -6   2         94.73         31.24         7.74 o                         
   0  -6   2         12.67         40.34         7.69 o                         
   1  -6   2         86.77        253.49        27.38 o                         
   2  -6   2       2549.56       3480.73       129.49 o                         
   3  -6   2        732.03        512.95        46.34 o                         
   4  -6   2        259.43        837.64        48.51 o                         
   5  -6   2       1236.04       1480.39        84.27 o                         
   6  -6   2      16126.26      16873.74       839.20 o                         
   7  -6   2       1792.46       1813.05        54.55 o                         
   8  -6   2        335.88        309.67        19.02 o                         
   9  -6   2        331.82        384.38        24.36 o                         
  10  -6   2       9081.19       9452.34       308.61 o                         
  11  -6   2        336.57        486.06        49.07 o                         
  12  -6   2       4147.90       3763.82       156.67 o                         
  13  -6   2        392.39        373.08        33.12 o                         
  14  -6   2       2688.79       2520.85       150.69 o                         
 -17  -5   2        101.90         86.35        48.34 o                         
 -16  -5   2        303.40        217.89        22.11 o                         
 -15  -5   2        687.30        735.20        29.90 o                         
 -14  -5   2        310.73        380.37        42.17 o                         
 -13  -5   2        100.02         83.50        19.42 o                         
 -12  -5   2         30.27         55.51        22.01 o                         
 -11  -5   2        301.17        220.92        22.85 o                         
 -10  -5   2        587.22        497.06        26.46 o                         
  -8  -5   2         44.88        119.69        25.66 o                         
  -7  -5   2         51.29         65.63        18.76 o                         
  -6  -5   2        121.39        186.76        17.70 o                         
  -5  -5   2      11579.85      11736.38       346.88 o                         
  -4  -5   2        971.66        828.49        55.58 o                         
  -3  -5   2       7139.70       6222.25       226.18 o                         
  -2  -5   2          1.15        324.27        31.83 o                         
  -1  -5   2        154.34        103.39        13.65 o                         
   0  -5   2       6908.19       5935.04       165.24 o                         
   1  -5   2       2297.12       2230.79        87.73 o                         
   2  -5   2        233.62        389.26        37.28 o                         
   4  -5   2        379.76        294.43        20.14 o                         
   5  -5   2       1552.57       1654.98        90.33 o                         
   6  -5   2       4368.94       4978.65       252.60 o                         
   8  -5   2        805.74        648.82        29.38 o                         
   9  -5   2        241.40        240.88        24.09 o                         
  10  -5   2         17.30         28.24        19.08 o                         
  11  -5   2       4585.30       5292.07       178.14 o                         
  12  -5   2         15.31         44.49        30.70 o                         
  13  -5   2        269.71        304.98        51.99 o                         
  14  -5   2        170.62        166.40        27.24 o                         
  15  -5   2       4778.33       5175.66       331.13 o                         
 -16  -4   2       1264.45       1331.74       121.45 o                         
 -15  -4   2        418.36        391.39        51.83 o                         
 -14  -4   2        174.76        187.87        19.11 o                         
 -13  -4   2         43.22         37.06        21.33 o                         
 -12  -4   2        578.13        548.54        29.17 o                         
 -11  -4   2         73.81        106.48        17.49 o                         
 -10  -4   2       8421.72       7628.55       174.36 o                         
  -9  -4   2        202.74        144.53        45.06 o                         
  -8  -4   2        322.59        259.85        25.20 o                         
  -7  -4   2         48.45        125.67        14.07 o                         
  -6  -4   2        254.79        195.99        27.45 o                         
  -5  -4   2       1516.55       1964.87        63.00 o                         
  -4  -4   2      14715.37      13823.37       387.74 o                         
  -3  -4   2       1788.64       1584.28        48.36 o                         
  -2  -4   2      64497.78      65465.85      2077.71 o                         
  -1  -4   2       5103.32       6170.42       187.06 o                         
   0  -4   2       3115.20       1829.12        94.33 o                         
   1  -4   2        327.98        515.45        78.77 o                         
   2  -4   2        173.09        201.91        26.58 o                         
   3  -4   2        477.07        390.81        21.11 o                         
   4  -4   2         78.59        325.90        18.26 o                         
   5  -4   2        301.37        288.15        16.28 o                         
   6  -4   2         51.26        104.11        28.72 o                         
   8  -4   2       1080.30       1268.26        56.90 o                         
   9  -4   2       1136.91       1093.65        39.93 o                         
  10  -4   2       2050.01       1740.26        62.37 o                         
  11  -4   2        368.80        347.20        25.81 o                         
  12  -4   2       1357.21       1593.67        81.88 o                         
  13  -4   2        292.53        375.38        61.29 o                         
  14  -4   2        144.46        122.06        27.78 o                         
  15  -4   2        141.89        162.68        34.55 o                         
 -16  -3   2        849.12        889.13        46.53 o                         
 -15  -3   2        453.95        491.33        38.93 o                         
 -14  -3   2       2578.97       2546.96       114.70 o                         
 -13  -3   2        234.23        294.77        22.04 o                         
 -12  -3   2       1507.51       1352.10        52.43 o                         
 -11  -3   2       6533.09       6351.86       147.26 o                         
 -10  -3   2       1597.54       1574.47        81.30 o                         
  -9  -3   2      14596.65      12513.25       571.18 o                         
  -8  -3   2        631.00        674.35        45.32 o                         
  -7  -3   2       8147.21       7965.49       232.20 o                         
  -6  -3   2        214.26        326.39        16.96 o                         
  -5  -3   2        542.81        715.93        23.81 o                         
  -4  -3   2      51077.64      50275.37      1250.89 o                         
  -3  -3   2       3520.87       3413.78        80.94 o                         
  -2  -3   2       3379.70       3846.70       113.55 o                         
  -1  -3   2        864.65       1340.70        44.34 o                         
   0  -3   2      19338.39      17311.58       568.87 o                         
   1  -3   2       5142.86       6000.45       345.14 o                         
   2  -3   2       3135.97       3151.38       153.29 o                         
   3  -3   2       2005.11       2717.20       133.39 o                         
   4  -3   2          9.53        104.87        27.26 o                         
   5  -3   2       2507.54       2773.12        84.25 o                         
   6  -3   2        171.31        227.51        27.13 o                         
   8  -3   2          1.03         18.24        23.41 o                         
   9  -3   2       1939.60       2051.92        62.07 o                         
  10  -3   2       2617.77       2252.96        68.47 o                         
  11  -3   2       1741.16       1354.10        63.10 o                         
  12  -3   2         62.25         58.83        32.60 o                         
  13  -3   2         51.16         72.04        29.00 o                         
  14  -3   2       1625.63       1680.67        83.03 o                         
  15  -3   2        109.20         96.15        21.26 o                         
 -16  -2   2       2811.07       2195.80       181.64 o                         
 -15  -2   2       1265.52       1309.09        77.68 o                         
 -14  -2   2        230.16        257.96        38.63 o                         
 -13  -2   2       2011.09       2165.44        64.93 o                         
 -12  -2   2         74.16         66.23        21.47 o                         
 -11  -2   2       2706.25       2638.96        85.32 o                         
 -10  -2   2      10286.56       9320.95       211.88 o                         
  -9  -2   2       4559.77       5100.40       303.04 o                         
  -8  -2   2       5002.74       5116.88       238.57 o                         
  -7  -2   2       1074.16        830.57       123.42 o                         
  -6  -2   2      14838.79      16224.14       604.10 o                         
  -5  -2   2        119.35        149.56        29.07 o                         
  -4  -2   2      30640.07      29598.95       936.87 o                         
  -3  -2   2      55740.40      63980.83      1620.52 o                         
  -2  -2   2        247.47         75.83         9.64 o                         
  -1  -2   2       5006.03       5748.21       177.90 o                         
   0  -2   2        469.67        244.75        36.63 o                         
   1  -2   2       4896.49       5194.22       250.20 o                         
   2  -2   2     134006.88     141948.56      6799.80 o                         
   3  -2   2       3947.51       2801.50       136.60 o                         
   4  -2   2       1549.42       1409.44       126.20 o                         
   5  -2   2        813.74        938.40        58.13 o                         
   6  -2   2        376.09        345.17        26.14 o                         
   7  -2   2         32.16        113.48        48.14 o                         
   8  -2   2       6902.59       6265.35       462.50 o                         
   9  -2   2       1225.07       1082.08        47.04 o                         
  10  -2   2       1765.62       1745.25        55.93 o                         
  11  -2   2       2086.29       1864.25        76.95 o                         
  12  -2   2       1532.83       1329.17        64.96 o                         
  13  -2   2        165.52        165.82        28.25 o                         
  14  -2   2        118.60        164.13        31.16 o                         
  15  -2   2       3254.46       3294.35       118.89 o                         
  16  -2   2        175.68        180.78        35.99 o                         
 -15  -1   2       2572.95       2376.31        97.97 o                         
 -14  -1   2       4609.71       4451.69       126.98 o                         
 -13  -1   2        697.07        466.55        39.13 o                         
 -12  -1   2        289.12        310.67        20.84 o                         
 -11  -1   2        639.52        454.74        56.63 o                         
 -10  -1   2       5676.08       5154.10       220.56 o                         
  -9  -1   2       6129.61       5646.01       262.09 o                         
  -8  -1   2       6492.96       6689.53       308.82 o                         
  -7  -1   2       5969.84       6124.78       280.02 o                         
  -6  -1   2         19.03         14.45         7.49 o                         
  -5  -1   2      12364.74      10658.99       307.13 o                         
  -4  -1   2        355.30       1006.80       124.73 o                         
  -3  -1   2      13995.25      17105.44      1020.13 o                         
  -2  -1   2      18107.74      18826.77       625.54 o                         
  -1  -1   2       4554.48       3721.41       185.81 o                         
   0  -1   2       3938.31       3885.11       117.35 o                         
   1  -1   2         16.59        -15.27        15.27 o                         
   2  -1   2      12440.27      10936.68       524.68 o                         
   3  -1   2        331.92        226.32        16.85 o                         
   4  -1   2      12288.59      11052.23       466.24 o                         
   5  -1   2         47.42         44.74        11.32 o                         
   6  -1   2       3724.01       5362.75       428.58 o                         
   7  -1   2      14396.08      12956.83       567.68 o                         
   8  -1   2        325.44        323.43        48.56 o                         
   9  -1   2       1971.36       1891.45       152.69 o                         
  10  -1   2       2245.89       2185.08        66.96 o                         
  11  -1   2       4684.50       4517.83       127.46 o                         
  12  -1   2       1214.41       1306.84       109.09 o                         
  13  -1   2       3408.27       2894.88       120.60 o                         
  14  -1   2         47.08         85.33        24.98 o                         
  15  -1   2         54.49         84.87        23.98 o                         
  16  -1   2       4200.33       4377.12       139.49 o                         
 -16   0   2         23.75         13.58        21.52 o                         
 -15   0   2        291.65        271.29        27.55 o                         
 -14   0   2         23.13         27.53        25.73 o                         
 -13   0   2       4549.54       4261.82       137.08 o                         
 -12   0   2        106.07         83.12        23.45 o                         
 -11   0   2         23.75         51.85        18.77 o                         
 -10   0   2         61.57         87.62        13.67 o                         
  -9   0   2       8649.08       7808.84       361.27 o                         
  -8   0   2       3747.69       3213.66       153.05 o                         
  -7   0   2       2692.82       2199.69       106.75 o                         
  -6   0   2       4363.88       4168.82       265.29 o                         
  -5   0   2       2029.44       2820.79        95.50 o                         
  -4   0   2      10883.03      12485.59       368.05 o                         
  -3   0   2      39838.08      42332.46      1243.11 o                         
  -2   0   2       1389.09       1187.54        45.60 o                         
  -1   0   2      16420.38      12686.70       440.74 o                         
   0   0   2       8043.92       9210.63       257.47 o                         
   1   0   2        955.75       1021.49        38.68 o                         
   2   0   2         49.43         33.40         6.20 o                         
   3   0   2       9196.84      10675.54       472.57 o                         
   4   0   2         99.27         96.22        20.54 o                         
   5   0   2        693.07        657.50        24.71 o                         
   6   0   2       9469.78       8297.70       330.76 o                         
   7   0   2       1476.40       1500.91        65.64 o                         
   8   0   2      10793.04      10821.72       440.03 o                         
   9   0   2       2078.98       1718.92       141.82 o                         
  10   0   2         35.57         50.46        14.43 o                         
  11   0   2         38.70        154.07        18.19 o                         
  12   0   2       5666.87       5093.49       155.68 o                         
  13   0   2       2403.20       2253.91        79.47 o                         
  14   0   2       5235.88       4982.94       314.21 o                         
  15   0   2         17.37         12.48        24.07 o                         
  16   0   2         48.11         49.46        18.68 o                         
 -16   1   2        569.23        651.76        79.59 o                         
 -15   1   2       1485.20       1438.07        59.58 o                         
 -14   1   2         38.34         23.31        25.41 o                         
 -13   1   2         16.22         21.86        25.12 o                         
 -12   1   2        342.35        217.28        26.24 o                         
 -11   1   2        480.19        497.49        41.26 o                         
 -10   1   2        144.46         79.87        21.26 o                         
  -9   1   2         54.98         15.15        15.17 o                         
  -8   1   2       8602.72       7957.56       367.63 o                         
  -7   1   2        153.98        199.87        34.32 o                         
  -6   1   2         23.12         57.97        16.04 o                         
  -5   1   2       1994.48       1715.77       148.30 o                         
  -4   1   2       6930.61       7220.04       325.73 o                         
  -3   1   2       4564.11       4230.31       242.26 o                         
  -2   1   2      11085.38      12697.44       471.99 o                         
  -1   1   2        939.45        764.85        39.67 o                         
   0   1   2       1224.80        733.66        22.81 o                         
   1   1   2       6549.61       5996.27       174.37 o                         
   2   1   2       6766.26       6783.63       222.41 o                         
   3   1   2        859.15        993.53        46.92 o                         
   4   1   2       8276.75       9206.18       305.82 o                         
   5   1   2       4013.30       4034.77       146.61 o                         
   6   1   2        374.37        305.98        30.67 o                         
   7   1   2        556.55        687.49        44.17 o                         
   8   1   2        747.13        971.05        47.02 o                         
   9   1   2       4382.51       4383.25       331.86 o                         
  10   1   2        825.14        929.83        55.96 o                         
  11   1   2       2436.70       2115.28        66.89 o                         
  12   1   2          9.53         43.73        20.33 o                         
  13   1   2       6054.85       6192.58       171.14 o                         
  14   1   2        903.99        964.02        45.95 o                         
  15   1   2       3982.02       3836.85       144.64 o                         
  16   1   2        171.80        183.81        41.93 o                         
  17   1   2        756.32        792.55        49.07 o                         
 -16   2   2         41.38        102.27        35.20 o                         
 -15   2   2       1552.55       1815.42        66.83 o                         
 -14   2   2       4870.90       4977.26       155.58 o                         
 -13   2   2       1319.66       1387.00        61.53 o                         
 -12   2   2        421.64        433.03        31.03 o                         
 -11   2   2         37.59         20.23        24.17 o                         
 -10   2   2       4690.22       4432.64       140.56 o                         
  -9   2   2         44.64         10.26        15.79 o                         
  -8   2   2        229.46        129.25        32.44 o                         
  -7   2   2       2917.61       3149.95       150.14 o                         
  -6   2   2       1678.12       1663.74       168.69 o                         
  -5   2   2       5328.75       5368.74       252.81 o                         
  -4   2   2         72.53        115.03        26.97 o                         
  -3   2   2       2759.26       2972.63       226.73 o                         
  -2   2   2        592.52       1526.42       203.59 o                         
  -1   2   2        917.73        969.22        59.98 o                         
   0   2   2       2620.92       2453.87       163.79 o                         
   1   2   2      24445.04      22551.59       833.05 o                         
   2   2   2        203.10        205.38        14.54 o                         
   3   2   2         77.17        263.38        31.92 o                         
   4   2   2      70861.99      72751.10      2095.08 o                         
   5   2   2        329.67        340.00        34.53 o                         
   6   2   2      10235.83      10566.81       447.82 o                         
   7   2   2       5728.36       5522.87       187.06 o                         
   8   2   2        320.01        364.90        32.74 o                         
   9   2   2        319.75        236.26        42.94 o                         
  10   2   2        232.86        395.34        43.04 o                         
  11   2   2        901.53        771.11        35.74 o                         
  12   2   2       1503.41       1775.15        65.04 o                         
  13   2   2       1557.15       1166.86        55.63 o                         
  14   2   2       1069.95       1159.06        61.26 o                         
  15   2   2         64.53         66.78        26.58 o                         
  16   2   2         99.38         52.80        35.26 o                         
  17   2   2          1.33        -45.55        55.25 o                         
 -15   3   2         93.95         81.97        22.50 o                         
 -14   3   2       1098.53       1326.66        71.17 o                         
 -13   3   2       5110.14       5032.41       157.63 o                         
 -12   3   2       2264.02       2192.76        80.63 o                         
 -11   3   2        119.22        125.02        27.29 o                         
 -10   3   2         91.50         95.61        20.68 o                         
  -9   3   2       8774.82       8746.25       266.31 o                         
  -8   3   2        103.55        131.72        24.53 o                         
  -7   3   2        135.85         81.67        20.89 o                         
  -6   3   2       2076.65       2102.88       109.77 o                         
  -5   3   2       8019.81       8995.77       407.24 o                         
  -4   3   2       7052.72       7940.34       358.51 o                         
  -3   3   2         17.97         53.80         6.37 o                         
  -2   3   2       1441.81       1146.89        32.28 o                         
  -1   3   2      18158.09      20616.53       542.18 o                         
   0   3   2       7264.91       7921.24       206.61 o                         
   1   3   2        938.79        625.00        18.93 o                         
   2   3   2      15823.00      16520.27       649.17 o                         
   3   3   2       8070.91       7444.56       241.80 o                         
   4   3   2       1219.11       1211.85        88.93 o                         
   5   3   2       8150.89       8462.51       246.59 o                         
   6   3   2       2467.26       1975.20        59.36 o                         
   7   3   2        145.04        290.29        42.14 o                         
   8   3   2      12438.64      11701.95       395.10 o                         
   9   3   2        450.38        642.12        31.96 o                         
  10   3   2        177.85         88.83        48.58 o                         
  11   3   2        671.71        619.28        44.69 o                         
  12   3   2       5207.21       4501.82        99.59 o                         
  13   3   2        462.58        367.20        29.47 o                         
  14   3   2       2595.46       2456.77        78.98 o                         
  15   3   2        115.06        101.20        21.43 o                         
  16   3   2        189.29        175.24        23.87 o                         
  17   3   2         80.85         35.29        63.19 o                         
 -15   4   2          8.17         -0.17        19.00 o                         
 -14   4   2        352.95        343.60        31.56 o                         
 -13   4   2        493.82        580.75        48.29 o                         
 -12   4   2       2545.37       2364.75        85.10 o                         
 -11   4   2       7005.82       6640.98       227.86 o                         
 -10   4   2       3154.72       2645.03        99.34 o                         
  -9   4   2        780.16        921.01        37.94 o                         
  -8   4   2      25259.12      24922.24       731.26 o                         
  -7   4   2       2667.46       2577.42       161.32 o                         
  -6   4   2        715.87        576.99        39.39 o                         
  -5   4   2        542.98        463.95        33.43 o                         
  -4   4   2      20049.45      21533.69       970.05 o                         
  -3   4   2        504.55       1138.83        47.88 o                         
  -2   4   2       3684.71       4509.72       120.82 o                         
  -1   4   2       2920.32       2425.94        65.71 o                         
   0   4   2       1510.87       1930.16        56.03 o                         
   1   4   2      41079.45      42052.56      1002.69 o                         
   2   4   2      10612.58      12875.91       603.68 o                         
   3   4   2      88700.07      90975.83      3442.78 o                         
   4   4   2       2211.45       2196.82       112.01 o                         
   5   4   2        315.86        207.73        25.71 o                         
   6   4   2        526.04        511.40        26.06 o                         
   7   4   2       3686.18       3318.34        99.01 o                         
   8   4   2       2892.78       2783.78        98.31 o                         
   9   4   2       1441.98       1674.14       128.54 o                         
  10   4   2       8517.77       7801.47       323.80 o                         
  11   4   2       1665.51       1435.67        86.48 o                         
  12   4   2        319.29        306.31        18.14 o                         
  13   4   2       5073.34       4672.86       110.76 o                         
  14   4   2       2146.22       2061.06        64.89 o                         
  15   4   2        293.97        418.81        42.40 o                         
  16   4   2        230.54        235.83        36.67 o                         
  17   4   2       1004.77        896.24        63.82 o                         
 -14   5   2        142.56         89.72        22.34 o                         
 -13   5   2         78.03        104.13        23.54 o                         
 -12   5   2         97.36        120.89        24.88 o                         
 -11   5   2        330.65        287.81        34.37 o                         
 -10   5   2       7264.66       6757.24       199.55 o                         
  -9   5   2       4260.70       3667.25       104.09 o                         
  -8   5   2       2077.55       2706.79        88.31 o                         
  -7   5   2      20104.53      19327.24       872.97 o                         
  -6   5   2        156.02        160.37        29.71 o                         
  -5   5   2       3767.25       4093.47       190.01 o                         
  -4   5   2        793.82        386.55        44.10 o                         
  -3   5   2      53179.00      59128.70      1703.76 o                         
  -2   5   2       1066.12       1671.76        52.22 o                         
  -1   5   2        362.39        486.34        15.13 o                         
   0   5   2      13227.98      13326.55       312.91 o                         
   1   5   2       1234.13       1670.89        72.34 o                         
   2   5   2        261.99        576.77        26.09 o                         
   3   5   2      24818.92      23229.16       739.10 o                         
   4   5   2      33707.50      34449.44      1105.52 o                         
   5   5   2       3879.20       4478.37       165.58 o                         
   6   5   2       8545.14       8732.01       316.89 o                         
   7   5   2        405.86        366.99        23.79 o                         
   8   5   2         30.67         48.59        13.75 o                         
   9   5   2       2224.94       1651.51       116.39 o                         
  10   5   2        457.99        565.64        34.44 o                         
  11   5   2        701.11        635.18        27.35 o                         
  12   5   2       1018.27       1017.11        39.55 o                         
  13   5   2        648.37        586.45        27.55 o                         
  14   5   2       3580.09       3314.95       102.47 o                         
  15   5   2        715.92        719.67        62.45 o                         
  16   5   2         20.07         22.19        21.39 o                         
  17   5   2         40.10         29.97        26.84 o                         
 -14   6   2        241.24        223.35        22.16 o                         
 -13   6   2       1220.02       1156.35        56.26 o                         
 -12   6   2        177.22        203.44        25.20 o                         
 -11   6   2        104.04         56.15        27.60 o                         
 -10   6   2        448.03        421.65        28.62 o                         
  -9   6   2       2888.19       2878.61       102.94 o                         
  -8   6   2       2759.93       2164.46        72.30 o                         
  -7   6   2       2911.12       3069.52       110.76 o                         
  -6   6   2       2488.97       2171.74       145.48 o                         
  -5   6   2       2147.65       2198.94       105.77 o                         
  -4   6   2      33279.37      34976.78      1571.28 o                         
  -3   6   2        159.02         86.99        11.24 o                         
  -2   6   2      15829.36      18727.40       541.39 o                         
  -1   6   2       7932.12       8210.56       256.57 o                         
   0   6   2        397.19        526.58        16.21 o                         
   1   6   2        472.22        683.05        23.26 o                         
   2   6   2       8167.96       7156.17       185.56 o                         
   3   6   2        176.26        292.72        32.14 o                         
   4   6   2        114.20         97.82         9.35 o                         
   5   6   2        638.03        894.36        54.45 o                         
   6   6   2       4403.45       4024.93       188.37 o                         
   7   6   2         10.99         73.58        19.46 o                         
   8   6   2       1125.00       1225.33        50.31 o                         
   9   6   2        563.26        598.72        34.12 o                         
  10   6   2       2041.71       1857.15        42.90 o                         
  11   6   2        254.40        277.31        44.28 o                         
  12   6   2         17.01         23.86        22.67 o                         
  13   6   2        967.52        914.74        35.19 o                         
  14   6   2        853.22       1127.81        42.44 o                         
  15   6   2       3482.59       3447.59       108.45 o                         
  16   6   2        685.42        662.17        34.73 o                         
  17   6   2        412.58        451.51        41.73 o                         
 -13   7   2       1860.81       1615.81        66.09 o                         
 -12   7   2        875.25        837.87        49.62 o                         
 -11   7   2        411.54        401.56        31.12 o                         
 -10   7   2         64.65         99.70        25.15 o                         
  -9   7   2        315.66        326.54        27.89 o                         
  -8   7   2         28.73         67.41        20.87 o                         
  -7   7   2         59.83         46.75        15.93 o                         
  -6   7   2        734.04        814.82        32.05 o                         
  -5   7   2       1008.14       1017.20        58.41 o                         
  -4   7   2        516.57        486.08        35.22 o                         
  -3   7   2      10862.09      11499.45       335.67 o                         
  -2   7   2       5189.92       4919.56       143.22 o                         
  -1   7   2       8399.52       8614.85       225.42 o                         
   0   7   2        135.20        466.17        36.09 o                         
   1   7   2        279.52        182.09        15.25 o                         
   2   7   2        300.67        339.48        21.93 o                         
   3   7   2      26382.37      26660.14       683.66 o                         
   4   7   2        286.43        367.00        18.64 o                         
   7   7   2      12157.25       9813.27       757.18 o                         
   8   7   2        267.53        299.52        38.70 o                         
   9   7   2       7991.48       7941.37       433.27 o                         
  10   7   2       2027.74       1858.13        51.99 o                         
  11   7   2         30.58         29.88        14.95 o                         
  12   7   2        294.58        202.03        34.11 o                         
  13   7   2         85.88         97.61        24.63 o                         
  14   7   2        821.10        888.45        39.18 o                         
  15   7   2         34.26         47.18        18.79 o                         
  16   7   2       1598.47       1373.41        65.27 o                         
  17   7   2          1.37        -13.61        32.76 o                         
 -13   8   2         15.05         36.36        17.61 o                         
 -12   8   2       6314.24       6205.43       210.68 o                         
 -11   8   2        363.55        330.10        70.67 o                         
 -10   8   2         59.55         65.67        25.21 o                         
  -9   8   2       1606.00       1893.77        76.52 o                         
  -8   8   2        389.96        383.15        28.89 o                         
  -7   8   2        406.74        342.31        23.17 o                         
  -6   8   2       2768.46       3130.32        88.48 o                         
  -5   8   2         53.63        116.90        15.15 o                         
  -4   8   2        613.67        701.89        45.12 o                         
  -3   8   2       1448.57       1540.25        88.78 o                         
  -2   8   2        721.05       1056.63        60.51 o                         
  -1   8   2        424.09        616.14        30.99 o                         
   0   8   2        766.13       1341.92        53.41 o                         
   1   8   2        159.93        235.81        25.65 o                         
   2   8   2      12689.44      11761.12       302.59 o                         
   3   8   2        226.28        325.50        24.16 o                         
   4   8   2       4731.98       5315.91       139.87 o                         
   5   8   2       3038.41       2322.43       105.31 o                         
   6   8   2        449.13        810.49        48.02 o                         
   7   8   2       1214.80       1213.87        77.77 o                         
   8   8   2       5017.52       4826.69       406.92 o                         
   9   8   2       6341.33       5942.52       434.67 o                         
  10   8   2       1940.51       1829.01        92.56 o                         
  11   8   2       3176.51       2937.39        77.03 o                         
  12   8   2       3014.10       2773.89        80.56 o                         
  13   8   2         27.49         75.12        20.19 o                         
  14   8   2        230.84        276.81        25.35 o                         
  15   8   2        341.00        279.75        20.80 o                         
  16   8   2         68.05         94.84        27.45 o                         
  17   8   2        728.00        810.62        85.61 o                         
 -12   9   2         53.49         96.54        19.50 o                         
 -11   9   2       6504.93       5933.11       196.25 o                         
 -10   9   2         28.26         24.98        26.28 o                         
  -9   9   2        531.67        471.88        67.77 o                         
  -8   9   2       2631.50       2734.69       101.44 o                         
  -7   9   2       1027.96       1074.86        52.77 o                         
  -6   9   2        592.06        563.36        55.28 o                         
  -5   9   2       2761.77       3573.21       122.48 o                         
  -4   9   2       1104.76       1145.08        43.65 o                         
  -3   9   2       3266.32       2867.93       126.25 o                         
  -2   9   2       3712.14       3548.39       127.01 o                         
  -1   9   2       2042.51       1726.49        77.64 o                         
   0   9   2       1675.38       1871.31        53.40 o                         
   1   9   2         45.18        232.38        22.41 o                         
   2   9   2        328.26        309.11        17.13 o                         
   3   9   2         18.62        159.47        20.62 o                         
   4   9   2        656.88        544.52        23.40 o                         
   5   9   2        966.10        827.64        39.67 o                         
   6   9   2          8.94         42.29        20.45 o                         
   7   9   2       3346.56       3434.56       151.95 o                         
   8   9   2        344.37        511.36        43.21 o                         
   9   9   2       1765.16       1700.33        67.50 o                         
  10   9   2       1019.83        980.40        36.16 o                         
  11   9   2          6.20         12.43        15.14 o                         
  12   9   2        100.96        110.27        22.01 o                         
  13   9   2       1647.12       1387.64        51.31 o                         
  14   9   2       1892.93       2401.96       103.40 o                         
  15   9   2         16.30         23.84        28.58 o                         
  16   9   2         23.83         53.81        21.40 o                         
  17   9   2          8.14          6.24        32.82 o                         
 -12  10   2       3770.21       3504.12       178.79 o                         
 -11  10   2        802.73       1131.01        67.83 o                         
 -10  10   2       2794.18       2719.70        97.79 o                         
  -9  10   2        515.38        576.94        38.11 o                         
  -8  10   2       1552.71       1807.27        75.53 o                         
  -7  10   2        373.63        276.37        22.81 o                         
  -6  10   2       2815.93       3135.67        98.22 o                         
  -5  10   2         42.06        116.44        16.68 o                         
  -4  10   2       1571.34       1782.04        61.53 o                         
  -3  10   2       5309.35       5541.50       144.31 o                         
  -2  10   2      14221.84      14308.58       485.34 o                         
  -1  10   2       2794.29       2580.86        95.09 o                         
   0  10   2       1275.22       1381.19        82.47 o                         
   1  10   2      12133.45      11249.19       290.89 o                         
   2  10   2        422.27        523.95        24.98 o                         
   3  10   2       7458.94       8247.87       214.27 o                         
   4  10   2       6602.82       6707.65       175.66 o                         
   5  10   2         75.59         61.87        17.49 o                         
   6  10   2       2486.12       2247.54        83.82 o                         
   7  10   2        655.82        526.50        51.34 o                         
   8  10   2       2899.12       2206.14        78.44 o                         
   9  10   2         17.69         25.19        16.74 o                         
  10  10   2        458.54        309.71        28.36 o                         
  11  10   2        791.90        910.88        49.00 o                         
  12  10   2         16.19         27.39        25.85 o                         
  13  10   2        170.64        269.90        44.03 o                         
  14  10   2        345.19        313.38        33.76 o                         
  15  10   2        855.66       1031.93        57.34 o                         
  16  10   2        141.78        200.99        25.66 o                         
  17  10   2        232.83        193.94        34.54 o                         
 -11  11   2       3118.54       3168.82       272.22 o                         
 -10  11   2        657.82        768.87        66.43 o                         
  -9  11   2        919.72        953.43        49.65 o                         
  -8  11   2        553.09        537.90        36.02 o                         
  -7  11   2       4136.21       4532.39       136.95 o                         
  -6  11   2         88.52         79.16        20.13 o                         
  -5  11   2        771.03        809.57        62.34 o                         
  -4  11   2         98.24        103.30        21.64 o                         
  -3  11   2       1082.83        748.99        38.56 o                         
  -2  11   2       4748.17       4970.92       130.30 o                         
  -1  11   2      16669.18      17112.90       394.79 o                         
   0  11   2        193.66        167.57        19.04 o                         
   1  11   2        290.66        319.47        18.69 o                         
   2  11   2       5095.47       5203.52       139.30 o                         
   3  11   2       2826.35       3178.40        87.71 o                         
   4  11   2       3315.22       3732.18       101.86 o                         
   5  11   2       7185.06       6772.55       229.94 o                         
   6  11   2         10.15         18.47        19.58 o                         
   7  11   2        165.78         63.03        25.66 o                         
   8  11   2       2549.81       2756.24        72.19 o                         
   9  11   2         58.92         68.17        18.06 o                         
  10  11   2         35.13         30.34        18.77 o                         
  11  11   2        929.96        932.60        50.42 o                         
  12  11   2        764.91        821.61        60.26 o                         
  13  11   2        221.31        250.83        37.89 o                         
  14  11   2        445.62        427.80        35.49 o                         
  15  11   2         71.29         98.48        27.57 o                         
  16  11   2       1016.54       1314.86        79.57 o                         
  17  11   2        436.11        383.44        49.34 o                         
 -10  12   2       1412.83       1304.26        53.45 o                         
  -9  12   2          2.38         -2.60        19.83 o                         
  -8  12   2        173.71        132.39        24.28 o                         
  -7  12   2        114.68        100.88        23.35 o                         
  -6  12   2       2568.02       2553.06        94.78 o                         
  -5  12   2       1819.09       1916.55        76.73 o                         
  -4  12   2        309.98        411.61        33.18 o                         
  -3  12   2        457.88        458.92        30.37 o                         
  -2  12   2       4848.93       4132.39       177.92 o                         
  -1  12   2       6410.98       5956.55       155.33 o                         
   0  12   2      10002.98       9435.88       197.60 o                         
   1  12   2        345.40        263.98        14.34 o                         
   2  12   2          8.57         21.88        10.90 o                         
   3  12   2       9448.06       8732.03       162.46 o                         
   4  12   2       3883.90       3665.62        78.70 o                         
   5  12   2       1666.96       1678.10        52.33 o                         
   6  12   2       6398.11       5501.98       182.22 o                         
   7  12   2        418.82        436.44        26.25 o                         
   8  12   2        619.66        659.12        28.33 o                         
   9  12   2       3066.79       3268.88        77.77 o                         
  10  12   2         74.26        110.17        19.38 o                         
  11  12   2         60.08         60.02        21.82 o                         
  12  12   2       1882.69       1852.23        88.10 o                         
  13  12   2         59.91         65.61        34.83 o                         
  14  12   2          1.53         18.39        28.37 o                         
  15  12   2       1503.07       1616.48        65.83 o                         
  16  12   2        478.95        483.33        42.84 o                         
  -9  13   2        606.63        657.07        35.79 o                         
  -8  13   2         48.94         69.85        35.66 o                         
  -7  13   2        150.41        168.98        23.51 o                         
  -6  13   2        440.44        369.99        28.92 o                         
  -5  13   2        302.61        341.21        29.41 o                         
  -4  13   2       1721.25       2008.88        79.72 o                         
  -3  13   2        499.79        683.66        63.00 o                         
  -2  13   2       1899.92       1913.09        77.07 o                         
  -1  13   2       3589.42       3237.90       101.93 o                         
   0  13   2        157.24        215.15        20.14 o                         
   1  13   2       2055.31       1856.13        54.45 o                         
   2  13   2         51.62         79.45        11.69 o                         
   3  13   2        121.30        135.79        12.48 o                         
   4  13   2       2561.24       2558.68        73.24 o                         
   5  13   2       2112.19       2236.69        54.82 o                         
   6  13   2        162.12        204.52        20.09 o                         
   7  13   2          0.17         -1.15        21.09 o                         
   8  13   2         57.38         57.51        22.90 o                         
   9  13   2        844.22        952.39        36.06 o                         
  10  13   2       1295.76       1487.36        56.43 o                         
  11  13   2          3.51         -9.37        23.79 o                         
  12  13   2       1126.24       1228.21        60.77 o                         
  13  13   2        211.33        139.83        34.94 o                         
  14  13   2        393.12        311.92        31.74 o                         
  15  13   2        629.43        725.67        47.00 o                         
  16  13   2        246.98        195.06        26.94 o                         
  -8  14   2        227.87        300.80        21.68 o                         
  -7  14   2        173.11        149.94        18.13 o                         
  -6  14   2       1000.98       1009.58        43.76 o                         
  -5  14   2        191.00        184.96        22.06 o                         
  -4  14   2         20.83         40.76        20.81 o                         
  -3  14   2         75.37         96.64        27.10 o                         
  -2  14   2         89.48        158.06        23.35 o                         
  -1  14   2       8799.57       8064.97       238.35 o                         
   0  14   2        916.88        872.14        44.95 o                         
   1  14   2        630.06        709.17        30.30 o                         
   2  14   2         45.57         73.62        16.13 o                         
   3  14   2         27.93         33.47        13.90 o                         
   4  14   2         81.11        103.68        16.27 o                         
   5  14   2        772.28        746.76        30.92 o                         
   6  14   2       1293.16       1258.91        39.59 o                         
   7  14   2         69.18         47.05        22.63 o                         
   8  14   2       3251.14       3155.90       106.46 o                         
   9  14   2         87.88        117.61        21.26 o                         
  10  14   2        899.40        928.41        43.46 o                         
  11  14   2        275.54        318.08        38.16 o                         
  12  14   2          0.81         10.10        28.60 o                         
  13  14   2        516.29        542.25        43.18 o                         
  14  14   2         26.12         29.93        26.33 o                         
  15  14   2        119.18         85.17        24.23 o                         
  -7  15   2        477.39        597.14        35.29 o                         
  -6  15   2       2496.93       2467.04        79.01 o                         
  -5  15   2       3281.78       2839.04        83.49 o                         
  -4  15   2         94.00         67.53        20.72 o                         
  -3  15   2        792.74        875.01        45.44 o                         
  -2  15   2        171.70        190.02        23.82 o                         
  -1  15   2        346.83        325.41        26.76 o                         
   0  15   2       4012.57       3708.93       117.42 o                         
   1  15   2         20.11         18.70        18.64 o                         
   2  15   2        276.53        245.48        19.19 o                         
   3  15   2         15.36         32.25        17.12 o                         
   4  15   2        974.84        952.98        35.56 o                         
   5  15   2         32.93         56.33        16.90 o                         
   6  15   2        151.04        160.37        18.45 o                         
   7  15   2        174.84        174.42        20.95 o                         
   8  15   2         80.44         86.94        36.72 o                         
   9  15   2       1748.12       1766.77        89.79 o                         
  10  15   2         10.72         56.37        33.58 o                         
  11  15   2        146.13        166.33        27.30 o                         
  12  15   2        116.72        148.60        28.73 o                         
  13  15   2        557.18        741.30        72.09 o                         
  14  15   2          1.06         14.99        19.77 o                         
  15  15   2         89.89         87.61        26.40 o                         
  -6  16   2       2215.75       2147.12        67.70 o                         
  -5  16   2       3817.17       3947.84       119.10 o                         
  -4  16   2       5858.50       5378.40       160.53 o                         
  -3  16   2          4.55         -7.60        19.65 o                         
  -2  16   2       1177.85       1213.19        52.45 o                         
  -1  16   2        154.17        180.33        23.98 o                         
   0  16   2       2599.65       2643.01        89.38 o                         
   1  16   2       1431.95       1345.59        50.18 o                         
   2  16   2        174.76        176.72        18.55 o                         
   3  16   2       2411.48       2418.36        63.26 o                         
   4  16   2         33.88         60.33        21.04 o                         
   5  16   2       1933.24       1760.89        56.94 o                         
   6  16   2        234.50        207.24        28.03 o                         
   7  16   2        379.38        382.14        29.77 o                         
   8  16   2       1406.63       1514.80        66.05 o                         
   9  16   2        254.86        381.11        33.83 o                         
  10  16   2        262.09        306.34        31.88 o                         
  11  16   2        794.34        762.64        37.17 o                         
  12  16   2         76.79        112.95        23.90 o                         
  13  16   2        130.59        124.18        28.54 o                         
  14  16   2       1335.90       1656.41        63.81 o                         
  -5  17   2       2564.27       2301.57        81.93 o                         
  -4  17   2       1385.67       1239.43        42.75 o                         
  -3  17   2       4884.14       4456.51       134.39 o                         
  -2  17   2        315.61        284.92        23.16 o                         
  -1  17   2        144.35        124.38        21.97 o                         
   0  17   2       1359.32       1464.21        58.55 o                         
   1  17   2       3593.03       3302.76        93.82 o                         
   2  17   2       2255.13       2277.64        74.21 o                         
   3  17   2        106.64        128.36        18.19 o                         
   4  17   2       3515.10       3372.53        88.75 o                         
   5  17   2        186.62        199.72        22.68 o                         
   6  17   2       1288.80       1434.99        54.86 o                         
   7  17   2        350.04        359.26        39.52 o                         
   8  17   2        171.42        199.68        29.92 o                         
   9  17   2        163.90        190.00        29.05 o                         
  10  17   2       1086.39       1212.08        55.61 o                         
  11  17   2         10.42         -0.73        24.38 o                         
  12  17   2        945.40        966.45        50.97 o                         
  13  17   2         85.63         87.75        25.08 o                         
  -3  18   2        503.71        424.04        30.35 o                         
  -2  18   2       1620.43       1321.30        55.58 o                         
  -1  18   2        498.99        511.95        29.24 o                         
   0  18   2        127.30        103.84        26.47 o                         
   1  18   2       3190.36       3140.98        99.49 o                         
   2  18   2       3027.05       2839.69        81.51 o                         
   3  18   2        138.91        138.97        19.49 o                         
   4  18   2        676.37        575.16        54.37 o                         
   5  18   2       1981.12       1857.48       110.03 o                         
   6  18   2         58.27         94.16        31.30 o                         
   7  18   2        533.88        512.58        32.71 o                         
   8  18   2        779.49        949.44       102.34 o                         
   9  18   2        539.28        510.67        35.11 o                         
  10  18   2          2.81          9.50        23.10 o                         
  11  18   2       1332.11       1577.16        71.84 o                         
  12  18   2          0.77        -16.24        38.59 o                         
  -1  19   2         79.77         66.68        21.01 o                         
   0  19   2          6.72          1.03        14.54 o                         
   1  19   2         73.74         47.42        16.95 o                         
   2  19   2       2380.74       2324.75        66.86 o                         
   3  19   2        493.36        451.11        31.06 o                         
   4  19   2        435.23        389.87        24.50 o                         
   5  19   2       1818.11       1268.63        58.73 o                         
   6  19   2       1186.51       1133.56        57.16 o                         
   7  19   2        288.59        424.57        49.19 o                         
   8  19   2        632.05        551.13        39.33 o                         
   9  19   2        502.56        456.21        32.36 o                         
  10  19   2        677.21        852.94        53.98 o                         
  11  19   2        207.74        347.48        40.38 o                         
   2  20   2         64.77         90.63        53.77 o                         
   3  20   2        782.26        688.69        53.07 o                         
   4  20   2        124.01        138.52        20.70 o                         
   5  20   2         18.14          5.55        19.45 o                         
   6  20   2       1903.22       1707.48       266.94 o                         
   7  20   2         64.09         98.40        36.02 o                         
   8  20   2          2.27          8.30        32.93 o                         
   9  20   2         34.45         18.12        31.83 o                         
  -9 -19   3         11.33          4.49        22.06 o                         
  -8 -19   3          2.09         28.15        23.96 o                         
  -7 -19   3       2056.62       2224.65       172.08 o                         
  -6 -19   3       1210.19       1359.37       162.35 o                         
  -5 -19   3         96.22         84.02        20.27 o                         
  -4 -19   3        334.88        299.52        51.25 o                         
  -3 -19   3       3262.34       3106.88       132.62 o                         
  -2 -19   3         19.83         40.96        24.34 o                         
  -1 -19   3       3106.38       3061.67       108.02 o                         
   0 -19   3       1099.67        915.45        41.39 o                         
 -11 -18   3        141.73        133.23        24.58 o                         
 -10 -18   3        417.79        491.70        29.79 o                         
  -9 -18   3         83.24        118.06        23.73 o                         
  -8 -18   3        103.18         88.88        23.62 o                         
  -7 -18   3        405.42        465.49        45.88 o                         
  -6 -18   3        582.91        655.71        35.08 o                         
  -5 -18   3        248.72        294.83        41.12 o                         
  -4 -18   3         92.02         61.05        23.04 o                         
  -3 -18   3        213.15        216.35        25.14 o                         
  -2 -18   3       1732.14       1648.99        80.71 o                         
  -1 -18   3         98.97        117.29        31.67 o                         
   0 -18   3        796.29        713.26        41.47 o                         
   1 -18   3       1127.93       1027.31        48.17 o                         
   2 -18   3       2200.11       2004.59        73.86 o                         
   3 -18   3        673.22        521.94        51.44 o                         
 -12 -17   3         80.85        102.69        21.01 o                         
 -11 -17   3       1356.86       1263.87        52.60 o                         
 -10 -17   3        170.69        195.78        42.30 o                         
  -9 -17   3       2113.64       2314.79        79.59 o                         
  -8 -17   3        336.85        427.97        55.57 o                         
  -7 -17   3       1593.13       1628.43        65.43 o                         
  -6 -17   3         17.64        -16.15        21.37 o                         
  -5 -17   3         96.15        174.21        22.47 o                         
  -4 -17   3       1283.46       1167.61        59.33 o                         
  -3 -17   3       2526.15       2538.57       139.60 o                         
  -2 -17   3        716.10        643.09        62.70 o                         
  -1 -17   3         67.16         79.79        23.99 o                         
   0 -17   3         31.85         38.50        33.30 o                         
   1 -17   3         90.99         92.80        19.63 o                         
   2 -17   3         10.69          2.00        17.39 o                         
   3 -17   3       1207.33        982.75        40.02 o                         
   4 -17   3         51.69         20.57        13.43 o                         
 -13 -16   3       1745.16       1893.77        70.28 o                         
 -12 -16   3       1358.03       1465.11        92.60 o                         
 -11 -16   3         93.72         76.47        32.90 o                         
 -10 -16   3        957.34       1119.68        70.56 o                         
  -9 -16   3         18.32         61.91        29.53 o                         
  -8 -16   3       5014.76       5291.24       158.36 o                         
  -7 -16   3       1229.92       1497.50       146.30 o                         
  -6 -16   3       2197.02       2164.98        70.72 o                         
  -5 -16   3         83.47        115.77        23.41 o                         
  -4 -16   3        494.52        641.36        32.58 o                         
  -3 -16   3       3099.39       2980.10       110.16 o                         
  -2 -16   3       4146.67       4101.09       146.19 o                         
  -1 -16   3       1004.60        842.69        47.79 o                         
   0 -16   3        155.03        165.55        23.01 o                         
   1 -16   3        251.76        245.58        24.03 o                         
   2 -16   3        233.76        235.70        29.33 o                         
   3 -16   3        136.84        196.23        24.17 o                         
   4 -16   3         31.31         26.97        23.69 o                         
   5 -16   3        295.99        268.73        21.64 o                         
   6 -16   3         15.27         18.93        23.48 o                         
 -14 -15   3        486.25        488.88        33.74 o                         
 -13 -15   3        339.81        360.27        31.23 o                         
 -12 -15   3        459.26        562.19        31.15 o                         
 -11 -15   3       1938.71       2284.34       101.09 o                         
 -10 -15   3        106.91         81.90        35.92 o                         
  -9 -15   3        859.81       1111.95       104.16 o                         
  -8 -15   3         35.12         71.29        36.35 o                         
  -7 -15   3       2982.70       3354.44       114.75 o                         
  -6 -15   3       1933.61       1894.89       130.49 o                         
  -5 -15   3       3149.07       2846.10        86.98 o                         
  -4 -15   3       4132.05       3964.05       111.81 o                         
  -3 -15   3       3465.60       3651.62        88.62 o                         
  -2 -15   3       3963.96       3955.04       142.50 o                         
  -1 -15   3       4682.92       4428.57       157.15 o                         
   0 -15   3        427.23        340.48        26.94 o                         
   1 -15   3         65.03        104.95        22.56 o                         
   2 -15   3       4010.18       3972.30       137.24 o                         
   3 -15   3        720.66        756.85        44.41 o                         
   4 -15   3        138.12        131.43        24.40 o                         
   5 -15   3        496.99        501.06        38.66 o                         
   6 -15   3       1589.98       1647.61        63.42 o                         
   7 -15   3         94.77        104.81        21.30 o                         
 -15 -14   3         63.31         72.36        22.02 o                         
 -14 -14   3         73.15         -1.11        27.15 o                         
 -13 -14   3        917.88        982.73        55.72 o                         
 -12 -14   3        295.50        262.39        27.79 o                         
 -11 -14   3         46.00         24.28        25.45 o                         
 -10 -14   3       2537.43       3040.53       126.01 o                         
  -9 -14   3       1954.31       2012.95        95.70 o                         
  -8 -14   3         26.78         64.60        40.61 o                         
  -7 -14   3         26.35         28.78        22.44 o                         
  -6 -14   3       5186.90       5840.87       165.79 o                         
  -5 -14   3        885.79        911.31        40.85 o                         
  -4 -14   3       1245.33       1058.67        42.60 o                         
  -3 -14   3       7060.38       6704.44       153.16 o                         
  -2 -14   3       3442.14       3900.75       127.58 o                         
  -1 -14   3       5673.42       5790.86       175.48 o                         
   0 -14   3       2851.26       2749.10       101.57 o                         
   1 -14   3        554.78        452.13        50.76 o                         
   2 -14   3         85.17        144.83        26.30 o                         
   3 -14   3       5395.58       5374.61       180.14 o                         
   4 -14   3       2901.53       3127.08       123.12 o                         
   5 -14   3        178.93        180.79        25.32 o                         
   6 -14   3        776.13        950.33        48.13 o                         
   7 -14   3       3652.11       3354.66       114.41 o                         
   8 -14   3        114.98        105.37        21.49 o                         
 -15 -13   3         24.16        -13.18        50.65 o                         
 -14 -13   3         40.79          5.16        24.00 o                         
 -13 -13   3         61.34         51.32        26.99 o                         
 -12 -13   3         58.18         41.50        23.24 o                         
 -11 -13   3        200.59        192.20        28.64 o                         
 -10 -13   3        471.01        607.58        36.26 o                         
  -9 -13   3        110.27        141.75        29.86 o                         
  -8 -13   3       1476.89       1560.85        68.75 o                         
  -7 -13   3          6.06         12.69        21.04 o                         
  -6 -13   3        332.16        370.95        26.74 o                         
  -5 -13   3       9337.88       8824.05       241.51 o                         
  -4 -13   3        100.91        104.01        17.62 o                         
  -3 -13   3        140.66        108.33        15.14 o                         
  -2 -13   3       5489.26       5363.77       117.57 o                         
  -1 -13   3       1786.70       1850.20        70.73 o                         
   0 -13   3       3948.38       4177.34       126.23 o                         
   1 -13   3       2267.21       2000.24        63.32 o                         
   2 -13   3         47.94         57.17        18.83 o                         
   3 -13   3       2522.73       2836.39        83.24 o                         
   4 -13   3       4017.02       4217.74       145.81 o                         
   5 -13   3       1063.11       1043.31        54.42 o                         
   6 -13   3        475.70        517.39        32.32 o                         
   7 -13   3         22.74         44.53        21.01 o                         
   8 -13   3       5823.04       5741.35       222.88 o                         
   9 -13   3        287.35        281.27        27.13 o                         
 -16 -12   3        179.52        117.73        26.57 o                         
 -15 -12   3        775.82        709.22        47.00 o                         
 -14 -12   3        840.49        895.12        56.63 o                         
 -13 -12   3        135.80        114.59        34.90 o                         
 -12 -12   3         12.06          1.49        29.11 o                         
 -11 -12   3        119.69        180.99        26.16 o                         
 -10 -12   3       3331.99       3086.46        80.88 o                         
  -9 -12   3       5421.27       5657.43       132.79 o                         
  -8 -12   3        159.30        135.19        22.41 o                         
  -7 -12   3       2720.27       2565.23        71.88 o                         
  -6 -12   3       1055.38        998.85        58.86 o                         
  -5 -12   3        846.53       1044.59        39.67 o                         
  -4 -12   3        731.46        776.04        32.45 o                         
  -3 -12   3        352.49        329.74        16.38 o                         
  -2 -12   3         17.78         17.71        12.54 o                         
  -1 -12   3       1718.53       1740.40        70.51 o                         
   0 -12   3       2847.36       3054.06        74.85 o                         
   1 -12   3       3449.01       3325.43        80.50 o                         
   2 -12   3       3562.63       3786.78       104.56 o                         
   3 -12   3        731.12        682.96        36.55 o                         
   4 -12   3       5063.50       5284.37       142.92 o                         
   5 -12   3       5462.83       5862.79       157.95 o                         
   6 -12   3         32.50         24.48        22.95 o                         
   7 -12   3        946.53        920.27        58.43 o                         
   8 -12   3        251.36        246.03        24.00 o                         
   9 -12   3       5771.23       5620.85       218.59 o                         
  10 -12   3        945.20        880.29        59.73 o                         
 -16 -11   3          2.30         -8.30        20.57 o                         
 -15 -11   3        704.71        650.41        48.49 o                         
 -14 -11   3         16.58         18.15        31.42 o                         
 -13 -11   3        460.73        514.75        45.17 o                         
 -12 -11   3         29.73         28.24        29.31 o                         
 -11 -11   3        511.99        412.39        28.82 o                         
 -10 -11   3        396.32        318.75        23.58 o                         
  -9 -11   3       2757.98       2817.31        68.49 o                         
  -8 -11   3        875.65       1007.03        44.68 o                         
  -7 -11   3        353.58        333.67        20.64 o                         
  -6 -11   3       1238.05       1176.26        41.66 o                         
  -5 -11   3         99.81        120.31        15.90 o                         
  -4 -11   3       1262.10       1137.47        41.03 o                         
  -3 -11   3         70.92         92.30        20.05 o                         
  -2 -11   3       3436.16       3319.87       102.49 o                         
  -1 -11   3         93.23        138.18        19.99 o                         
   0 -11   3        769.82        561.00        24.46 o                         
   1 -11   3       5652.04       5936.98       136.64 o                         
   2 -11   3       3471.15       3879.54        88.88 o                         
   3 -11   3       1740.48       1749.46        73.55 o                         
   4 -11   3          1.52        -10.31        16.09 o                         
   5 -11   3       1108.59       1333.33        52.15 o                         
   6 -11   3       1562.49       1758.73        58.33 o                         
   7 -11   3         42.92         65.83        19.39 o                         
   8 -11   3        461.45        352.44        27.99 o                         
   9 -11   3        154.96         99.95        30.05 o                         
  10 -11   3       3074.03       2959.35       121.37 o                         
  11 -11   3        490.20        359.14        40.49 o                         
 -16 -10   3        643.70        681.36        37.52 o                         
 -15 -10   3         54.95         69.02        30.19 o                         
 -14 -10   3       1711.33       1575.17        96.59 o                         
 -13 -10   3        419.30        418.09        53.99 o                         
 -12 -10   3         34.60         36.10        35.26 o                         
 -11 -10   3         89.65        117.19        24.35 o                         
 -10 -10   3       1398.56       1239.18        44.96 o                         
  -9 -10   3         12.31         59.18        18.49 o                         
  -8 -10   3       3725.32       3916.05        96.10 o                         
  -7 -10   3       3225.90       2804.06       102.41 o                         
  -6 -10   3        911.84        936.33        45.91 o                         
  -5 -10   3       8670.17       7246.15       406.60 o                         
  -4 -10   3       2479.24       2595.74        86.39 o                         
  -3 -10   3          9.67         26.25        15.76 o                         
  -2 -10   3        163.72        207.32        18.10 o                         
  -1 -10   3      10100.28       9335.01       286.21 o                         
   0 -10   3       2634.44       2570.26       102.01 o                         
   1 -10   3       1864.72       1576.78        74.36 o                         
   2 -10   3       2099.58       2212.73        51.64 o                         
   3 -10   3       6073.82       6732.22       149.14 o                         
   4 -10   3        552.09        513.35        23.27 o                         
   5 -10   3        510.22        418.80        22.81 o                         
   6 -10   3       1036.03       1020.38        42.10 o                         
   7 -10   3        143.12        203.10        20.44 o                         
   8 -10   3          6.29         10.12        21.05 o                         
   9 -10   3       1211.26       1226.82        67.79 o                         
  10 -10   3        995.35       1044.11        50.32 o                         
  11 -10   3       1151.50       1054.28        68.02 o                         
 -16  -9   3        292.80        394.14        48.35 o                         
 -15  -9   3        730.85        779.46        46.57 o                         
 -14  -9   3        341.94        377.18        40.27 o                         
 -13  -9   3        209.65        197.67        38.66 o                         
 -12  -9   3        841.00        697.27        49.34 o                         
 -11  -9   3        750.66        956.01        62.71 o                         
 -10  -9   3        148.04        151.31        22.37 o                         
  -9  -9   3       2214.88       2020.03        57.95 o                         
  -8  -9   3        259.83        291.78        21.30 o                         
  -7  -9   3       3058.40       3037.96       200.71 o                         
  -6  -9   3        173.56        287.19        43.83 o                         
  -5  -9   3       7259.95       6876.44       211.63 o                         
  -4  -9   3      13459.85      11836.78       376.39 o                         
  -3  -9   3         78.68        129.71        22.22 o                         
  -2  -9   3        100.46         91.01        18.32 o                         
  -1  -9   3       1525.86       1189.47        43.74 o                         
   0  -9   3      16016.85      15240.64       556.38 o                         
   1  -9   3       4155.10       4819.58       181.34 o                         
   2  -9   3        292.33        162.26        24.88 o                         
   3  -9   3       2421.68       2289.52        65.96 o                         
   4  -9   3      19644.43      21324.17       484.13 o                         
   5  -9   3        612.19        408.91        20.20 o                         
   6  -9   3       4989.69       5030.03       134.58 o                         
   7  -9   3        292.59        366.36        22.33 o                         
   8  -9   3       2042.82       2175.55        67.63 o                         
   9  -9   3         32.13         48.12        21.89 o                         
  10  -9   3         14.08         23.46        22.05 o                         
  11  -9   3        891.70        895.61        53.53 o                         
  12  -9   3        223.06        239.24        24.65 o                         
 -16  -8   3        745.68        754.93        39.50 o                         
 -15  -8   3          5.89         10.39        26.31 o                         
 -14  -8   3        702.95        944.10        62.65 o                         
 -13  -8   3       1771.49       1569.71        82.64 o                         
 -12  -8   3        256.08        208.16        52.60 o                         
 -11  -8   3       3851.33       4198.48       158.74 o                         
 -10  -8   3       6122.93       5696.33       205.02 o                         
  -9  -8   3       1149.62       1076.33        38.91 o                         
  -8  -8   3       1246.54       1379.40       104.20 o                         
  -7  -8   3       1317.04       1157.10        90.34 o                         
  -6  -8   3        518.35        543.27        97.04 o                         
  -5  -8   3        429.88        396.19        31.39 o                         
  -4  -8   3      23164.12      23988.99       721.98 o                         
  -3  -8   3        927.90        943.26        36.30 o                         
  -2  -8   3        449.94        224.25        16.11 o                         
  -1  -8   3       5155.24       4923.34       152.29 o                         
   0  -8   3       2944.48       3285.88       128.34 o                         
   1  -8   3       5881.40       5527.08       205.04 o                         
   2  -8   3       9002.21       9678.68       354.29 o                         
   3  -8   3       1146.33       1241.17       152.82 o                         
   4  -8   3         38.67         76.48        20.02 o                         
   5  -8   3      37011.80      39278.14       882.73 o                         
   6  -8   3       2282.89       2024.37        76.48 o                         
   7  -8   3       3310.19       3186.72        82.87 o                         
   8  -8   3       1652.47       1702.60        55.60 o                         
   9  -8   3       5010.04       5375.56       145.64 o                         
  10  -8   3        141.07        191.66        23.56 o                         
  11  -8   3        647.69        631.35        39.60 o                         
  12  -8   3         58.06         82.99        24.71 o                         
  13  -8   3         72.77         73.22        19.73 o                         
 -17  -7   3         49.42         -7.86        49.50 o                         
 -16  -7   3        104.12         45.75        24.01 o                         
 -15  -7   3        644.46        695.90        45.06 o                         
 -14  -7   3        166.13        170.98        34.29 o                         
 -13  -7   3        133.19         99.64        43.82 o                         
 -12  -7   3        281.33        237.28        37.55 o                         
 -11  -7   3        511.47        521.83        41.78 o                         
 -10  -7   3        191.40        224.43        31.58 o                         
  -9  -7   3       2245.88       2142.78        75.99 o                         
  -8  -7   3       6777.08       6730.73       419.57 o                         
  -7  -7   3        584.23        546.46        56.53 o                         
  -6  -7   3       4517.49       4344.26       187.57 o                         
  -5  -7   3        243.54        139.76        17.30 o                         
  -4  -7   3       2794.80       2100.66       176.19 o                         
  -3  -7   3       9560.39      10262.77       311.41 o                         
  -2  -7   3        576.98        644.68        26.25 o                         
  -1  -7   3         35.91        109.73        18.04 o                         
   0  -7   3       5937.23       6563.15       200.02 o                         
   1  -7   3       1260.63       1744.71        69.30 o                         
   2  -7   3        324.63        397.00        25.39 o                         
   3  -7   3       4136.60       3949.55       170.28 o                         
   4  -7   3       5787.90       6795.12       219.23 o                         
   5  -7   3       1291.58       1474.95        86.25 o                         
   6  -7   3      30467.63      33519.83       822.70 o                         
   7  -7   3       2350.24       2170.75        64.02 o                         
   8  -7   3         79.03        130.67        17.96 o                         
   9  -7   3        604.70        791.77        70.87 o                         
  10  -7   3       4797.35       4757.62       130.06 o                         
  11  -7   3        300.91        315.28        40.29 o                         
  12  -7   3        213.98        219.63        29.49 o                         
  13  -7   3        195.84        217.16        26.00 o                         
 -17  -6   3         67.71         82.57        50.40 o                         
 -16  -6   3        122.24        320.44        70.24 o                         
 -15  -6   3        522.66        439.99        28.87 o                         
 -14  -6   3        128.01        157.22        27.19 o                         
 -13  -6   3       1209.94       1325.05       118.35 o                         
 -12  -6   3        264.67        274.69        34.21 o                         
 -11  -6   3         32.31         33.52        26.69 o                         
 -10  -6   3        694.02        749.64        64.63 o                         
  -8  -6   3       1466.12       1707.67       116.99 o                         
  -7  -6   3       7543.65       7262.08       450.26 o                         
  -6  -6   3       1943.45       1731.89       240.97 o                         
  -5  -6   3       6978.95       8048.85       294.83 o                         
  -4  -6   3        182.87         75.24        28.55 o                         
  -3  -6   3       7595.24       8362.12       305.27 o                         
  -2  -6   3       4521.08       3514.91       164.98 o                         
  -1  -6   3        961.98       1043.61        35.70 o                         
   0  -6   3      10277.52       9583.05       289.97 o                         
   1  -6   3       1464.50       1319.89        53.42 o                         
   2  -6   3        109.84        175.62        26.68 o                         
   3  -6   3        285.47        309.15        38.96 o                         
   4  -6   3        257.76        345.58        42.44 o                         
   5  -6   3       3610.98       4236.74       217.32 o                         
   6  -6   3        744.56        667.28        49.16 o                         
   7  -6   3      18010.01      19824.54       507.49 o                         
   8  -6   3        377.90        394.81        21.03 o                         
   9  -6   3        365.16        338.88        31.21 o                         
  10  -6   3       1074.51       1222.08        74.22 o                         
  11  -6   3       6545.05       6492.10       217.06 o                         
  12  -6   3          3.46        -10.86        25.97 o                         
  13  -6   3          6.37         18.23        24.64 o                         
  14  -6   3        554.42        515.45        39.78 o                         
 -16  -5   3        680.87        654.65        81.07 o                         
 -15  -5   3          1.77         10.20        15.50 o                         
 -14  -5   3       1681.27       1559.85        47.93 o                         
 -13  -5   3        208.61        102.99        40.70 o                         
 -12  -5   3         27.59         29.16        23.44 o                         
 -11  -5   3        199.03        168.63        24.41 o                         
 -10  -5   3        222.63        196.40        20.00 o                         
  -7  -5   3        454.98        514.98        49.03 o                         
  -6  -5   3        857.46        858.44        64.54 o                         
  -5  -5   3       7755.29       7844.78       329.66 o                         
  -4  -5   3       3272.81       2856.36       127.77 o                         
  -3  -5   3       2624.19       2324.10        76.66 o                         
  -2  -5   3      15810.26      15871.32       577.14 o                         
  -1  -5   3       3448.25       3305.88       101.60 o                         
   0  -5   3        257.31        317.40        23.30 o                         
   1  -5   3         19.77         56.68        10.34 o                         
   2  -5   3       4162.29       4780.52       211.43 o                         
   3  -5   3       1772.75       1942.80       119.64 o                         
   4  -5   3        258.65        503.73        46.05 o                         
   5  -5   3        424.09        598.31        33.31 o                         
   6  -5   3       1198.47       1231.68        71.51 o                         
   7  -5   3       3148.45       3132.79       196.01 o                         
   8  -5   3       5571.45       6070.21       179.44 o                         
   9  -5   3       1268.38       1199.17        39.97 o                         
  10  -5   3        303.73        346.15        38.73 o                         
  11  -5   3          5.96         21.31        21.93 o                         
  12  -5   3       3243.43       3482.46       145.92 o                         
  13  -5   3        304.45        255.58        63.91 o                         
  14  -5   3        397.77        362.82        30.93 o                         
  15  -5   3        279.01        118.87        32.94 o                         
 -16  -4   3        325.08        194.81        20.50 o                         
 -15  -4   3        174.38        177.12        24.62 o                         
 -14  -4   3        597.04        628.25        36.60 o                         
 -13  -4   3        205.27        191.70        36.61 o                         
 -12  -4   3         17.05         44.48        24.77 o                         
 -11  -4   3       1773.24       1755.37        54.56 o                         
 -10  -4   3        330.63        361.90        34.16 o                         
  -8  -4   3       1104.89       1217.92       115.27 o                         
  -7  -4   3       1416.29       1174.54        93.37 o                         
  -6  -4   3       2707.07       2366.99        75.08 o                         
  -5  -4   3       2982.58       2744.63        75.30 o                         
  -4  -4   3       3188.69       4142.96       121.35 o                         
  -3  -4   3      44876.42      41137.06      1066.24 o                         
  -2  -4   3       2099.96       2626.21        85.98 o                         
  -1  -4   3        507.76        706.91        25.75 o                         
   0  -4   3        860.52        876.42        50.68 o                         
   1  -4   3      13418.77      13728.56       455.03 o                         
   2  -4   3       2149.41       2454.71        82.00 o                         
   3  -4   3        259.24        442.79        34.97 o                         
   4  -4   3         77.99         92.96        33.27 o                         
   5  -4   3        480.36        741.83        27.55 o                         
   6  -4   3       9334.47       9628.92       333.81 o                         
   8  -4   3         74.30        177.75        24.50 o                         
   9  -4   3       3745.56       4015.23       121.23 o                         
  10  -4   3       3655.56       3672.15       128.55 o                         
  11  -4   3        169.76        224.96        40.08 o                         
  12  -4   3        571.25        390.73        95.32 o                         
  13  -4   3        155.36        144.84        29.13 o                         
  14  -4   3         77.60         82.13        26.32 o                         
  15  -4   3        943.10        780.80        60.30 o                         
 -16  -3   3        921.35        725.44        57.85 o                         
 -15  -3   3        516.30        561.78        59.48 o                         
 -14  -3   3        283.43        301.70        31.84 o                         
 -13  -3   3          7.34         14.57        21.25 o                         
 -12  -3   3        110.57        110.97        20.13 o                         
 -11  -3   3         61.23         60.85        17.50 o                         
 -10  -3   3        888.57        995.65        45.96 o                         
  -9  -3   3        433.98        410.70        50.26 o                         
  -8  -3   3       2498.49       2508.16       121.84 o                         
  -7  -3   3       3485.69       3164.67       149.65 o                         
  -6  -3   3         46.38         19.75        11.43 o                         
  -5  -3   3        135.59        110.45         9.39 o                         
  -4  -3   3       8783.60       9620.18       226.02 o                         
  -3  -3   3       1616.74       1320.19        34.80 o                         
  -2  -3   3      10466.68      12028.62       330.52 o                         
  -1  -3   3       9177.07      12978.58       869.86 o                         
   0  -3   3      21916.97      19522.28      1444.43 o                         
   1  -3   3       5858.73       6817.78       380.03 o                         
   2  -3   3      24431.18      25865.71      1240.68 o                         
   3  -3   3       3414.73       3216.64       157.19 o                         
   4  -3   3       1033.52       1083.51        57.59 o                         
   5  -3   3       1939.66       2436.24        87.04 o                         
   6  -3   3       1004.36        729.84        47.32 o                         
   7  -3   3       3926.42       4100.16       201.94 o                         
   9  -3   3       5586.32       5898.72       147.17 o                         
  10  -3   3       6816.01       6583.26       178.61 o                         
  11  -3   3       2784.19       2842.34       106.44 o                         
  12  -3   3       1041.54       1136.73       125.71 o                         
  13  -3   3         91.15         71.07        27.93 o                         
  14  -3   3         39.50         85.42        28.08 o                         
  15  -3   3        458.19        391.66        26.12 o                         
 -16  -2   3        199.21        122.73        20.05 o                         
 -15  -2   3        592.87        540.53        61.32 o                         
 -14  -2   3       4381.21       4695.15       148.03 o                         
 -13  -2   3        339.17        322.33        37.92 o                         
 -12  -2   3        144.05        126.23        19.81 o                         
 -11  -2   3       1399.66       1341.08        43.27 o                         
 -10  -2   3         59.74        119.72        17.37 o                         
  -9  -2   3       1137.17       1096.54        95.58 o                         
  -8  -2   3       1797.69       2295.41       253.25 o                         
  -7  -2   3       1101.92       1359.90       181.08 o                         
  -6  -2   3       3783.91       3519.01       162.45 o                         
  -5  -2   3      12576.50      13953.08       444.66 o                         
  -4  -2   3        996.11        995.19        45.00 o                         
  -3  -2   3      40449.36      39446.21      1022.15 o                         
  -2  -2   3       9132.77       7468.47       193.54 o                         
  -1  -2   3        139.86        250.16        19.99 o                         
   1  -2   3        786.41       1561.72       223.61 o                         
   2  -2   3        267.37        387.18        25.61 o                         
   3  -2   3      21975.23      20401.75       978.72 o                         
   4  -2   3       5707.16       5621.56       272.41 o                         
   5  -2   3       3580.41       3494.64       123.43 o                         
   6  -2   3        864.63        822.97        46.85 o                         
   7  -2   3       6613.63       5841.42       238.98 o                         
   8  -2   3       2986.33       2804.89       212.69 o                         
   9  -2   3       1937.00       1470.43        57.07 o                         
  10  -2   3       2229.56       2526.02        68.57 o                         
  11  -2   3       4858.47       4496.10       137.61 o                         
  12  -2   3       3294.27       3178.86       131.87 o                         
  13  -2   3       1171.27       1013.76        95.16 o                         
  14  -2   3         76.94         73.97        28.49 o                         
  15  -2   3        333.96        346.35        58.97 o                         
  16  -2   3       1930.16       1782.83        60.89 o                         
 -16  -1   3        346.89        271.76        62.40 o                         
 -15  -1   3        678.56        558.82        53.78 o                         
 -14  -1   3         92.11         64.97        29.80 o                         
 -13  -1   3       4664.06       4540.28       127.90 o                         
 -12  -1   3        676.86        774.71        33.52 o                         
 -11  -1   3        542.56        483.34        22.22 o                         
 -10  -1   3       2271.32       1960.84        52.90 o                         
  -9  -1   3       1202.69       1162.56        68.70 o                         
  -8  -1   3        137.27        202.05        32.11 o                         
  -7  -1   3       1878.84       2133.45       103.75 o                         
  -6  -1   3       2571.90       2861.17       170.74 o                         
  -5  -1   3        207.83        131.59         9.69 o                         
  -4  -1   3      13812.21      11532.14       432.45 o                         
  -3  -1   3       5966.83       5889.55       301.77 o                         
  -2  -1   3       5654.82       7407.06       333.28 o                         
  -1  -1   3       1263.79       1364.18       173.21 o                         
   0  -1   3        756.24        749.55        25.98 o                         
   1  -1   3        115.40         93.27        15.58 o                         
   2  -1   3        772.56        787.99        41.17 o                         
   3  -1   3      12852.07      13957.77       670.12 o                         
   4  -1   3       4161.67       4793.40       232.32 o                         
   5  -1   3        334.66        249.45        14.51 o                         
   6  -1   3      12301.34      12847.03       643.69 o                         
   7  -1   3       4147.51       4610.29       188.11 o                         
   8  -1   3      19601.26      17652.19       711.50 o                         
   9  -1   3         37.29         47.07        32.00 o                         
  10  -1   3         89.87        157.54        20.65 o                         
  11  -1   3        168.78        304.45        23.79 o                         
  12  -1   3       6655.93       6867.31       205.59 o                         
  13  -1   3       1626.97       1459.45        99.64 o                         
  14  -1   3       1359.53       1291.01        71.84 o                         
  15  -1   3        197.61        222.48        25.41 o                         
  16  -1   3        404.25        406.10        53.29 o                         
 -16   0   3        853.49        846.51        51.20 o                         
 -15   0   3        176.66        131.12        31.06 o                         
 -14   0   3        417.40        437.52        32.45 o                         
 -13   0   3        376.42        279.76        36.13 o                         
 -12   0   3       1251.29       1155.52        49.50 o                         
 -11   0   3        686.72        727.05        30.87 o                         
 -10   0   3       5336.85       5156.60       114.05 o                         
  -9   0   3         39.09         23.14        16.05 o                         
  -8   0   3       2664.55       2283.84       111.99 o                         
  -7   0   3       7714.42       8356.94       383.59 o                         
  -6   0   3        435.15        170.13        31.93 o                         
  -5   0   3       3338.47       4136.67       157.77 o                         
  -4   0   3        374.36        392.97        37.56 o                         
  -3   0   3        934.85        831.44        44.05 o                         
  -2   0   3       6117.31       6929.83       344.08 o                         
  -1   0   3       3056.04       2292.76        71.91 o                         
   0   0   3       3152.67       2023.91        70.16 o                         
   1   0   3        819.36        654.32        22.90 o                         
   2   0   3        231.05        880.19        58.79 o                         
   3   0   3      19670.12      18571.36       697.62 o                         
   4   0   3        621.91        803.53        49.82 o                         
   5   0   3       4024.51       3447.51       250.35 o                         
   6   0   3       6854.45       7160.93       287.95 o                         
   7   0   3       2931.77       3424.98       141.81 o                         
   8   0   3        203.09        255.31        26.13 o                         
   9   0   3      11044.70      10206.12       751.53 o                         
  10   0   3         43.92         78.17        18.23 o                         
  11   0   3       6444.36       6510.68       179.74 o                         
  12   0   3       1515.06       2040.00        87.64 o                         
  13   0   3       6945.98       6624.61       231.20 o                         
  14   0   3       1009.80        938.51        47.43 o                         
  15   0   3        434.45        390.45        30.10 o                         
  16   0   3       1221.11       1376.73       107.68 o                         
 -16   1   3        467.72        386.36        28.84 o                         
 -15   1   3        295.23        247.47        25.63 o                         
 -14   1   3        180.10        182.73        34.33 o                         
 -13   1   3        152.80        117.68        26.84 o                         
 -12   1   3       2171.91       2112.18        78.69 o                         
 -11   1   3        172.48        112.29        22.88 o                         
 -10   1   3          3.53         42.75        13.96 o                         
  -9   1   3       1344.49       1230.80        52.23 o                         
  -8   1   3         17.05         69.06        22.86 o                         
  -7   1   3          9.60         94.90        35.03 o                         
  -6   1   3       5796.79       6493.98       298.94 o                         
  -5   1   3         88.47        122.98        16.19 o                         
  -4   1   3       6135.35       4770.00       180.52 o                         
  -3   1   3       2229.84       2269.26        88.90 o                         
  -2   1   3       2179.46       1570.13       110.96 o                         
  -1   1   3      12104.50      12846.95       422.81 o                         
   0   1   3        237.62         55.92         6.62 o                         
   1   1   3       3007.06       2373.17        81.70 o                         
   2   1   3        643.76        909.07        28.15 o                         
   3   1   3      10738.54      12046.92       691.77 o                         
   4   1   3         59.41        109.12        12.45 o                         
   5   1   3        992.19        836.25        31.79 o                         
   6   1   3        176.24        200.95        18.74 o                         
   7   1   3       2511.04       1815.16       131.95 o                         
   8   1   3       1018.95        744.78        39.52 o                         
   9   1   3         36.04         65.23        37.06 o                         
  10   1   3        746.89        829.20        52.75 o                         
  11   1   3       1005.21        651.64        33.33 o                         
  12   1   3       6206.11       6027.83       180.81 o                         
  13   1   3       1070.34       1485.50        55.13 o                         
  14   1   3       3593.72       3696.17       117.47 o                         
  15   1   3        941.17        980.50        47.12 o                         
  16   1   3        298.83        339.05        48.32 o                         
  17   1   3        653.46        441.65        56.85 o                         
 -15   2   3       1999.91       1960.30        70.71 o                         
 -14   2   3       1038.75       1179.04        55.87 o                         
 -13   2   3       1576.14       1553.20        81.47 o                         
 -12   2   3         46.05         91.66        25.19 o                         
 -11   2   3       1420.96       1498.82        61.53 o                         
 -10   2   3        114.20         99.57        19.09 o                         
  -9   2   3         26.67         47.22        17.38 o                         
  -8   2   3        214.29        160.71        26.21 o                         
  -7   2   3        677.85        805.21       150.71 o                         
  -6   2   3       1310.88       1644.76       194.98 o                         
  -5   2   3       1628.22       1755.47        85.62 o                         
  -4   2   3        699.02       1171.36        48.88 o                         
  -3   2   3       7024.06       7153.23       268.89 o                         
  -2   2   3       2081.52       1739.19        56.76 o                         
  -1   2   3       4395.12       4841.43       187.55 o                         
   0   2   3       7777.58       9143.29       303.19 o                         
   1   2   3        673.24        510.33        23.97 o                         
   2   2   3        940.94       1018.62        67.56 o                         
   3   2   3       9513.52      10270.07       297.68 o                         
   4   2   3        130.24        785.49       115.38 o                         
   5   2   3      17778.79      18504.41       622.69 o                         
   6   2   3       3173.68       2799.30        96.14 o                         
   7   2   3       1792.74       1400.90        52.17 o                         
   8   2   3         64.76         82.34        12.72 o                         
   9   2   3        421.48        646.02        68.55 o                         
  10   2   3         48.29         63.88        43.08 o                         
  11   2   3        480.61        408.43        23.55 o                         
  12   2   3       1102.11        933.05        54.19 o                         
  13   2   3       4801.31       5033.97       140.84 o                         
  14   2   3         59.83        122.18        23.39 o                         
  15   2   3        462.36        420.13        25.55 o                         
  16   2   3         41.78         17.30        17.77 o                         
  17   2   3       1152.06        924.78       158.03 o                         
 -15   3   3         79.15         53.04        21.42 o                         
 -14   3   3       2707.00       2692.52       119.73 o                         
 -13   3   3        613.38        870.38        55.83 o                         
 -12   3   3       1067.64       1166.19        66.89 o                         
 -11   3   3       5818.24       5113.86       158.80 o                         
 -10   3   3       1435.80       1430.93        65.57 o                         
  -9   3   3        138.66        171.93        20.60 o                         
  -8   3   3       3375.46       3342.93       118.66 o                         
  -7   3   3        166.71        103.83        22.88 o                         
  -6   3   3        749.82        630.73        44.18 o                         
  -5   3   3        358.84        292.96        30.77 o                         
  -4   3   3       2278.62       1974.75       119.28 o                         
  -3   3   3       3006.10       2548.54       116.56 o                         
  -2   3   3       3599.64       4162.94       131.53 o                         
  -1   3   3         13.44         46.04        12.55 o                         
   0   3   3       5488.60       4764.80       146.82 o                         
   1   3   3       7391.13       7829.90       221.92 o                         
   2   3   3      30623.27      27434.72       795.98 o                         
   3   3   3      13801.87      11971.89       431.17 o                         
   4   3   3      30537.38      28513.19       823.61 o                         
   5   3   3       2113.95       1768.30        53.83 o                         
   6   3   3       2261.95       3673.04       137.32 o                         
   7   3   3      17983.75      17191.84       575.08 o                         
   8   3   3       4776.19       4699.47       161.17 o                         
   9   3   3       1168.11       1081.19        45.21 o                         
  10   3   3       1120.65        933.26        41.08 o                         
  11   3   3       1306.46       1245.83        36.14 o                         
  12   3   3        490.94        427.57        39.90 o                         
  13   3   3       2669.95       2202.43        72.07 o                         
  14   3   3        548.77        549.71        33.67 o                         
  15   3   3        218.56        299.61        55.69 o                         
  16   3   3        279.77        326.75        26.68 o                         
  17   3   3        281.52        233.71       116.25 o                         
 -15   4   3        304.78        235.86        22.16 o                         
 -14   4   3        258.56        236.92        24.62 o                         
 -13   4   3       1693.35       1634.62        77.35 o                         
 -12   4   3         74.39         91.98        25.80 o                         
 -11   4   3        808.42        875.20        50.32 o                         
 -10   4   3       3872.42       4076.47       145.31 o                         
  -9   4   3       6125.05       5074.32       159.01 o                         
  -8   4   3       3752.29       3828.21       120.96 o                         
  -7   4   3       3523.97       3517.53       214.19 o                         
  -6   4   3        535.66        870.46        93.09 o                         
  -5   4   3         26.19          6.95        15.60 o                         
  -4   4   3       6729.08       7368.36       333.77 o                         
  -3   4   3       1906.56       2812.59       104.10 o                         
  -2   4   3         58.34         78.31        11.04 o                         
  -1   4   3       8543.19       8304.59       220.86 o                         
   0   4   3       4929.05       4500.03       119.88 o                         
   1   4   3       1297.85       1674.06        65.19 o                         
   2   4   3       1291.30       2125.88        79.24 o                         
   3   4   3      34091.06      35216.19      1025.94 o                         
   4   4   3        341.72        322.73        19.44 o                         
   5   4   3      19544.64      20202.98       732.29 o                         
   6   4   3         97.84        120.13         9.92 o                         
   7   4   3        961.97        916.98        32.13 o                         
   8   4   3      16288.56      16353.46       553.03 o                         
   9   4   3      15368.33      13705.46       460.93 o                         
  10   4   3        482.19        457.79        52.23 o                         
  11   4   3       2254.43       2353.94        54.25 o                         
  12   4   3       6037.43       6090.36       131.69 o                         
  13   4   3       2560.60       2190.00       101.17 o                         
  14   4   3       2044.72       1740.00        63.25 o                         
  15   4   3         14.19         -8.07        24.05 o                         
  16   4   3        457.04        498.25        34.95 o                         
  17   4   3       1068.97       1100.04        47.46 o                         
 -14   5   3        537.98        454.10        31.07 o                         
 -13   5   3        556.91        589.31        36.01 o                         
 -12   5   3        179.83        163.52        26.02 o                         
 -11   5   3         52.74         47.87        24.19 o                         
 -10   5   3       1079.30       1343.29        64.40 o                         
  -9   5   3         28.35         45.23        22.19 o                         
  -8   5   3       9409.79       7718.53       208.49 o                         
  -7   5   3       1466.99       1545.93       136.65 o                         
  -6   5   3       1106.80       1063.63        60.51 o                         
  -5   5   3         14.60         58.83        18.20 o                         
  -4   5   3       4243.80       3668.64       169.64 o                         
  -3   5   3       1618.70       1621.06        61.60 o                         
  -2   5   3       4051.27       4477.18       120.47 o                         
  -1   5   3       1759.49       1754.92        57.29 o                         
   0   5   3       8351.13       8202.04       196.53 o                         
   1   5   3         33.99         13.27         5.11 o                         
   2   5   3       3400.23       2742.44        64.78 o                         
   3   5   3         11.66         66.29        10.93 o                         
   4   5   3      12139.65      12644.93       319.03 o                         
   5   5   3       3409.04       4124.55       167.00 o                         
   6   5   3      11012.78       9661.53       352.35 o                         
   7   5   3        625.86        302.57        18.45 o                         
   8   5   3        459.45        479.61        58.72 o                         
   9   5   3       3372.54       3849.56       136.44 o                         
  10   5   3       8786.73       7333.04       251.88 o                         
  11   5   3         16.94         19.15        14.16 o                         
  12   5   3          2.88         22.48        13.89 o                         
  13   5   3       4279.84       4461.09       142.89 o                         
  14   5   3       4133.75       4037.03       227.63 o                         
  15   5   3        678.91        677.51        72.24 o                         
  16   5   3         47.84         56.11        21.51 o                         
  17   5   3       1325.23       1483.35        58.06 o                         
 -14   6   3        108.32        107.61        19.57 o                         
 -13   6   3         45.57         27.06        22.80 o                         
 -12   6   3        337.31        291.43        27.08 o                         
 -11   6   3        103.72        126.69        24.69 o                         
 -10   6   3         22.44         -0.65        25.81 o                         
  -9   6   3        412.55        467.89        34.56 o                         
  -8   6   3         55.19         26.08        17.00 o                         
  -7   6   3       5199.82       4418.29       135.32 o                         
  -6   6   3        361.56        340.95        58.63 o                         
  -5   6   3        246.58        374.63        34.27 o                         
  -4   6   3        452.97        383.89        48.14 o                         
  -3   6   3       6547.16       6564.98       235.93 o                         
  -2   6   3       8560.71       9051.19       262.50 o                         
  -1   6   3       1130.86       1052.35        31.26 o                         
   0   6   3       1033.69       1220.09        35.44 o                         
   1   6   3       9665.13       8323.34       213.36 o                         
   2   6   3        201.91        138.19        15.67 o                         
   3   6   3      12471.91      13173.31       301.09 o                         
   4   6   3        187.69        157.34         9.40 o                         
   5   6   3       3378.76       3252.21       157.75 o                         
   6   6   3      10062.84       8699.62       409.41 o                         
   7   6   3       9658.83      10001.62       365.73 o                         
   8   6   3       1791.68       1640.72        83.63 o                         
   9   6   3       2448.37       1988.13        75.78 o                         
  10   6   3       1776.79       1645.69        60.18 o                         
  11   6   3       2565.50       2304.51        68.21 o                         
  12   6   3        346.75        341.94        20.42 o                         
  13   6   3         77.24         76.53        18.06 o                         
  14   6   3       3184.45       3517.63        99.75 o                         
  15   6   3       1281.69       1306.56        56.55 o                         
  17   6   3         19.74         22.72        17.61 o                         
 -13   7   3          6.47         16.60        20.26 o                         
 -12   7   3        273.77        309.07        28.47 o                         
 -11   7   3        509.21        459.63        33.07 o                         
 -10   7   3        104.79        138.69        31.78 o                         
  -9   7   3       1473.86       1485.13        64.72 o                         
  -8   7   3        237.16        235.63        24.55 o                         
  -7   7   3        561.47        535.49        32.62 o                         
  -6   7   3        256.44        233.47        18.50 o                         
  -5   7   3        154.32        152.72        22.80 o                         
  -4   7   3       1620.39       1735.68        87.60 o                         
  -3   7   3        204.89        270.27        26.32 o                         
  -2   7   3        128.01        157.07        13.42 o                         
  -1   7   3       2389.56       2092.02        65.10 o                         
   0   7   3       1924.46       1797.48        45.08 o                         
   1   7   3         53.70         73.65         7.18 o                         
   2   7   3       1543.27       1663.52        46.59 o                         
   3   7   3       4878.02       3611.85       107.73 o                         
   4   7   3        682.15       1059.12        36.61 o                         
   5   7   3       4239.99       4900.04       209.16 o                         
   6   7   3       1121.59       1554.04        72.26 o                         
   7   7   3       1728.11       1606.29       194.10 o                         
   8   7   3       1287.72       1449.32        53.72 o                         
   9   7   3       1465.75       1465.02       126.14 o                         
  10   7   3       1177.87       1152.36        43.34 o                         
  11   7   3        721.16        668.66        29.70 o                         
  12   7   3       1655.95       1815.61        61.20 o                         
  13   7   3         31.73         23.77        17.93 o                         
  14   7   3         54.57         76.93        25.51 o                         
  15   7   3       2479.30       2528.52        69.82 o                         
  16   7   3        125.29         90.06        21.30 o                         
  17   7   3         73.81         40.88        53.79 o                         
 -13   8   3       2089.80       2127.96        84.26 o                         
 -12   8   3         89.81        128.19        37.81 o                         
 -11   8   3       1573.47       1498.05        66.59 o                         
 -10   8   3        200.15        220.32        46.73 o                         
  -9   8   3        218.17        242.62        27.29 o                         
  -8   8   3       2643.04       2978.19       107.12 o                         
  -7   8   3       3427.77       3219.77       113.37 o                         
  -6   8   3        650.91        536.83        28.60 o                         
  -5   8   3         89.09        164.17        16.16 o                         
  -4   8   3         34.71         29.59        29.43 o                         
  -3   8   3         48.11        175.63        41.01 o                         
  -2   8   3       2068.59       2029.45        82.66 o                         
  -1   8   3        137.71        117.97        12.22 o                         
   0   8   3       1606.48       2062.72        59.40 o                         
   1   8   3       9891.23       9443.47       243.96 o                         
   2   8   3          0.62         29.18         9.39 o                         
   3   8   3       1179.14       1653.14        47.33 o                         
   4   8   3       6100.19       5870.11       152.14 o                         
   5   8   3       3298.88       3284.80       144.38 o                         
   6   8   3         16.84         66.37        19.03 o                         
   7   8   3       3188.97       3484.52       189.58 o                         
   8   8   3       1347.73       1321.66        97.45 o                         
   9   8   3         29.60         19.43        19.85 o                         
  10   8   3       5267.47       5138.11       125.33 o                         
  11   8   3        621.44        627.57        44.97 o                         
  12   8   3         91.04        102.75        17.56 o                         
  13   8   3       1611.63       1456.62        51.65 o                         
  14   8   3       1869.20       2175.43        88.21 o                         
  15   8   3        272.25        371.56        22.10 o                         
  16   8   3       1019.32       1090.71        51.51 o                         
  17   8   3         12.52          0.37        33.14 o                         
 -12   9   3       5709.03       5624.52       221.79 o                         
 -11   9   3        129.38        159.97        35.06 o                         
 -10   9   3       1596.21       1512.47        65.15 o                         
  -9   9   3         28.23         14.50        23.88 o                         
  -8   9   3        151.05        207.62        26.94 o                         
  -7   9   3        693.52        943.82        67.77 o                         
  -6   9   3       6058.53       6500.88       176.20 o                         
  -5   9   3         76.70         83.86        15.04 o                         
  -4   9   3         25.25        140.69        26.09 o                         
  -3   9   3         54.42         99.17        35.49 o                         
  -2   9   3        101.71        127.82        17.56 o                         
  -1   9   3        146.00        274.58        23.07 o                         
   0   9   3       2483.38       2233.68        69.77 o                         
   1   9   3       2000.35       2151.17        60.41 o                         
   2   9   3       9614.44      10387.06       269.39 o                         
   3   9   3       2288.12       2380.84        65.34 o                         
   4   9   3        300.69        357.14        19.00 o                         
   5   9   3       2713.27       3010.16       106.42 o                         
   6   9   3       3076.91       2604.26       229.79 o                         
   7   9   3        407.87        440.61        40.39 o                         
   8   9   3       2099.71       2018.97       109.32 o                         
   9   9   3       5245.46       4784.90       151.49 o                         
  10   9   3       1679.38       1594.83        47.85 o                         
  11   9   3       3399.42       3344.48        92.18 o                         
  12   9   3       2844.03       3157.09       118.89 o                         
  13   9   3       1499.87       1516.52        61.29 o                         
  14   9   3        740.82        757.59        53.99 o                         
  15   9   3       1746.45       1969.18        78.95 o                         
  16   9   3        146.81        137.84        22.06 o                         
  17   9   3        497.96        581.61        98.85 o                         
 -11  10   3       7456.72       7525.40       259.17 o                         
 -10  10   3       1098.54       1214.22        48.83 o                         
  -9  10   3       1870.13       1728.95        74.29 o                         
  -8  10   3       1413.26       1260.01        60.67 o                         
  -7  10   3        556.89        596.31        41.40 o                         
  -6  10   3        142.68        111.58        19.28 o                         
  -5  10   3       4533.51       5023.63       146.14 o                         
  -4  10   3        597.67        448.60        23.84 o                         
  -3  10   3       1347.22       1271.89        55.91 o                         
  -2  10   3       3870.26       3542.72       110.75 o                         
  -1  10   3       3649.53       3725.61       131.70 o                         
   0  10   3        145.65        125.30        18.99 o                         
   1  10   3       1142.03       1322.67        67.39 o                         
   2  10   3         65.96         45.65        12.48 o                         
   3  10   3       1890.24       2209.37        63.13 o                         
   4  10   3       3495.64       3917.39       112.96 o                         
   5  10   3       4705.35       4636.78       159.94 o                         
   6  10   3       3920.90       3611.34       127.35 o                         
   7  10   3       2528.23       2389.65       162.74 o                         
   8  10   3       1457.26       1507.13        74.75 o                         
   9  10   3        202.44        189.90        18.65 o                         
  10  10   3       2428.00       2076.24        82.42 o                         
  11  10   3        197.22        306.35        29.38 o                         
  12  10   3       3308.82       3290.91       110.85 o                         
  13  10   3       1227.54       1265.14        74.57 o                         
  14  10   3       4951.20       5633.14       216.86 o                         
  15  10   3         39.58         31.16        49.49 o                         
  16  10   3       2428.12       2645.78        88.69 o                         
  17  10   3        148.74        251.99        90.44 o                         
 -11  11   3        477.04        584.65        50.23 o                         
 -10  11   3       4906.33       4851.00       162.12 o                         
  -9  11   3        978.57       1065.09        45.78 o                         
  -8  11   3        346.53        333.75        30.94 o                         
  -7  11   3        601.88        638.01        36.26 o                         
  -6  11   3        634.43        722.49        40.14 o                         
  -5  11   3        967.01       1050.90        46.63 o                         
  -4  11   3       1405.85       1460.65        77.33 o                         
  -3  11   3         96.22        150.64        30.71 o                         
  -2  11   3       2977.16       2522.99        82.04 o                         
  -1  11   3       5725.04       5787.57       137.56 o                         
   0  11   3       1534.47       1610.75        58.96 o                         
   1  11   3        127.22        201.88        18.48 o                         
   2  11   3         86.61        103.50        14.69 o                         
   3  11   3          5.83         33.14        13.70 o                         
   4  11   3         47.16         97.59        18.18 o                         
   5  11   3        297.45        281.33        24.85 o                         
   6  11   3       1122.96       1147.72        53.65 o                         
   7  11   3        272.32        241.71        20.46 o                         
   8  11   3       1932.11       1622.17        47.14 o                         
   9  11   3       2898.92       2980.54        77.62 o                         
  10  11   3         29.56         34.45        18.93 o                         
  11  11   3       2508.46       2319.69        86.46 o                         
  12  11   3        143.82        136.26        35.43 o                         
  13  11   3       1446.24       1718.25        86.04 o                         
  14  11   3          2.14         27.47        30.19 o                         
  15  11   3       2716.32       3275.50       141.86 o                         
  16  11   3         91.51        180.63        40.87 o                         
  17  11   3       1457.10       1403.37       115.78 o                         
 -10  12   3        306.43        282.76        24.76 o                         
  -9  12   3       1075.59       1081.78        50.26 o                         
  -8  12   3        178.89        152.13        20.63 o                         
  -7  12   3         57.34        114.22        20.59 o                         
  -6  12   3        622.35        536.52        31.04 o                         
  -5  12   3        146.42        163.24        25.05 o                         
  -4  12   3       4471.86       4911.25       165.44 o                         
  -3  12   3         48.86         42.61        21.77 o                         
  -2  12   3         75.54        148.06        20.54 o                         
  -1  12   3       5941.40       4813.33       118.08 o                         
   0  12   3        792.85        852.16        26.96 o                         
   1  12   3        116.11        149.23        12.85 o                         
   2  12   3       2588.96       2458.61        48.53 o                         
   3  12   3         19.09         23.85        11.86 o                         
   4  12   3         96.88        182.86        15.80 o                         
   5  12   3        198.57        232.45        18.84 o                         
   6  12   3        571.33        586.94        29.40 o                         
   7  12   3         78.35         74.03        19.24 o                         
   8  12   3         46.89         48.81        17.04 o                         
   9  12   3       2128.67       2364.48        60.93 o                         
  10  12   3       1955.29       1845.49        58.66 o                         
  11  12   3        367.96        420.39        27.08 o                         
  12  12   3       1831.89       1667.83        85.50 o                         
  13  12   3        770.74        847.17        61.28 o                         
  14  12   3         15.16          4.63        33.63 o                         
  15  12   3        853.66        895.16        62.81 o                         
  16  12   3       2141.61       2354.94        98.72 o                         
  -9  13   3          2.03         -3.49        15.64 o                         
  -8  13   3        188.47        225.46        22.74 o                         
  -7  13   3        278.85        231.98        25.39 o                         
  -6  13   3        211.87        200.23        21.55 o                         
  -5  13   3        356.88        342.09        25.75 o                         
  -4  13   3         65.84         73.75        21.29 o                         
  -3  13   3       1124.09       1354.99        96.15 o                         
  -2  13   3        771.90        750.84        49.98 o                         
  -1  13   3         69.96         78.42        19.37 o                         
   0  13   3       2426.63       2162.37        53.58 o                         
   1  13   3         56.06         55.01        12.86 o                         
   2  13   3         40.61         45.08        12.09 o                         
   3  13   3       5814.60       5538.47       104.03 o                         
   4  13   3        855.14        707.18        28.14 o                         
   5  13   3         98.09        109.09        16.34 o                         
   6  13   3        499.20        567.34        28.58 o                         
   7  13   3        290.86        303.59        26.16 o                         
   8  13   3         69.57         50.35        18.20 o                         
   9  13   3         30.15         26.88        18.71 o                         
  10  13   3       4202.27       4236.87        97.00 o                         
  11  13   3        153.26        247.15        26.95 o                         
  12  13   3        445.89        394.39        34.86 o                         
  13  13   3        414.59        509.04        56.22 o                         
  14  13   3        165.97        123.59        28.97 o                         
  15  13   3         35.76          4.16        23.52 o                         
  16  13   3        990.70       1079.09        75.34 o                         
  -8  14   3         13.34          5.70        16.23 o                         
  -7  14   3        708.12        772.92        36.36 o                         
  -6  14   3       1814.39       1910.45        65.97 o                         
  -5  14   3        681.71        573.26        31.00 o                         
  -4  14   3         12.65         38.80        21.07 o                         
  -3  14   3        738.01        845.51        45.13 o                         
  -2  14   3         83.05         74.93        21.61 o                         
  -1  14   3       5115.84       5174.96       156.42 o                         
   0  14   3       4691.87       4269.07       117.04 o                         
   1  14   3        800.59        740.09        31.16 o                         
   2  14   3        595.69        549.85        24.23 o                         
   3  14   3       1724.42       1610.59        44.01 o                         
   4  14   3         60.21         54.20        15.79 o                         
   5  14   3        800.00        817.48        32.00 o                         
   6  14   3        833.19        769.81        38.58 o                         
   7  14   3         80.44         23.63        23.39 o                         
   8  14   3        660.58        591.14        35.23 o                         
   9  14   3       1034.17       1168.53        45.48 o                         
  10  14   3        553.44        608.06        32.81 o                         
  11  14   3        456.78        459.42        30.29 o                         
  12  14   3        380.94        546.31        36.87 o                         
  13  14   3        140.12         97.55        28.30 o                         
  14  14   3        365.59        467.40        43.39 o                         
  15  14   3        504.98        499.61        39.75 o                         
  -7  15   3        239.40        234.56        20.18 o                         
  -6  15   3       2113.99       2269.09        73.62 o                         
  -5  15   3       3107.53       3111.81        90.88 o                         
  -4  15   3       1724.02       1561.66        59.04 o                         
  -3  15   3        122.57         97.20        22.19 o                         
  -2  15   3        393.60        453.61        30.92 o                         
  -1  15   3         93.34        127.29        23.57 o                         
   0  15   3        591.51        696.02        49.99 o                         
   1  15   3       2450.40       2080.95        56.02 o                         
   2  15   3       2276.24       2274.20        60.71 o                         
   3  15   3        291.09        287.06        20.28 o                         
   4  15   3        917.27        942.93        38.25 o                         
   5  15   3        135.09        125.40        17.91 o                         
   6  15   3         32.37         38.46        17.26 o                         
   7  15   3       1343.78       1110.13        42.17 o                         
   8  15   3       1164.41       1364.76        82.43 o                         
   9  15   3        361.68        354.51        42.64 o                         
  10  15   3       1658.24       1595.87        63.67 o                         
  11  15   3       3288.64       3520.27        96.78 o                         
  12  15   3          4.73         20.71        27.08 o                         
  13  15   3        645.64        689.34        35.92 o                         
  14  15   3         47.83         46.63        23.01 o                         
  15  15   3        113.50        180.33        27.73 o                         
  -6  16   3       1673.67       1674.91        63.20 o                         
  -5  16   3       4069.45       4132.40       124.43 o                         
  -4  16   3       1289.69       1159.91        44.37 o                         
  -3  16   3        638.81        683.55        57.27 o                         
  -2  16   3        162.31        139.49        22.55 o                         
  -1  16   3         38.32         56.51        22.66 o                         
   0  16   3        106.56        111.82        20.51 o                         
   1  16   3        960.74        848.74        67.59 o                         
   2  16   3         21.42         46.80        17.54 o                         
   3  16   3       2515.63       2178.16        59.62 o                         
   4  16   3       3519.78       3513.49       113.45 o                         
   5  16   3         22.24         31.62        21.13 o                         
   6  16   3        390.89        384.42        30.31 o                         
   7  16   3       1649.89       1536.98        80.54 o                         
   8  16   3        170.04        178.28        27.19 o                         
   9  16   3        297.99        305.39        32.35 o                         
  10  16   3        217.93        322.22        25.59 o                         
  11  16   3         24.91         21.50        24.26 o                         
  12  16   3       4168.64       4324.83       142.56 o                         
  13  16   3        230.27        212.21        28.23 o                         
  14  16   3        343.40        303.17        25.99 o                         
  -5  17   3        956.87       1019.67        86.04 o                         
  -4  17   3       4340.50       4197.19       115.81 o                         
  -3  17   3        318.02        246.80        20.06 o                         
  -2  17   3         78.07         82.29        20.76 o                         
  -1  17   3        260.00        227.44        23.17 o                         
   0  17   3        174.49        131.01        22.87 o                         
   1  17   3       1512.62       1544.68        53.54 o                         
   2  17   3        244.12        192.03        23.35 o                         
   3  17   3         71.83         75.35        17.68 o                         
   4  17   3       1058.46       1055.33        43.16 o                         
   5  17   3       1046.11       1191.70        64.45 o                         
   6  17   3          2.36         12.23        24.08 o                         
   7  17   3        588.66        583.73        32.40 o                         
   8  17   3       1804.82       1871.92        87.65 o                         
   9  17   3         52.19         48.14        27.01 o                         
  10  17   3        153.14        170.85        35.61 o                         
  11  17   3        186.77        228.92        24.57 o                         
  12  17   3         13.47         39.71        24.37 o                         
  13  17   3       1521.21       1438.82        58.89 o                         
  -3  18   3       1959.80       1855.84        56.04 o                         
  -2  18   3        147.00        149.18        22.77 o                         
  -1  18   3        115.90         88.27        29.29 o                         
   0  18   3        534.71        489.11        42.59 o                         
   1  18   3        994.20        917.69        38.54 o                         
   2  18   3       1538.62       1473.18        50.31 o                         
   3  18   3         97.10         66.05        18.66 o                         
   4  18   3        432.70        391.74        22.85 o                         
   5  18   3         50.08         58.63        30.66 o                         
   6  18   3        209.88        213.60        34.45 o                         
   7  18   3        207.65        241.68        24.41 o                         
   8  18   3          0.00         20.59        24.32 o                         
   9  18   3        584.26        556.30        41.70 o                         
  10  18   3          9.03         50.79        42.23 o                         
  11  18   3         12.76         47.77        28.03 o                         
  12  18   3        209.22        189.07        41.47 o                         
  -1  19   3         38.63         13.39        15.90 o                         
   0  19   3       1085.34        915.17        52.92 o                         
   1  19   3        207.11        157.99        17.24 o                         
   2  19   3       1218.50       1050.33        36.32 o                         
   3  19   3        271.93        248.92        18.10 o                         
   4  19   3         29.73         25.32        21.22 o                         
   5  19   3        398.63        261.04        20.00 o                         
   6  19   3         29.64         26.88        19.40 o                         
   7  19   3         38.21         35.65        28.39 o                         
   8  19   3        235.71        301.57        55.52 o                         
   9  19   3        137.95        214.20        29.83 o                         
  10  19   3          8.98          2.08        25.12 o                         
  11  19   3        289.53        263.81        38.56 o                         
   2  20   3         54.66         58.82        52.77 o                         
   3  20   3        178.80        103.73        26.77 o                         
   4  20   3        272.86        178.29        33.50 o                         
   5  20   3        534.35        471.09       109.69 o                         
   6  20   3         51.81         32.08        35.22 o                         
   7  20   3         60.95         23.93        21.06 o                         
   8  20   3        232.64        272.20        25.46 o                         
   9  20   3         12.11         10.93        32.57 o                         
  -8 -19   4        606.24        603.42        42.78 o                         
  -7 -19   4        377.80        413.92        31.31 o                         
  -6 -19   4         85.63         75.32        24.12 o                         
  -5 -19   4        981.06       1017.82        53.57 o                         
  -4 -19   4       1164.58       1149.84        49.22 o                         
  -3 -19   4          9.04         -0.83        23.14 o                         
  -2 -19   4       1729.46       1582.39        75.19 o                         
  -1 -19   4          2.45        -11.82        22.06 o                         
   0 -19   4         19.87        -11.99        18.64 o                         
 -10 -18   4        111.84         98.77        20.44 o                         
  -9 -18   4        572.48        657.46        40.30 o                         
  -8 -18   4        108.77        121.49        22.82 o                         
  -7 -18   4         68.77         61.72        21.22 o                         
  -6 -18   4        162.80        159.80        30.30 o                         
  -5 -18   4         68.58         49.80        22.39 o                         
  -4 -18   4        257.80        281.19        36.85 o                         
  -3 -18   4       1216.18       1030.71        64.88 o                         
  -2 -18   4         16.95         12.50        20.31 o                         
  -1 -18   4        437.36        365.73        29.24 o                         
   0 -18   4          4.79         -6.84        18.84 o                         
   1 -18   4        190.60        154.70        19.19 o                         
   2 -18   4        279.51        193.80        22.67 o                         
 -12 -17   4       2184.11       2316.26        96.25 o                         
 -11 -17   4         30.55         63.23        22.48 o                         
 -10 -17   4        129.14         92.43        25.05 o                         
  -9 -17   4        144.17        167.62        27.46 o                         
  -8 -17   4       1451.54       1570.64        62.41 o                         
  -7 -17   4        396.48        407.35        30.97 o                         
  -6 -17   4         46.03         40.74        20.93 o                         
  -5 -17   4        233.08        287.62        66.14 o                         
  -4 -17   4        409.21        428.22        32.18 o                         
  -3 -17   4         17.98         12.88        24.12 o                         
  -2 -17   4          8.14          9.27        23.05 o                         
  -1 -17   4          4.85          4.27        22.86 o                         
   0 -17   4         24.14         24.81        22.23 o                         
   1 -17   4         44.60         23.57        20.95 o                         
   2 -17   4       1239.00       1316.78        56.46 o                         
   3 -17   4         42.91         23.56        18.07 o                         
   4 -17   4        496.39        345.42        27.08 o                         
 -13 -16   4        232.22        228.33        28.32 o                         
 -12 -16   4          0.15         17.04        27.20 o                         
 -11 -16   4       5450.11       6330.37       223.23 o                         
 -10 -16   4        226.69        188.55        35.70 o                         
  -9 -16   4         91.33        114.03        32.80 o                         
  -8 -16   4       1085.37       1393.00        89.34 o                         
  -7 -16   4       3877.01       4426.05       135.68 o                         
  -6 -16   4        218.42        179.17        24.62 o                         
  -5 -16   4         16.66         24.70        22.44 o                         
  -4 -16   4         30.71         60.61        26.52 o                         
  -3 -16   4       1618.53       1747.51       103.72 o                         
  -2 -16   4        794.05        783.08        51.55 o                         
  -1 -16   4        311.11        266.23        28.06 o                         
   0 -16   4        197.49        298.30        29.72 o                         
   1 -16   4         48.03         53.81        23.91 o                         
   2 -16   4        384.10        372.00        24.79 o                         
   3 -16   4        490.20        441.20        31.34 o                         
   4 -16   4         90.76        125.81        26.53 o                         
   5 -16   4         12.54          2.64        19.75 o                         
 -13 -15   4        507.09        530.11        37.21 o                         
 -12 -15   4       1706.54       1811.08        62.53 o                         
 -11 -15   4        557.53        496.26        42.05 o                         
 -10 -15   4       4729.56       5316.80       195.35 o                         
  -9 -15   4        738.31        808.59        57.82 o                         
  -8 -15   4         16.32         60.49        48.13 o                         
  -7 -15   4        695.24        745.74        82.31 o                         
  -6 -15   4       5606.20       5930.28       161.54 o                         
  -5 -15   4         11.84         23.97        22.98 o                         
  -4 -15   4         11.14         12.67        21.56 o                         
  -3 -15   4       4375.81       4645.73       160.70 o                         
  -2 -15   4       8928.07       9414.60       318.49 o                         
  -1 -15   4       1616.38       1665.57        74.13 o                         
   0 -15   4       2072.43       2011.14        87.68 o                         
   1 -15   4        223.62        223.54        27.87 o                         
   2 -15   4        143.99        210.54        43.05 o                         
   3 -15   4        693.58        559.69        36.01 o                         
   4 -15   4          7.45        -14.26        21.35 o                         
   5 -15   4        111.07        124.40        21.78 o                         
   6 -15   4        368.44        340.73        29.51 o                         
   7 -15   4         89.45         73.38        23.95 o                         
 -14 -14   4         25.46        -22.20        22.20 o                         
 -13 -14   4        446.42        476.10        34.26 o                         
 -12 -14   4         37.90         52.15        23.88 o                         
 -11 -14   4       2221.94       2424.68        80.71 o                         
 -10 -14   4       1506.63       1703.84        87.96 o                         
  -9 -14   4       6430.09       7396.80       265.17 o                         
  -8 -14   4        379.01        360.52        41.20 o                         
  -7 -14   4       1035.65       1143.08       112.73 o                         
  -6 -14   4        182.50        166.23        33.88 o                         
  -5 -14   4       6579.11       6646.83       163.46 o                         
  -4 -14   4        655.80        638.37        41.20 o                         
  -3 -14   4       1262.70       1290.74        53.89 o                         
  -2 -14   4       5154.84       4520.18       140.40 o                         
  -1 -14   4       9553.81      10271.71       301.91 o                         
   0 -14   4         80.50         76.23        29.22 o                         
   1 -14   4       3843.03       3444.83       122.28 o                         
   2 -14   4       2643.52       2700.96       100.19 o                         
   3 -14   4        403.53        426.62        31.84 o                         
   4 -14   4       1322.55       1173.40       110.72 o                         
   5 -14   4         64.56        104.43        23.63 o                         
   6 -14   4        105.12        117.25        21.76 o                         
   7 -14   4        175.75        183.87        20.33 o                         
   8 -14   4        589.19        554.13        50.75 o                         
 -15 -13   4       1233.63       1311.57        71.15 o                         
 -14 -13   4         69.57         60.99        32.01 o                         
 -13 -13   4         89.19         91.17        26.64 o                         
 -12 -13   4        881.11        755.76        43.27 o                         
 -11 -13   4        330.39        346.75        37.29 o                         
 -10 -13   4        223.12        224.08        30.90 o                         
  -9 -13   4       2580.70       2852.37       119.35 o                         
  -8 -13   4       3092.41       3330.03       114.09 o                         
  -7 -13   4        610.08        580.61        33.76 o                         
  -6 -13   4       1560.30       1467.32        57.67 o                         
  -5 -13   4         90.63        142.18        29.94 o                         
  -4 -13   4       5436.58       5309.02       124.35 o                         
  -3 -13   4       3847.21       3865.45        93.51 o                         
  -2 -13   4        120.94        174.54        28.68 o                         
  -1 -13   4       3336.15       3280.91       103.90 o                         
   0 -13   4       5212.61       5452.62       148.54 o                         
   1 -13   4         75.75        127.85        19.36 o                         
   2 -13   4       1764.07       1433.78        51.83 o                         
   3 -13   4       2633.43       2410.57        73.93 o                         
   4 -13   4       2197.03       2318.61        71.83 o                         
   5 -13   4        429.38        421.20        45.71 o                         
   6 -13   4         19.01         17.42        22.16 o                         
   7 -13   4       1052.80        900.05        60.84 o                         
   8 -13   4          4.28         16.89        17.38 o                         
   9 -13   4       1496.27       1411.04        63.50 o                         
 -15 -12   4        452.36        359.67        31.45 o                         
 -14 -12   4        207.18        225.98        32.00 o                         
 -13 -12   4         63.58         59.79        28.21 o                         
 -12 -12   4        489.53        471.49        36.06 o                         
 -11 -12   4       5263.77       4951.35       129.21 o                         
 -10 -12   4        490.04        484.02        39.53 o                         
  -9 -12   4         23.93         62.70        27.44 o                         
  -8 -12   4        133.67        257.53        29.80 o                         
  -7 -12   4       1666.10       1727.67        61.54 o                         
  -6 -12   4       2043.44       1825.72        64.41 o                         
  -5 -12   4        232.55        259.08        22.86 o                         
  -4 -12   4        133.21        170.91        19.34 o                         
  -3 -12   4       2041.94       1850.76        48.34 o                         
  -2 -12   4       2625.40       2597.50        62.74 o                         
  -1 -12   4        226.64        151.65        19.80 o                         
   0 -12   4        550.27        679.97        30.61 o                         
   1 -12   4       7498.06       7230.91       165.21 o                         
   2 -12   4         15.94         64.51        17.12 o                         
   3 -12   4         66.28         72.19        18.39 o                         
   4 -12   4        882.03        762.42        39.22 o                         
   5 -12   4        568.09        597.98        32.05 o                         
   6 -12   4        280.60        329.32        23.59 o                         
   7 -12   4        303.14        358.23        27.99 o                         
   8 -12   4       2095.25       2090.55        78.20 o                         
   9 -12   4        247.67        205.23        26.08 o                         
  10 -12   4        308.04        259.43        27.90 o                         
 -16 -11   4        534.38        596.29        45.29 o                         
 -15 -11   4          2.82          9.83        27.25 o                         
 -14 -11   4       1598.46       1620.50        80.04 o                         
 -13 -11   4         68.55         44.58        28.64 o                         
 -12 -11   4        615.95        519.46        36.88 o                         
 -11 -11   4       2808.69       3097.40        89.26 o                         
 -10 -11   4       7562.52       7394.43       171.10 o                         
  -9 -11   4       2059.63       2211.56        63.76 o                         
  -8 -11   4          8.08         53.13        24.62 o                         
  -7 -11   4       3372.15       3543.20       131.14 o                         
  -6 -11   4       2608.30       2489.31        79.30 o                         
  -5 -11   4       5122.62       4706.61       135.16 o                         
  -4 -11   4        336.96        355.72        27.12 o                         
  -3 -11   4         55.82         77.49        17.03 o                         
  -2 -11   4        694.05        671.28        38.82 o                         
  -1 -11   4       1270.28       1107.88        67.66 o                         
   0 -11   4         17.39         37.77        12.61 o                         
   1 -11   4         59.51         90.05        12.71 o                         
   2 -11   4       4070.58       4535.81        97.20 o                         
   3 -11   4         50.07         64.01        19.02 o                         
   4 -11   4         40.92         47.22        16.82 o                         
   5 -11   4         68.17         56.05        24.05 o                         
   6 -11   4         30.61         75.59        23.89 o                         
   7 -11   4        804.87        895.18        41.10 o                         
   8 -11   4        103.64         82.05        18.48 o                         
   9 -11   4       1365.84       1275.58        66.37 o                         
  10 -11   4        566.15        468.60        40.81 o                         
 -16 -10   4         87.02         88.33        19.65 o                         
 -15 -10   4        899.58       1010.77        59.30 o                         
 -14 -10   4         34.06        -25.79        32.62 o                         
 -13 -10   4       1716.37       1606.39        83.82 o                         
 -12 -10   4        191.46        206.09        31.45 o                         
 -11 -10   4       3939.78       3749.82       103.05 o                         
 -10 -10   4       2826.34       2856.83        83.26 o                         
  -9 -10   4       3292.14       2923.65        77.38 o                         
  -8 -10   4        472.90        482.69        24.35 o                         
  -7 -10   4        511.37        572.80        31.47 o                         
  -6 -10   4       5938.77       6206.32       143.22 o                         
  -5 -10   4      10107.69       9789.10       328.66 o                         
  -4 -10   4       3601.82       3103.14       100.48 o                         
  -3 -10   4       1654.51       1397.93       114.49 o                         
  -2 -10   4        564.34        572.31        43.55 o                         
  -1 -10   4        128.37        110.51        22.48 o                         
   0 -10   4       6811.59       6405.19       237.58 o                         
   1 -10   4       1069.45        975.34        31.09 o                         
   2 -10   4       2136.47       2274.43        56.64 o                         
   3 -10   4         11.85         99.76        12.66 o                         
   4 -10   4       4303.23       4732.53       113.42 o                         
   5 -10   4        147.17        212.51        21.08 o                         
   6 -10   4       2464.74       2422.27        72.68 o                         
   7 -10   4          3.91          9.80        17.57 o                         
   8 -10   4       1612.66       1863.89        61.27 o                         
   9 -10   4         16.26         24.01        20.31 o                         
  10 -10   4        238.69        182.26        27.27 o                         
  11 -10   4        245.68        218.16        30.06 o                         
 -16  -9   4        419.52        457.06        32.10 o                         
 -15  -9   4         64.33         56.52        26.25 o                         
 -14  -9   4       2196.25       2918.21       121.45 o                         
 -13  -9   4       1058.25        828.79        62.16 o                         
 -12  -9   4       1015.32       1041.43        85.82 o                         
 -11  -9   4       3827.79       4113.08       125.35 o                         
 -10  -9   4       3797.06       4123.51       109.71 o                         
  -9  -9   4       2969.64       3301.30        83.72 o                         
  -8  -9   4       5653.19       5295.97       125.85 o                         
  -7  -9   4        400.33        260.21        28.13 o                         
  -6  -9   4       1357.17       1432.40        74.69 o                         
  -5  -9   4       7980.12       8082.46       271.88 o                         
  -4  -9   4      12222.68      12951.99       393.73 o                         
  -3  -9   4       1392.19       1038.29        40.94 o                         
  -2  -9   4        839.85        921.19        37.25 o                         
  -1  -9   4       5436.51       5510.79       170.88 o                         
   0  -9   4        748.09        710.45        39.07 o                         
   1  -9   4       3089.10       2396.73        94.74 o                         
   2  -9   4       6355.31       6235.63       230.79 o                         
   3  -9   4       2771.21       3129.09        79.13 o                         
   4  -9   4         38.50        151.54        13.74 o                         
   5  -9   4      16176.98      17098.34       389.37 o                         
   6  -9   4         32.46         60.52        15.72 o                         
   7  -9   4       3398.63       3168.97        89.85 o                         
   8  -9   4         34.52         42.59        20.24 o                         
   9  -9   4        381.44        458.87        26.57 o                         
  10  -9   4         39.89         46.06        21.87 o                         
  11  -9   4         55.45         60.61        22.63 o                         
  12  -9   4         12.60         24.12        18.97 o                         
 -16  -8   4          0.41        -17.57        19.05 o                         
 -15  -8   4          8.75         36.82        26.63 o                         
 -14  -8   4        786.68        622.42        83.30 o                         
 -13  -8   4        912.10       1098.91       144.08 o                         
 -12  -8   4       1631.76       1414.49        79.97 o                         
 -11  -8   4         45.41         58.54        34.16 o                         
 -10  -8   4       2177.38       2080.48        65.36 o                         
  -9  -8   4       4694.77       4541.59       109.47 o                         
  -8  -8   4       3197.57       3305.96       120.17 o                         
  -7  -8   4       1038.56       1018.31        85.22 o                         
  -6  -8   4       1240.57        909.55        66.79 o                         
  -5  -8   4       5409.25       5391.97       201.24 o                         
  -4  -8   4       6221.13       5924.12       210.05 o                         
  -3  -8   4       4010.62       3982.37       124.67 o                         
  -2  -8   4       4933.31       4811.77       149.40 o                         
  -1  -8   4       3705.85       3798.02       118.23 o                         
   0  -8   4      10316.24      10571.12       386.77 o                         
   1  -8   4        662.71        720.99        37.26 o                         
   2  -8   4       2336.09       2317.13        90.43 o                         
   3  -8   4       6415.68       6542.82       280.06 o                         
   4  -8   4       7099.13       7599.37       231.71 o                         
   5  -8   4         12.75         30.28        11.50 o                         
   6  -8   4      13198.77      15574.42       565.72 o                         
   7  -8   4       1068.46       1130.43        38.19 o                         
   8  -8   4        233.34        267.74        20.54 o                         
   9  -8   4        111.99        135.45        19.07 o                         
  10  -8   4        475.36        449.92        25.23 o                         
  11  -8   4         15.88         66.01        46.94 o                         
  12  -8   4        626.69        701.65        92.79 o                         
  13  -8   4        393.34        470.75        57.42 o                         
 -16  -7   4        498.25        501.49        37.94 o                         
 -15  -7   4         29.83         -0.09        25.73 o                         
 -14  -7   4        287.57        244.53        37.27 o                         
 -13  -7   4       1984.58       2063.01        97.22 o                         
 -12  -7   4        294.24        399.68        42.66 o                         
 -11  -7   4         28.75         38.71        32.49 o                         
 -10  -7   4        132.35        158.23        47.62 o                         
  -9  -7   4        171.04        111.76        18.74 o                         
  -8  -7   4       2215.33       2196.44       148.60 o                         
  -7  -7   4        176.50        218.82        34.94 o                         
  -6  -7   4        204.34        120.88        29.33 o                         
  -5  -7   4         82.39         95.40        16.48 o                         
  -4  -7   4       2953.01       3180.15       120.83 o                         
  -3  -7   4       1728.18       1419.86        87.30 o                         
  -2  -7   4       3485.14       2920.64        91.95 o                         
  -1  -7   4       1734.14       1669.02        63.34 o                         
   0  -7   4       5934.59       8502.47       406.31 o                         
   1  -7   4       6470.79       7522.08       276.60 o                         
   2  -7   4       2357.19       2188.69        84.93 o                         
   3  -7   4         90.75         85.03        17.05 o                         
   4  -7   4        526.74        429.42        36.04 o                         
   5  -7   4       9235.46      10534.87       528.31 o                         
   6  -7   4        467.88        529.61        31.48 o                         
   7  -7   4       9466.28      10535.26       310.67 o                         
   8  -7   4        336.72        326.48        22.68 o                         
   9  -7   4        783.47        703.36        36.47 o                         
  10  -7   4         83.14        118.13        19.12 o                         
  11  -7   4        730.66        803.15        46.76 o                         
  12  -7   4        196.20        256.53        46.04 o                         
  13  -7   4        118.98        145.76        23.43 o                         
 -16  -6   4        542.77        720.44        83.35 o                         
 -15  -6   4        142.17        208.80        31.35 o                         
 -14  -6   4       1407.99       1410.33       115.21 o                         
 -13  -6   4       1704.75       1496.39        85.56 o                         
 -12  -6   4       1285.53       1222.02        48.09 o                         
 -11  -6   4        437.61        435.13        30.79 o                         
 -10  -6   4        948.24        826.49        68.11 o                         
  -9  -6   4        320.35        290.42        28.62 o                         
  -8  -6   4        425.52        360.78        48.04 o                         
  -7  -6   4        311.66        445.54        50.41 o                         
  -6  -6   4        833.95        726.89        61.43 o                         
  -5  -6   4       1982.84       2461.70        95.21 o                         
  -4  -6   4      13114.85      13198.81       478.23 o                         
  -3  -6   4       4807.83       4035.11       150.09 o                         
  -2  -6   4        311.93        484.08        21.27 o                         
  -1  -6   4        120.59        187.27        18.08 o                         
   0  -6   4       1720.09       2126.81       100.96 o                         
   1  -6   4       6134.86       5621.66       259.53 o                         
   2  -6   4       3656.95       4161.14       245.74 o                         
   3  -6   4        296.48        377.62        43.34 o                         
   4  -6   4        409.44        339.04        44.54 o                         
   5  -6   4         31.41         57.24        16.06 o                         
   6  -6   4       4885.88       6869.46       410.39 o                         
   7  -6   4       3858.65       3584.93       112.38 o                         
   8  -6   4       4908.04       5238.86       154.28 o                         
   9  -6   4         18.31          7.72        15.42 o                         
  10  -6   4       2692.11       2570.42        76.80 o                         
  11  -6   4         99.61        166.75        24.38 o                         
  12  -6   4        414.20        430.55        35.77 o                         
  13  -6   4        368.13        354.49        63.17 o                         
  14  -6   4        220.48        193.91        38.33 o                         
 -16  -5   4        464.85        516.26       118.08 o                         
 -15  -5   4        820.02        871.30        45.82 o                         
 -14  -5   4        908.00        865.33        45.88 o                         
 -13  -5   4       1144.05       1042.54        58.60 o                         
 -12  -5   4       3735.62       3481.27        89.19 o                         
 -11  -5   4        241.93        237.66        23.43 o                         
 -10  -5   4       1777.28       1703.27       134.42 o                         
  -9  -5   4       5536.78       4976.02       195.89 o                         
  -7  -5   4         31.37         68.38        23.20 o                         
  -6  -5   4         71.47        312.68        38.95 o                         
  -5  -5   4      16353.64      16055.94       671.82 o                         
  -4  -5   4       4071.35       4659.12       306.38 o                         
  -3  -5   4      10647.73      11793.46       515.85 o                         
  -2  -5   4        637.04        671.37        38.77 o                         
  -1  -5   4        326.79        453.83        27.15 o                         
   0  -5   4        895.78       1159.42        65.35 o                         
   1  -5   4        738.14        640.25        29.56 o                         
   2  -5   4       1262.74       1328.97        63.52 o                         
   3  -5   4        888.17       1079.13        54.39 o                         
   4  -5   4        836.03        898.68        50.00 o                         
   5  -5   4        478.11        355.76        42.19 o                         
   7  -5   4       2409.41       2657.58       102.47 o                         
   8  -5   4        337.23        440.82        21.18 o                         
   9  -5   4          9.92         29.40        14.61 o                         
  10  -5   4       1654.85       1578.59       125.50 o                         
  11  -5   4       1845.10       1458.28        74.28 o                         
  12  -5   4        221.90        246.86        34.53 o                         
  13  -5   4         81.19         57.98        25.72 o                         
  14  -5   4        730.84        774.64        56.20 o                         
  15  -5   4        521.90        394.72        56.49 o                         
 -16  -4   4          3.78         22.35        40.43 o                         
 -15  -4   4         23.60         36.67        21.86 o                         
 -14  -4   4        957.89        995.26        73.85 o                         
 -13  -4   4       1477.91       1507.01        62.57 o                         
 -12  -4   4         94.29         84.91        23.15 o                         
 -11  -4   4       1990.50       1878.72        58.09 o                         
 -10  -4   4         12.32         62.97        16.97 o                         
  -9  -4   4       5151.95       5485.61       279.13 o                         
  -7  -4   4      20496.27      18072.09      1037.37 o                         
  -6  -4   4       2087.85       1788.44        63.65 o                         
  -5  -4   4       2619.46       2661.89        72.89 o                         
  -4  -4   4      31435.57      30737.36       761.00 o                         
  -3  -4   4        862.24        701.41        37.33 o                         
  -2  -4   4      15660.76      13011.98       414.92 o                         
  -1  -4   4          0.59         88.29        12.73 o                         
   0  -4   4        575.13        496.72        44.36 o                         
   1  -4   4       4377.69       3849.45       184.90 o                         
   2  -4   4       2144.84       1995.45        80.62 o                         
   3  -4   4        299.08        230.43        17.84 o                         
   4  -4   4       2600.61       2594.69        99.75 o                         
   5  -4   4        411.38        496.77        27.72 o                         
   6  -4   4        749.33        655.71        42.68 o                         
   7  -4   4       8513.57       8174.95       397.49 o                         
   8  -4   4       2841.36       3071.16        92.50 o                         
   9  -4   4       3489.56       3608.03        91.68 o                         
  10  -4   4         60.23         70.24        30.21 o                         
  11  -4   4       3473.63       3097.93       131.39 o                         
  12  -4   4        203.48        187.33        30.03 o                         
  13  -4   4        187.43        233.71        30.53 o                         
  14  -4   4         39.08         87.33        25.26 o                         
  15  -4   4        214.98        232.08        41.32 o                         
 -16  -3   4         86.76         42.16        47.81 o                         
 -15  -3   4         47.62         67.34        45.72 o                         
 -14  -3   4        257.16        301.35        26.26 o                         
 -13  -3   4        325.71        358.53        28.07 o                         
 -12  -3   4       1156.13       1066.25        78.76 o                         
 -11  -3   4        208.98        276.10        24.38 o                         
 -10  -3   4       1212.96       1189.79        42.56 o                         
  -9  -3   4        556.76        611.49        50.53 o                         
  -8  -3   4       9133.45       9380.54       431.13 o                         
  -7  -3   4       2368.30       2093.47        77.89 o                         
  -6  -3   4      10735.49      10968.19       332.56 o                         
  -5  -3   4       6770.34       7413.25       184.77 o                         
  -4  -3   4        397.82        447.94        21.61 o                         
  -3  -3   4       1485.74       1812.05        78.47 o                         
  -2  -3   4       6208.34       5840.07       162.05 o                         
  -1  -3   4       7332.92       7323.35       364.66 o                         
   0  -3   4       2053.64       2257.55       116.29 o                         
   1  -3   4      18349.02      23163.77       715.90 o                         
   2  -3   4       6261.96       5800.96       227.97 o                         
   3  -3   4      57069.46      52704.04      2032.16 o                         
   4  -3   4         26.48         29.17        11.84 o                         
   5  -3   4       1657.00       1992.89       101.22 o                         
   6  -3   4       1014.85       1136.07        62.48 o                         
   7  -3   4       4760.12       4027.03       199.17 o                         
   8  -3   4       1612.62       1745.13       117.95 o                         
   9  -3   4        519.61        549.62        26.71 o                         
  10  -3   4       4156.58       4955.59       147.59 o                         
  11  -3   4        507.12        543.08        53.07 o                         
  12  -3   4       3037.44       2920.83       125.27 o                         
  13  -3   4        168.41        192.94        34.22 o                         
  14  -3   4          8.68         23.64        25.51 o                         
  15  -3   4         12.87         14.61        36.71 o                         
 -16  -2   4        330.79        306.26        39.19 o                         
 -15  -2   4         51.91         61.01        21.97 o                         
 -14  -2   4        143.54        120.73        38.18 o                         
 -13  -2   4        305.75        282.00        23.27 o                         
 -12  -2   4        692.47        697.42        33.45 o                         
 -11  -2   4       2296.36       2202.36        64.43 o                         
 -10  -2   4        116.65         91.37        21.46 o                         
  -9  -2   4       1230.31       1061.16        48.86 o                         
  -8  -2   4       2628.39       2639.68       129.44 o                         
  -7  -2   4       9288.62       9727.69       445.51 o                         
  -6  -2   4        199.09        131.67        18.48 o                         
  -5  -2   4       1631.63       1444.60        63.74 o                         
  -4  -2   4      30157.86      26934.52       695.39 o                         
  -3  -2   4         68.31         95.13        14.96 o                         
  -2  -2   4       9704.77       9656.73       295.30 o                         
  -1  -2   4      34942.87      35556.93      1295.88 o                         
   0  -2   4         42.31        302.79        22.56 o                         
   1  -2   4        869.56        520.69        18.79 o                         
   2  -2   4     132337.50     146608.02      5720.91 o                         
   3  -2   4      11768.67      11152.64       537.10 o                         
   4  -2   4        149.56        238.49        21.20 o                         
   5  -2   4       3517.68       3652.47       180.34 o                         
   6  -2   4       9640.95       9916.01       479.01 o                         
   7  -2   4        320.27        252.46        23.95 o                         
   8  -2   4       5518.68       4737.06       194.69 o                         
   9  -2   4        126.23        229.53        19.20 o                         
  10  -2   4         28.38         34.91        14.49 o                         
  11  -2   4       3292.40       3470.76       121.42 o                         
  12  -2   4        499.49        388.18        29.24 o                         
  13  -2   4       1198.70       1219.17        68.36 o                         
  14  -2   4        413.42        383.33        52.32 o                         
  15  -2   4         15.70         -0.70        28.94 o                         
  16  -2   4          2.83         19.69        31.31 o                         
 -16  -1   4          0.09          3.76        18.05 o                         
 -15  -1   4        662.69        682.15        55.12 o                         
 -14  -1   4        249.22        212.97        31.69 o                         
 -13  -1   4       1519.86       1532.51       107.10 o                         
 -12  -1   4        289.77        343.50        47.01 o                         
 -11  -1   4       2363.45       2558.23        71.63 o                         
 -10  -1   4        200.36        172.48        25.71 o                         
  -9  -1   4       1706.32       1269.42        48.97 o                         
  -8  -1   4         77.42         96.54        24.88 o                         
  -7  -1   4       1845.21       2451.96       244.10 o                         
  -6  -1   4       1560.73       1778.71       276.94 o                         
  -5  -1   4        963.77        956.15        42.35 o                         
  -4  -1   4        485.69        435.43        45.19 o                         
  -3  -1   4        677.27        250.85        23.34 o                         
  -2  -1   4        100.53        196.73        15.83 o                         
  -1  -1   4       4513.08       4186.91       450.38 o                         
   0  -1   4      48459.09      45601.51      1323.82 o                         
   1  -1   4      11109.53      11731.14       479.09 o                         
   2  -1   4        219.87        288.84        12.93 o                         
   3  -1   4      14822.76      20698.54       992.76 o                         
   4  -1   4       6846.06       7340.56       354.47 o                         
   5  -1   4        807.92        927.95        51.52 o                         
   6  -1   4       5466.69       6291.22       313.74 o                         
   7  -1   4      15550.49      16751.21       675.27 o                         
   8  -1   4         38.94         93.00        15.72 o                         
   9  -1   4       3160.44       3093.82       150.44 o                         
  10  -1   4        176.68        172.94        16.23 o                         
  11  -1   4       1633.44       1768.31        63.52 o                         
  12  -1   4       4883.74       5371.55       184.74 o                         
  13  -1   4       2130.25       2239.01       119.19 o                         
  14  -1   4          3.24         13.63        22.67 o                         
  15  -1   4        224.76        294.07        43.56 o                         
  16  -1   4        498.44        464.03        63.74 o                         
 -16   0   4        204.68        160.77        51.99 o                         
 -15   0   4        265.82        269.62        43.00 o                         
 -14   0   4          0.58          0.38        23.94 o                         
 -13   0   4        125.10        167.33        41.77 o                         
 -12   0   4       4994.86       4607.24       109.62 o                         
 -11   0   4        469.67        391.18        48.51 o                         
 -10   0   4        890.06        826.22        30.33 o                         
  -9   0   4         25.48         45.78        14.87 o                         
  -8   0   4       2391.58       2347.36       172.53 o                         
  -7   0   4        120.16        126.49        46.25 o                         
  -6   0   4       5044.39       5377.27       246.84 o                         
  -5   0   4       3290.64       3039.89       173.41 o                         
  -4   0   4        420.90        661.80        57.28 o                         
  -3   0   4        846.34        758.26        29.14 o                         
  -2   0   4         86.67         78.97        12.37 o                         
  -1   0   4       6355.61       8541.17       343.82 o                         
   0   0   4      29947.42      35997.85      1571.07 o                         
   1   0   4       6824.42       5280.18       181.07 o                         
   2   0   4      10551.20      10936.69       407.01 o                         
   3   0   4      10164.38       8477.93       364.45 o                         
   4   0   4        304.48        372.19        17.49 o                         
   5   0   4          7.98        133.80        15.77 o                         
   6   0   4       3745.89       3921.39       161.93 o                         
   7   0   4       2373.61       2868.25       120.87 o                         
   8   0   4       4709.24       5180.56       216.39 o                         
   9   0   4        757.46        689.41        40.12 o                         
  10   0   4        213.19        190.17        16.61 o                         
  11   0   4       1224.39       1041.85        69.69 o                         
  12   0   4       3851.33       3940.34       137.83 o                         
  13   0   4       2788.42       3542.82       125.35 o                         
  14   0   4        852.42        961.76        48.79 o                         
  15   0   4        602.25        470.70        50.41 o                         
  16   0   4         20.96         18.10        36.55 o                         
 -15   1   4          3.29          3.11        21.91 o                         
 -14   1   4          1.73         23.73        25.26 o                         
 -13   1   4        284.46        225.13        25.55 o                         
 -12   1   4         15.58         29.05        22.35 o                         
 -11   1   4       4172.47       3695.22        90.08 o                         
 -10   1   4        962.45       1024.87        69.26 o                         
  -9   1   4         14.28         25.03        13.12 o                         
  -8   1   4         53.34         37.12        24.16 o                         
  -7   1   4      14197.86      13228.15       602.85 o                         
  -6   1   4        163.03        128.81        26.99 o                         
  -5   1   4       3261.36       2718.07       106.43 o                         
  -4   1   4         17.11         13.43        11.36 o                         
  -3   1   4       2045.03       1765.02        69.35 o                         
  -2   1   4      15359.14      14519.74       595.46 o                         
  -1   1   4      19267.82      21677.66       887.42 o                         
   0   1   4          3.59         19.40         4.24 o                         
   1   1   4      75743.84      76470.59      2274.17 o                         
   2   1   4       9296.98       9305.97       346.30 o                         
   3   1   4        105.62        216.38        14.95 o                         
   4   1   4       1277.70        777.76        55.33 o                         
   5   1   4        795.59        948.42        35.33 o                         
   6   1   4         56.68         40.28        19.98 o                         
   7   1   4         86.87         72.75        14.05 o                         
   8   1   4         38.43        126.98        21.48 o                         
   9   1   4        455.76        410.18        31.93 o                         
  10   1   4        290.53        454.74        35.57 o                         
  11   1   4       1586.50       1573.18        54.10 o                         
  12   1   4          0.82         20.70        19.98 o                         
  13   1   4       3242.81       3193.92       115.79 o                         
  14   1   4        239.48        332.37        27.56 o                         
  15   1   4        171.47        233.33        29.04 o                         
  16   1   4        861.78        843.66        37.99 o                         
  17   1   4        468.89        373.64        34.97 o                         
 -15   2   4        532.71        475.26        35.51 o                         
 -14   2   4        872.25        818.08        46.48 o                         
 -13   2   4        157.14        190.63        28.17 o                         
 -12   2   4        683.04        670.63        38.46 o                         
 -11   2   4        658.12        714.27        53.48 o                         
 -10   2   4        975.59       1036.33        45.08 o                         
  -9   2   4        481.10        472.65        24.07 o                         
  -8   2   4       1349.09       1607.79       103.69 o                         
  -7   2   4        338.17        287.94        37.11 o                         
  -6   2   4      54237.03      48649.29      2174.33 o                         
  -5   2   4       2639.76       2010.01       129.97 o                         
  -4   2   4         21.99         29.59        10.75 o                         
  -3   2   4       2912.29       2586.87       116.56 o                         
  -2   2   4      25776.85      29102.60      1087.07 o                         
  -1   2   4        964.39        731.64        27.65 o                         
   0   2   4      53846.48      63340.73      1711.95 o                         
   1   2   4      10964.69      11991.55       296.83 o                         
   2   2   4       2205.41       2013.37        54.73 o                         
   3   2   4      25311.62      24448.17       647.32 o                         
   4   2   4       9202.97       8777.48       293.67 o                         
   5   2   4        326.42        175.64        12.29 o                         
   6   2   4        226.54        218.13        14.40 o                         
   7   2   4       4038.28       3526.80       122.52 o                         
   8   2   4       2517.22       2261.56        80.82 o                         
   9   2   4        211.68        182.42        21.38 o                         
  10   2   4        953.58        855.83        34.67 o                         
  11   2   4       1516.33       1403.40        50.81 o                         
  12   2   4       3448.05       3364.24       107.61 o                         
  13   2   4         23.94         45.99        20.94 o                         
  14   2   4        619.17        563.32        33.50 o                         
  15   2   4         52.47         74.19        19.83 o                         
  16   2   4       1190.94       1139.38        80.03 o                         
  17   2   4         30.39        -28.47        51.64 o                         
 -15   3   4        222.69        190.70        22.48 o                         
 -14   3   4         89.12         78.11        24.05 o                         
 -13   3   4       1599.78       1512.41        67.17 o                         
 -12   3   4        239.31        313.81        29.63 o                         
 -11   3   4        745.96        638.50        59.66 o                         
 -10   3   4       1241.79       1259.92        64.83 o                         
  -9   3   4        165.66        140.53        18.25 o                         
  -8   3   4       1333.20        937.82        54.09 o                         
  -7   3   4       6896.04       8167.73       374.26 o                         
  -6   3   4       1033.25       1130.46        80.34 o                         
  -5   3   4      25875.00      25995.25      1177.29 o                         
  -4   3   4       1579.54       1089.57        46.94 o                         
  -3   3   4        424.37        770.29        34.62 o                         
  -2   3   4       1435.12       1514.76        71.38 o                         
  -1   3   4      99480.33     100170.70      3722.63 o                         
   0   3   4      21319.10      16933.22       477.04 o                         
   1   3   4        245.21        209.98        10.88 o                         
   2   3   4       1757.29       1199.76        77.34 o                         
   3   3   4       4812.37       4876.96       148.92 o                         
   4   3   4       3213.69       3034.80       103.57 o                         
   5   3   4      17892.89      16492.79       474.52 o                         
   6   3   4        514.39        579.95        26.17 o                         
   7   3   4       1643.95       1156.24        44.74 o                         
   8   3   4       2393.19       2059.44        94.98 o                         
   9   3   4       2541.90       2062.70        76.34 o                         
  10   3   4       1500.51       1434.71        47.64 o                         
  11   3   4       1005.15        846.36        45.50 o                         
  12   3   4       3377.25       3384.06       133.36 o                         
  13   3   4        837.01        804.73        45.53 o                         
  14   3   4        105.46        105.13        27.67 o                         
  15   3   4        303.16        298.80        68.30 o                         
  16   3   4         10.33         16.62        18.09 o                         
  17   3   4       1016.19       1001.30        99.32 o                         
 -15   4   4         40.78         27.31        35.82 o                         
 -14   4   4        475.55        480.35        43.20 o                         
 -13   4   4         13.70          0.81        24.31 o                         
 -12   4   4        219.16        175.02        27.49 o                         
 -11   4   4       3264.93       3391.38       116.97 o                         
 -10   4   4        772.30        906.22        46.89 o                         
  -9   4   4        871.16        837.83        44.21 o                         
  -8   4   4        945.11        847.08        40.73 o                         
  -7   4   4        622.40        750.13        52.18 o                         
  -6   4   4       3556.62       3757.26       177.22 o                         
  -5   4   4       1515.60       1584.48        81.00 o                         
  -4   4   4      13152.39      13807.62       519.02 o                         
  -3   4   4        555.63        584.17        27.71 o                         
  -2   4   4       6991.20       9459.71       297.05 o                         
  -1   4   4          9.65         87.52         9.58 o                         
   0   4   4      14467.13      16090.85       746.19 o                         
   1   4   4         36.29        114.43        20.54 o                         
   2   4   4        482.39        518.40        21.54 o                         
   3   4   4        392.79        640.66        22.79 o                         
   4   4   4       1304.23       1853.04       112.12 o                         
   5   4   4       3098.03       3012.51       125.12 o                         
   6   4   4      13156.77      12882.82       373.75 o                         
   7   4   4       9549.13      10020.34       336.72 o                         
   8   4   4       4668.98       4635.48       160.04 o                         
   9   4   4      10240.21      10774.39       367.97 o                         
  10   4   4       3342.58       2677.85        79.55 o                         
  11   4   4         19.01         21.24        13.19 o                         
  12   4   4        173.18        146.96        23.01 o                         
  13   4   4       2571.97       2445.57        71.08 o                         
  14   4   4        115.14         76.16        34.34 o                         
  15   4   4         27.75         59.66        20.62 o                         
  16   4   4        235.77        256.17        27.63 o                         
  17   4   4         27.02         -0.98        19.15 o                         
 -14   5   4          2.40         28.98        20.83 o                         
 -13   5   4          7.11         13.09        22.62 o                         
 -12   5   4        111.94         89.67        25.57 o                         
 -11   5   4        347.82        333.59        29.53 o                         
 -10   5   4        436.83        305.72        31.83 o                         
  -9   5   4       2635.14       2697.33       101.37 o                         
  -8   5   4       1908.05       1760.77        64.10 o                         
  -7   5   4        130.96        123.32        46.59 o                         
  -6   5   4       4208.80       4594.40       214.32 o                         
  -5   5   4        213.38        334.66        32.96 o                         
  -4   5   4       3613.72       3726.41       174.74 o                         
  -3   5   4      21416.29      21788.54       684.30 o                         
  -2   5   4       1949.61       1567.02        52.59 o                         
  -1   5   4        953.08        953.52        33.81 o                         
   0   5   4         14.98         83.63         7.70 o                         
   1   5   4        496.23        441.55        19.99 o                         
   2   5   4        204.67        173.57        19.12 o                         
   3   5   4       9111.56       8904.49       259.59 o                         
   4   5   4       2072.75       1913.83        64.47 o                         
   5   5   4      48965.25      45343.06      1444.85 o                         
   6   5   4        405.34        682.75        37.90 o                         
   7   5   4       1926.82       2694.24        82.17 o                         
   8   5   4       2699.69       2471.02        90.08 o                         
   9   5   4       8932.50       8685.78       296.96 o                         
  10   5   4       5656.28       5123.10       132.03 o                         
  11   5   4       2409.84       2157.04        48.56 o                         
  12   5   4        780.71        739.65        29.44 o                         
  13   5   4         51.22         80.24        23.63 o                         
  14   5   4       3209.23       3384.70       106.96 o                         
  15   5   4        192.78        202.19        25.24 o                         
  16   5   4          2.47         12.81        22.65 o                         
  17   5   4        299.54        286.71        22.57 o                         
 -14   6   4        390.17        357.85        25.65 o                         
 -13   6   4        157.91        220.26        25.79 o                         
 -12   6   4        101.82        104.77        24.43 o                         
 -11   6   4       1374.51       1331.78        75.81 o                         
 -10   6   4       1834.50       2180.99        78.25 o                         
  -9   6   4         87.61        154.36        26.22 o                         
  -8   6   4        335.01        286.39        23.93 o                         
  -7   6   4       1079.01       1092.86        44.19 o                         
  -6   6   4       1303.09       1128.29       103.86 o                         
  -5   6   4         24.66          8.19        19.43 o                         
  -4   6   4       7153.52       7266.39       332.68 o                         
  -3   6   4          3.23        119.06        34.48 o                         
  -2   6   4      10333.57      11827.06       548.81 o                         
  -1   6   4        143.37         75.60        34.03 o                         
   0   6   4        317.93        203.35        15.23 o                         
   1   6   4        101.04         58.79         6.36 o                         
   2   6   4        480.28        611.19        18.66 o                         
   3   6   4        166.83        147.06        10.84 o                         
   4   6   4      18230.87      18550.33       590.20 o                         
   5   6   4       4559.51       4567.85       149.47 o                         
   6   6   4      15031.46      14444.88       462.55 o                         
   7   6   4         67.07         79.59        12.15 o                         
   8   6   4        615.91        528.48        26.77 o                         
   9   6   4        240.60        291.18        23.39 o                         
  10   6   4       5849.77       5674.01       129.11 o                         
  11   6   4       1606.58       1407.80        39.12 o                         
  12   6   4       1192.06       1007.66        38.24 o                         
  13   6   4        831.16        965.68        39.42 o                         
  14   6   4        974.59       1072.86        41.06 o                         
  15   6   4       1934.58       2142.54       120.86 o                         
  16   6   4        207.21        194.92        25.78 o                         
  17   6   4         73.48         28.02        16.92 o                         
 -13   7   4         21.05         -6.64        20.46 o                         
 -12   7   4        206.66        205.87        26.72 o                         
 -11   7   4        516.22        492.55        34.73 o                         
 -10   7   4       1361.44       1180.89        77.48 o                         
  -9   7   4       4302.59       5133.50       209.56 o                         
  -8   7   4         97.35        152.38        24.40 o                         
  -7   7   4        371.60        373.94        27.48 o                         
  -6   7   4       1431.48       1287.65        53.98 o                         
  -5   7   4       4286.79       4141.03       195.95 o                         
  -4   7   4        610.12        462.77        37.83 o                         
  -3   7   4       4076.92       5513.15       414.68 o                         
  -2   7   4       4785.86       4499.36       164.47 o                         
  -1   7   4      13485.84      13041.03       466.74 o                         
   0   7   4        465.70        440.15        16.97 o                         
   1   7   4       2339.10       2263.24        61.24 o                         
   2   7   4       2199.90       1904.40        61.82 o                         
   3   7   4        532.98        388.61        17.25 o                         
   4   7   4      12794.69      11538.40       344.57 o                         
   5   7   4         66.39        180.92        46.83 o                         
   6   7   4       5864.03       6050.16       219.64 o                         
   7   7   4        970.82        683.86        42.76 o                         
   8   7   4        363.23        369.31        20.28 o                         
   9   7   4       2157.64       2019.74        87.18 o                         
  10   7   4        140.13        192.98        15.46 o                         
  11   7   4       2721.60       2671.12        70.51 o                         
  12   7   4       1549.28       1573.70        46.03 o                         
  13   7   4        157.77        204.99        31.77 o                         
  14   7   4          6.52          4.26        18.11 o                         
  15   7   4       2265.39       2325.71        96.33 o                         
  16   7   4         38.47         45.84        21.13 o                         
  17   7   4         73.30         26.97        15.93 o                         
 -13   8   4        142.24        143.66        18.86 o                         
 -12   8   4        727.91        745.68        44.57 o                         
 -11   8   4          0.98          3.19        24.01 o                         
 -10   8   4       1404.72       1407.94        64.79 o                         
  -9   8   4          3.24          5.95        23.59 o                         
  -8   8   4       1800.67       1803.95        73.57 o                         
  -7   8   4        733.55        733.23        44.42 o                         
  -6   8   4       1714.26       1787.91        56.08 o                         
  -5   8   4        388.14        361.16        33.92 o                         
  -4   8   4       4205.47       4371.91       265.45 o                         
  -3   8   4          0.47         52.14        18.70 o                         
  -2   8   4       1339.04       1450.06        66.05 o                         
  -1   8   4       3158.94       3398.40       125.76 o                         
   0   8   4      41828.67      40915.38      1036.00 o                         
   1   8   4        394.25        440.00        25.39 o                         
   2   8   4       4023.96       4310.21       113.80 o                         
   3   8   4       4290.57       4117.66       108.93 o                         
   4   8   4        632.06        372.88        20.14 o                         
   5   8   4      14117.17      13713.95       574.09 o                         
   6   8   4        548.80        509.63        38.88 o                         
   7   8   4       2508.83       2314.85       310.05 o                         
   8   8   4        868.24        847.73        38.32 o                         
   9   8   4       3971.75       3295.78       107.83 o                         
  10   8   4        503.74        681.25        49.33 o                         
  11   8   4          2.12          4.59        15.48 o                         
  12   8   4         66.25         82.94        17.46 o                         
  13   8   4       2808.82       2763.62       102.35 o                         
  14   8   4        768.83        695.92        50.61 o                         
  15   8   4        510.55        555.74        49.98 o                         
  16   8   4        208.67        246.76        22.51 o                         
  17   8   4         35.83         30.13        40.25 o                         
 -12   9   4          5.56         11.57        18.45 o                         
 -11   9   4       2339.95       2521.01       134.22 o                         
 -10   9   4        658.22        741.03        47.38 o                         
  -9   9   4         29.75         67.04        20.99 o                         
  -8   9   4         93.80        107.22        25.32 o                         
  -7   9   4        330.68        395.51        35.63 o                         
  -6   9   4        139.63        120.32        18.38 o                         
  -5   9   4       2054.07       2164.84        80.70 o                         
  -4   9   4        163.06        129.50        15.14 o                         
  -3   9   4       4444.64       4398.43       210.44 o                         
  -2   9   4       1922.11       2564.39       203.84 o                         
  -1   9   4       2284.70       2265.38       112.82 o                         
   0   9   4       3790.66       3956.59       137.82 o                         
   1   9   4      41300.40      38944.31       993.48 o                         
   2   9   4        280.42        321.34        16.40 o                         
   3   9   4       3502.09       3657.63        98.26 o                         
   4   9   4       6083.95       6642.61       185.80 o                         
   5   9   4       3685.56       3258.19       114.58 o                         
   6   9   4       9196.58       8702.69       292.27 o                         
   7   9   4        297.64        202.28        26.36 o                         
   8   9   4       1430.85       1429.81       252.43 o                         
   9   9   4       4908.98       4985.55       130.30 o                         
  10   9   4       3982.89       3712.14       103.66 o                         
  11   9   4       3035.93       2815.49        97.14 o                         
  12   9   4         56.32         -2.44        27.95 o                         
  13   9   4       1970.95       2250.84        69.08 o                         
  14   9   4       4373.64       4749.88       153.07 o                         
  15   9   4        710.32        682.25        42.17 o                         
  16   9   4        200.33         77.38        40.79 o                         
  17   9   4         53.20         40.64        32.82 o                         
 -11  10   4        705.87        690.80        39.82 o                         
 -10  10   4       1318.12       1226.54        73.16 o                         
  -9  10   4        543.94        574.01        33.30 o                         
  -8  10   4        513.83        451.39        28.04 o                         
  -7  10   4         34.55         55.05        24.37 o                         
  -6  10   4        810.84       1188.98        48.24 o                         
  -5  10   4         18.07         14.43        17.11 o                         
  -4  10   4       1146.01       1311.57        53.85 o                         
  -3  10   4       2077.84       1843.51        57.32 o                         
  -2  10   4        308.29        379.33        45.27 o                         
  -1  10   4        965.91       1140.92        67.76 o                         
   0  10   4       9831.07      11061.59       378.09 o                         
   1  10   4       2860.67       2665.82        82.22 o                         
   2  10   4      12182.47      11297.63       292.72 o                         
   3  10   4        413.91        347.40        19.54 o                         
   4  10   4       4626.59       4760.05       135.95 o                         
   5  10   4       8422.87       8667.93       291.01 o                         
   6  10   4      13273.79      11894.96       397.61 o                         
   7  10   4       3339.85       3381.17       120.73 o                         
   8  10   4        585.07        519.32        27.73 o                         
   9  10   4       2884.13       2770.69       107.90 o                         
  10  10   4       6246.76       6569.01       203.69 o                         
  11  10   4       3165.33       3083.81       106.19 o                         
  12  10   4        456.27        435.29        48.07 o                         
  13  10   4        306.80        364.34        34.50 o                         
  14  10   4       1172.01       1286.07        66.32 o                         
  15  10   4       4482.11       4935.61       154.12 o                         
  16  10   4         38.67         67.93        20.85 o                         
  17  10   4        276.74        256.52        35.68 o                         
 -11  11   4       1237.18       1110.25        69.12 o                         
 -10  11   4        941.65        930.34        45.54 o                         
  -9  11   4        172.16        153.13        31.64 o                         
  -8  11   4       1279.09       1316.50        53.70 o                         
  -7  11   4       1028.20        946.84        58.87 o                         
  -6  11   4         27.24          7.78        19.37 o                         
  -5  11   4        431.86        576.27        33.09 o                         
  -4  11   4        472.11        423.42        25.26 o                         
  -3  11   4        367.90        501.97        31.23 o                         
  -2  11   4       1182.61       1080.53        60.82 o                         
  -1  11   4         36.94         34.95        12.43 o                         
   0  11   4        235.03        133.61        18.85 o                         
   1  11   4        939.26       1403.91        46.36 o                         
   2  11   4        104.63         91.49        14.23 o                         
   3  11   4       2499.25       2278.71        66.23 o                         
   4  11   4       1934.13       1986.75        77.20 o                         
   5  11   4       1742.96       1588.41        66.05 o                         
   6  11   4       7613.25       7321.98       247.74 o                         
   7  11   4       3711.69       3488.68       101.79 o                         
   8  11   4        400.68        426.02        21.36 o                         
   9  11   4        651.38        661.70        30.09 o                         
  10  11   4       5446.08       5625.74       177.24 o                         
  11  11   4       3674.47       3847.10       126.93 o                         
  12  11   4       6217.05       5984.77       215.06 o                         
  13  11   4       1065.72       1254.19        92.96 o                         
  14  11   4       1483.72       1632.67        70.21 o                         
  15  11   4        273.75        244.38        31.91 o                         
  16  11   4       3572.55       3645.03       148.70 o                         
  17  11   4        610.05        603.81        68.28 o                         
 -10  12   4         82.77         57.86        19.95 o                         
  -9  12   4        596.05        449.69        27.20 o                         
  -8  12   4        587.33        615.68        36.64 o                         
  -7  12   4         50.68         39.82        17.48 o                         
  -6  12   4       1318.29       1249.11        46.55 o                         
  -5  12   4          4.43        -13.32        17.34 o                         
  -4  12   4        750.48        885.04        58.67 o                         
  -3  12   4        959.72       1040.61        52.23 o                         
  -2  12   4        212.75        220.72        19.22 o                         
  -1  12   4       1849.53       1901.18        76.43 o                         
   0  12   4         89.19         64.82        12.97 o                         
   1  12   4       1971.56       1724.64        44.54 o                         
   2  12   4         21.02         57.80        11.97 o                         
   3  12   4         11.04         14.06        10.59 o                         
   4  12   4        321.44        212.05        18.93 o                         
   5  12   4       3569.92       3552.16       100.92 o                         
   6  12   4        797.02        680.02        36.40 o                         
   7  12   4       3833.71       3665.72        88.99 o                         
   8  12   4       1575.68       1396.93        46.59 o                         
   9  12   4        104.81        113.83        18.65 o                         
  10  12   4       6010.99       6100.96       133.22 o                         
  11  12   4       3054.86       3193.72        96.89 o                         
  12  12   4       3317.74       3611.83       141.55 o                         
  13  12   4       2934.76       2994.12       105.30 o                         
  14  12   4         43.85         55.65        28.33 o                         
  15  12   4        726.03        803.53        45.04 o                         
  16  12   4         15.25          7.69        19.82 o                         
  -9  13   4        449.25        355.37        29.30 o                         
  -8  13   4        197.38        149.86        21.20 o                         
  -7  13   4       1053.42       1253.62        48.90 o                         
  -6  13   4       1092.11       1055.42        46.92 o                         
  -5  13   4        659.61        576.84        29.79 o                         
  -4  13   4         64.23         76.14        20.93 o                         
  -3  13   4       2511.66       2824.96       107.45 o                         
  -2  13   4        554.10        764.63        43.29 o                         
  -1  13   4       3200.59       2904.83        82.35 o                         
   0  13   4         99.16        155.98        15.03 o                         
   1  13   4        944.07        919.42        32.06 o                         
   2  13   4       1816.68       1777.86        61.13 o                         
   3  13   4        635.34        594.25        22.60 o                         
   4  13   4       1927.67       1540.39        68.15 o                         
   5  13   4         33.38         39.96        15.69 o                         
   6  13   4       2517.03       2462.08        78.08 o                         
   7  13   4        585.62        707.96        37.18 o                         
   8  13   4        163.35        171.36        19.65 o                         
   9  13   4         25.91         55.98        18.97 o                         
  10  13   4        831.35        874.54        42.97 o                         
  11  13   4        991.43       1049.03        57.51 o                         
  12  13   4       1046.82       1030.09       101.56 o                         
  13  13   4        173.37        217.51        31.24 o                         
  14  13   4       1349.68       1576.86        93.83 o                         
  15  13   4        190.91        203.40        26.49 o                         
  16  13   4        313.66        281.62        23.95 o                         
  -8  14   4        811.05        653.21        41.77 o                         
  -7  14   4        265.04        194.27        22.37 o                         
  -6  14   4         41.83         55.50        18.59 o                         
  -5  14   4       1142.67       1158.98        45.99 o                         
  -4  14   4        408.32        394.17        41.47 o                         
  -3  14   4        198.17        125.53        22.70 o                         
  -2  14   4       3333.85       3583.40       112.51 o                         
  -1  14   4          0.70          0.86        17.77 o                         
   0  14   4        612.97        688.88        49.14 o                         
   1  14   4       2451.83       2202.12        58.23 o                         
   2  14   4       3069.29       2753.30        69.45 o                         
   3  14   4       2673.74       2395.80        58.31 o                         
   4  14   4       3380.66       3463.48        78.47 o                         
   5  14   4       3263.50       3019.45        70.70 o                         
   6  14   4         57.93         65.97        20.41 o                         
   7  14   4       4010.35       3699.85       109.46 o                         
   8  14   4        509.42        509.92        27.01 o                         
   9  14   4         54.69         96.33        19.99 o                         
  10  14   4       1876.63       1863.85        66.20 o                         
  11  14   4       3441.90       3857.67       104.88 o                         
  12  14   4         60.00         69.24        29.02 o                         
  13  14   4        148.19        122.77        28.51 o                         
  14  14   4         15.48         52.06        25.49 o                         
  15  14   4        601.68        595.27        57.15 o                         
  -7  15   4        287.16        262.09        20.05 o                         
  -6  15   4       2291.56       2202.50        71.46 o                         
  -5  15   4        222.93        253.93        21.91 o                         
  -4  15   4        524.08        565.15        30.67 o                         
  -3  15   4       1534.99       1505.96        58.26 o                         
  -2  15   4        344.08        282.15        25.75 o                         
  -1  15   4       1691.15       1844.67        69.17 o                         
   0  15   4       1207.67       1281.15        48.88 o                         
   1  15   4        356.47        267.88        20.11 o                         
   2  15   4       1254.94       1267.41        48.57 o                         
   3  15   4       4534.99       3933.08        94.91 o                         
   4  15   4        515.06        446.24        21.85 o                         
   5  15   4        644.48        554.60        25.29 o                         
   6  15   4       2053.05       1905.42        55.97 o                         
   7  15   4        212.07        190.22        24.20 o                         
   8  15   4       4679.95       4392.60       167.51 o                         
   9  15   4       1370.48       1410.94        60.60 o                         
  10  15   4       1647.54       1946.60        71.40 o                         
  11  15   4        777.12        815.16        40.16 o                         
  12  15   4       3071.35       3465.68       106.43 o                         
  13  15   4         31.00         38.74        32.00 o                         
  14  15   4          8.20         32.00        22.40 o                         
  15  15   4         58.72         71.40        30.95 o                         
  -6  16   4        201.42        179.01        33.03 o                         
  -5  16   4       1925.97       1704.18        58.00 o                         
  -4  16   4       1389.79       1391.06        56.74 o                         
  -3  16   4          2.46        -18.49        18.49 o                         
  -2  16   4        455.87        448.05        38.99 o                         
  -1  16   4         37.28         16.81        21.96 o                         
   0  16   4         96.63         86.61        20.30 o                         
   1  16   4       1346.28       1408.86        57.15 o                         
   2  16   4        477.58        489.91        31.78 o                         
   3  16   4        713.37        622.07        31.27 o                         
   4  16   4       5329.62       5190.34       130.88 o                         
   5  16   4        105.68         75.93        21.19 o                         
   6  16   4         69.36         88.55        25.42 o                         
   7  16   4       2439.83       2369.95        90.04 o                         
   8  16   4        983.06        889.39        69.18 o                         
   9  16   4       3012.39       2784.62       100.01 o                         
  10  16   4       1682.66       1886.81        68.71 o                         
  11  16   4       1848.60       2150.81        72.61 o                         
  12  16   4         75.81         57.00        28.47 o                         
  13  16   4       2285.64       2641.13        93.01 o                         
  14  16   4        386.73        450.50        38.22 o                         
  -5  17   4       1262.93       1226.91        99.14 o                         
  -4  17   4        257.53        190.51        16.59 o                         
  -3  17   4        510.71        452.94        24.27 o                         
  -2  17   4         96.00         81.37        18.90 o                         
  -1  17   4        523.68        527.35        32.15 o                         
   0  17   4         80.80         47.04        18.47 o                         
   1  17   4        370.62        306.28        22.78 o                         
   2  17   4        130.62        121.45        20.43 o                         
   3  17   4        523.53        495.86        25.09 o                         
   4  17   4         83.18         87.62        20.76 o                         
   5  17   4       1168.80       1027.08        43.30 o                         
   6  17   4         18.65         30.91        29.70 o                         
   7  17   4        583.47        588.96        74.28 o                         
   8  17   4       1341.04       1310.39        64.05 o                         
   9  17   4        700.65        612.18        54.30 o                         
  10  17   4        579.99        528.31        43.62 o                         
  11  17   4        151.52        114.53        23.36 o                         
  12  17   4       1097.38       1152.32        72.16 o                         
  13  17   4         17.66         10.61        29.75 o                         
  -3  18   4          0.83         -1.17        28.27 o                         
  -2  18   4         34.82         15.46        16.94 o                         
  -1  18   4        522.77        464.20        31.49 o                         
   0  18   4         22.48          6.74        17.45 o                         
   1  18   4         55.43         65.47        17.19 o                         
   2  18   4        700.01        704.23        39.31 o                         
   3  18   4        239.09        214.06        20.20 o                         
   4  18   4          1.56         10.33        17.48 o                         
   5  18   4         10.93         20.43        24.85 o                         
   6  18   4         62.83         38.53        27.58 o                         
   7  18   4        126.57        217.96        44.74 o                         
   8  18   4       1735.51       1971.54       145.03 o                         
   9  18   4         32.08         93.49        33.32 o                         
  10  18   4        215.65        286.78        40.93 o                         
  11  18   4        132.28        170.69        29.36 o                         
  12  18   4        249.52        372.29        27.50 o                         
  -1  19   4        643.55        563.58        46.91 o                         
   0  19   4        479.00        398.12        25.92 o                         
   1  19   4        331.45        256.31        21.93 o                         
   2  19   4        932.35        771.04        37.16 o                         
   3  19   4         22.54         32.37        21.41 o                         
   4  19   4        347.34        361.32        33.89 o                         
   5  19   4        410.81        442.57        48.45 o                         
   6  19   4        223.27        260.59        26.68 o                         
   7  19   4         60.17         54.10        26.94 o                         
   8  19   4        815.40       1024.24        58.61 o                         
   9  19   4        402.51        473.98        36.45 o                         
  10  19   4        199.32        195.75        27.67 o                         
  11  19   4         13.48         37.69        33.73 o                         
   2  20   4         22.59        -18.82        50.45 o                         
   3  20   4       1329.24       1234.06        84.63 o                         
   4  20   4        645.09        600.19        55.20 o                         
   5  20   4        249.26        202.65        25.36 o                         
   6  20   4        244.73        312.55        43.18 o                         
   7  20   4        661.24        733.71        57.50 o                         
   8  20   4          7.12         53.09        21.95 o                         
  -7 -19   5         32.78         41.20        23.35 o                         
  -6 -19   5        226.54        227.97        30.97 o                         
  -5 -19   5        241.62        270.76        25.59 o                         
  -4 -19   5        204.81        192.12        24.45 o                         
  -3 -19   5        403.01        326.67        27.74 o                         
  -2 -19   5         60.63         23.49        20.79 o                         
  -1 -19   5          7.40          8.75        19.10 o                         
 -10 -18   5         27.13          1.78        21.99 o                         
  -9 -18   5         60.59         51.35        19.37 o                         
  -8 -18   5          7.71         13.42        19.39 o                         
  -7 -18   5        118.05         80.62        27.69 o                         
  -6 -18   5        376.03        346.22        33.33 o                         
  -5 -18   5        298.30        312.77        45.14 o                         
  -4 -18   5        877.24        857.92        46.14 o                         
  -3 -18   5         16.15          1.12        31.96 o                         
  -2 -18   5        165.23        141.27        29.05 o                         
  -1 -18   5        752.66        687.93        51.06 o                         
   0 -18   5        561.54        595.19        36.53 o                         
   1 -18   5         22.41         31.92        16.19 o                         
   2 -18   5        186.51        150.56        28.09 o                         
 -11 -17   5       1760.23       1796.31        61.01 o                         
 -10 -17   5         38.29         34.45        22.96 o                         
  -9 -17   5         30.60         34.03        24.42 o                         
  -8 -17   5        117.25        117.11        25.39 o                         
  -7 -17   5        372.29        413.65        29.87 o                         
  -6 -17   5         19.70         29.90        19.52 o                         
  -5 -17   5        335.60        345.47        29.85 o                         
  -4 -17   5         41.32         16.82        28.93 o                         
  -3 -17   5        401.73        441.58        31.66 o                         
  -2 -17   5        861.83        891.79        55.40 o                         
  -1 -17   5        267.90        258.20        26.38 o                         
   0 -17   5        760.36        804.58        46.45 o                         
   1 -17   5       1253.85       1369.09        58.81 o                         
   2 -17   5        176.02        172.85        20.54 o                         
   3 -17   5        108.65         92.80        16.92 o                         
   4 -17   5       1323.58       1147.65        82.20 o                         
 -12 -16   5       1681.95       1835.93        88.15 o                         
 -11 -16   5          1.85         41.66        29.47 o                         
 -10 -16   5        992.26       1024.90        51.38 o                         
  -9 -16   5        794.92        848.40        46.06 o                         
  -8 -16   5         67.42         71.80        32.77 o                         
  -7 -16   5        524.66        689.99        61.32 o                         
  -6 -16   5        729.83        793.03        46.21 o                         
  -5 -16   5        279.22        281.84        35.51 o                         
  -4 -16   5        346.75        328.07        31.11 o                         
  -3 -16   5          7.40         12.90        24.63 o                         
  -2 -16   5        400.64        476.96        50.80 o                         
  -1 -16   5       1795.39       1742.36        74.27 o                         
   0 -16   5        905.21        997.92        54.56 o                         
   1 -16   5        976.46        978.29        71.84 o                         
   2 -16   5        872.81        978.54        64.90 o                         
   3 -16   5         21.47          0.53        23.63 o                         
   4 -16   5         34.19         35.13        22.98 o                         
   5 -16   5       1984.94       1728.69        95.87 o                         
 -13 -15   5        123.86         38.61        21.42 o                         
 -12 -15   5          1.03          2.35        28.32 o                         
 -11 -15   5       1894.22       2220.29        96.61 o                         
 -10 -15   5       1318.47       1490.52        79.30 o                         
  -9 -15   5        792.40        963.06        67.90 o                         
  -8 -15   5        612.20        594.61        47.13 o                         
  -7 -15   5       1421.80       1496.84        65.09 o                         
  -6 -15   5        481.71        561.81        52.69 o                         
  -5 -15   5       1396.67       1563.43        58.52 o                         
  -4 -15   5        214.01        254.15        24.58 o                         
  -3 -15   5         21.75         59.36        25.62 o                         
  -2 -15   5        750.24        746.47        77.42 o                         
  -1 -15   5        109.73        110.74        26.22 o                         
   0 -15   5        159.51        143.05        26.34 o                         
   1 -15   5       1588.64       1489.75        67.37 o                         
   2 -15   5        503.38        543.50        75.10 o                         
   3 -15   5         54.87         29.86        22.31 o                         
   4 -15   5        331.10        411.41        28.46 o                         
   5 -15   5        705.21        657.50        50.10 o                         
   6 -15   5       1006.60        928.95        41.77 o                         
 -14 -14   5        362.36        336.54        25.99 o                         
 -13 -14   5         56.90         11.19        41.14 o                         
 -12 -14   5        672.39        699.11        39.36 o                         
 -11 -14   5         14.71         31.45        34.85 o                         
 -10 -14   5       3506.50       4201.80       161.46 o                         
  -9 -14   5       3631.49       4155.84       158.09 o                         
  -8 -14   5        392.76        474.66        43.97 o                         
  -7 -14   5        143.09        225.04        37.09 o                         
  -6 -14   5       1617.07       1641.34        69.72 o                         
  -5 -14   5         50.68         76.96        20.38 o                         
  -4 -14   5        628.76        649.41        42.06 o                         
  -3 -14   5       2741.93       2556.24        71.35 o                         
  -2 -14   5       1003.20        928.17        46.53 o                         
  -1 -14   5        230.60        167.74        28.48 o                         
   0 -14   5       1220.69       1246.18        61.27 o                         
   1 -14   5        226.90        259.03        36.37 o                         
   2 -14   5        656.61        533.16        33.91 o                         
   3 -14   5         71.57        139.58        37.59 o                         
   4 -14   5         15.33          1.60        22.16 o                         
   5 -14   5        523.32        563.57        34.32 o                         
   6 -14   5        721.29        688.56        40.28 o                         
   7 -14   5        456.56        386.65        26.09 o                         
 -14 -13   5          5.87        -23.56        23.56 o                         
 -13 -13   5        514.64        532.11        35.77 o                         
 -12 -13   5        259.90        208.09        26.94 o                         
 -11 -13   5         19.74         36.45        26.54 o                         
 -10 -13   5        987.78        897.53        60.14 o                         
  -9 -13   5        990.61       1248.14        76.91 o                         
  -8 -13   5       1228.41       1355.47        78.32 o                         
  -7 -13   5       1155.43       1197.37        61.79 o                         
  -6 -13   5        488.75        423.03        28.52 o                         
  -5 -13   5       1457.76       1798.99        64.76 o                         
  -4 -13   5        440.11        433.50        24.36 o                         
  -3 -13   5        439.53        477.64        22.61 o                         
  -2 -13   5       2443.57       2310.26        77.87 o                         
  -1 -13   5         57.56        109.97        42.00 o                         
   0 -13   5       2506.88       2544.38        75.76 o                         
   1 -13   5        809.02       1030.58        42.69 o                         
   2 -13   5       2516.74       2720.52        80.24 o                         
   3 -13   5        110.67        104.80        19.95 o                         
   4 -13   5         30.91         40.04        19.25 o                         
   5 -13   5        121.02        105.25        19.77 o                         
   6 -13   5        124.27        169.67        23.81 o                         
   7 -13   5        451.41        441.75        29.57 o                         
   8 -13   5         47.15         57.74        17.21 o                         
 -15 -12   5        404.21        489.94        48.01 o                         
 -14 -12   5        121.49         96.22        24.52 o                         
 -13 -12   5         11.54         16.59        27.16 o                         
 -12 -12   5       1520.37       1788.45        61.46 o                         
 -11 -12   5       1401.93       1730.85        67.18 o                         
 -10 -12   5       1076.12       1153.05        55.91 o                         
  -9 -12   5       1330.56       1364.35        64.34 o                         
  -8 -12   5         92.34        110.90        28.13 o                         
  -7 -12   5        798.34        762.83        40.26 o                         
  -6 -12   5        139.14        130.54        21.78 o                         
  -5 -12   5        541.36        534.15        30.60 o                         
  -4 -12   5        999.91        973.42        54.56 o                         
  -3 -12   5       1222.82       1204.32        44.34 o                         
  -2 -12   5        147.30        102.17        20.85 o                         
  -1 -12   5         12.39         27.18        16.63 o                         
   0 -12   5         45.90         49.09        15.11 o                         
   1 -12   5       3962.48       3664.08       101.35 o                         
   2 -12   5        101.25         52.34        17.73 o                         
   3 -12   5       5861.02       5979.57       159.61 o                         
   4 -12   5        839.38        955.84        42.32 o                         
   5 -12   5        221.09        203.19        32.42 o                         
   6 -12   5        406.49        409.44        31.70 o                         
   7 -12   5       1483.62       1794.91        58.10 o                         
   8 -12   5        122.00         82.22        19.67 o                         
   9 -12   5         76.91         43.94        21.24 o
[truncated: 928,828 more chars]
